# Supplementary material for: Transcriptomic Profiling for Prognostic Biomarkers in Early-Stage Squamous Cell Lung Cancer (SqCLC)
Source: Cancers (Basel). 2024 Feb 8;16(4):720. doi: 10.3390/cancers16040720 (PMC10887138; doi:10.3390/cancers16040720)
Supplement: Supplementary file 1 [file cancers-16-00720-s001.zip]

Archive with 1 entries (1 files):
- cancers-2782359-supplementary.xlsx
