# Supplementary material for: Transcriptomic Profiling for Prognostic Biomarkers in Early-Stage Squamous Cell Lung Cancer (SqCLC)
Source: Cancers (Basel). 2024 Feb 8;16(4):720. doi: 10.3390/cancers16040720 (PMC10887138; doi:10.3390/cancers16040720)
Supplement: Supplementary file 1 [file cancers-16-00720-s001.zip › cancers-2782359-supplementary.xlsx]

## Sheet: Table S1.
Table S1. List of the available clinical and demographic data for TCGA LUSC cohort.
Sample_id	Project_id	Ethnicity	Race	Gender	Year of birth	Year of death	Age at diagnosis	Vital status	AJCC pathologic T	AJCC pathologic N	AJCC pathologic M	AJCC Stage	Primary diagnosis	Prior malignancy	Synchronous malignancy	Prior treatment	Site of resection or biopsy
TCGA-56-8307	TCGA-LUSC	not hispanic or latino	white	female	1957	'--	20411	Alive	T3	N0	M0	Stage IIB	Squamous cell carcinoma, NOS	no	No	No	Lower lobe, lung
TCGA-46-6026	TCGA-LUSC	not hispanic or latino	white	male	1929	'--	29890	Alive	T2a	N1	M0	Stage IIB	Squamous cell carcinoma, NOS	no	No	No	Lower lobe, lung
TCGA-33-4583	TCGA-LUSC	not hispanic or latino	white	male	1926	'--	26799	Dead	T1	N0	M0	Stage IA	Squamous cell carcinoma, NOS	no	No	No	Lower lobe, lung
TCGA-33-4582	TCGA-LUSC	not hispanic or latino	white	male	1945	2008	20402	Dead	T1	N0	M0	Stage IA	Squamous cell carcinoma, NOS	no	No	No	Lower lobe, lung
TCGA-34-8454	TCGA-LUSC	not hispanic or latino	white	female	1949	'--	22913	Alive	T3	N1	M0	Stage IIIA	Squamous cell carcinoma, NOS	no	No	No	Lower lobe, lung
TCGA-39-5027	TCGA-LUSC	not hispanic or latino	white	male	1933	'--	26714	Alive	T2a	N0	M0	Stage IB	Squamous cell carcinoma, NOS	no	No	No	Lower lobe, lung
TCGA-56-8624	TCGA-LUSC	not hispanic or latino	white	male	1928	'--	30798	Alive	T3	N0	MX	Stage IIB	Squamous cell carcinoma, NOS	no	No	No	Lower lobe, lung
TCGA-56-A5DS	TCGA-LUSC	not hispanic or latino	white	female	1940	'--	26355	Alive	T2a	N0	MX	Stage IB	Squamous cell carcinoma, NOS	no	No	No	Lower lobe, lung
TCGA-33-4586	TCGA-LUSC	not hispanic or latino	white	male	1950	2008	21148	Dead	T2	N2	M0	Stage IIIA	Squamous cell carcinoma, NOS	no	No	No	Lower lobe, lung
TCGA-39-5035	TCGA-LUSC	not hispanic or latino	white	female	1935	'--	26383	Alive	T1b	N0	M0	Stage IA	Squamous cell carcinoma, NOS	no	No	No	Lower lobe, lung
TCGA-85-A4PA	TCGA-LUSC	not hispanic or latino	white	male	1951	'--	22614	Alive	T2a	N0	M0	Stage IB	Squamous cell carcinoma, large cell, nonkeratinizing, NOS	no	No	No	Lower lobe, lung
TCGA-LA-A446	TCGA-LUSC	not hispanic or latino	white	male	1944	'--	25199	Alive	T1b	N0	MX	Stage IA	Squamous cell carcinoma, NOS	no	No	No	Lower lobe, lung
TCGA-18-4721	TCGA-LUSC	not hispanic or latino	white	male	1928	'--	27076	Alive	T1	N0	M0	Stage IA	Squamous cell carcinoma, NOS	no	No	No	Lower lobe, lung
TCGA-43-8115	TCGA-LUSC	not hispanic or latino	white	female	1939	'--	26406	Alive	T2a	N1	MX	Stage IIA	Squamous cell carcinoma, NOS	no	No	No	Lower lobe, lung
TCGA-56-8625	TCGA-LUSC	not hispanic or latino	white	female	1946	'--	24188	Dead	T3	N1	MX	Stage IIIA	Squamous cell carcinoma, NOS	no	No	No	Lower lobe, lung
TCGA-85-A4QQ	TCGA-LUSC	not hispanic or latino	white	male	1944	'--	25065	Dead	T2a	N0	M0	Stage IB	Squamous cell carcinoma, keratinizing, NOS	no	No	No	Lower lobe, lung
TCGA-O2-A52S	TCGA-LUSC	not hispanic or latino	white	female	1949	2007	21182	Dead	T4	N2	MX	Stage III	Squamous cell carcinoma, NOS	no	No	No	Lower lobe, lung
TCGA-85-8580	TCGA-LUSC	not hispanic or latino	white	female	1960	'--	19301	Alive	T2a	N0	M0	Stage IB	Squamous cell carcinoma, NOS	no	No	No	Lower lobe, lung
TCGA-22-5473	TCGA-LUSC	not hispanic or latino	white	male	1927	2010	28826	Dead	T3	N0	M0	'--	Squamous cell carcinoma, NOS	no	No	No	Lower lobe, lung
TCGA-58-8390	TCGA-LUSC	not hispanic or latino	white	male	1940	'--	25827	Alive	T2b	N0	M0	Stage IIA	Squamous cell carcinoma, NOS	no	No	No	Lower lobe, lung
TCGA-56-8629	TCGA-LUSC	not hispanic or latino	white	male	1949	'--	23346	Alive	T2b	N0	MX	Stage IIA	Squamous cell carcinoma, NOS	no	No	No	Lower lobe, lung
TCGA-58-A46K	TCGA-LUSC	not hispanic or latino	white	male	1949	2010	21867	Dead	T2	N2	M0	Stage IIIA	Basaloid squamous cell carcinoma	no	No	No	Lower lobe, lung
TCGA-85-8353	TCGA-LUSC	not hispanic or latino	white	male	1939	'--	26549	Dead	T3	N1	M0	Stage IIIA	Squamous cell carcinoma, NOS	no	No	No	Lower lobe, lung
TCGA-21-1080	TCGA-LUSC	not hispanic or latino	white	male	1930	'--	24253	Alive	T2	N0	M0	Stage IB	Squamous cell carcinoma, NOS	no	No	No	Lower lobe, lung
TCGA-56-8082	TCGA-LUSC	not hispanic or latino	white	female	1931	'--	29440	Alive	T2b	N0	MX	Stage IIA	Squamous cell carcinoma, NOS	no	No	No	Lower lobe, lung
TCGA-37-4135	TCGA-LUSC	not hispanic or latino	white	male	1942	'--	25041	Alive	T2a	N0	M0	Stage IB	Squamous cell carcinoma, NOS	no	No	No	Lower lobe, lung
TCGA-92-8065	TCGA-LUSC	not hispanic or latino	white	female	1938	'--	27049	Alive	T3	N0	MX	Stage IIB	Squamous cell carcinoma, keratinizing, NOS	no	No	No	Lower lobe, lung
TCGA-56-A4BX	TCGA-LUSC	not hispanic or latino	white	male	1942	'--	25745	Alive	T2b	N0	MX	Stage IIA	Squamous cell carcinoma, NOS	no	No	No	Lower lobe, lung
TCGA-34-7107	TCGA-LUSC	not hispanic or latino	white	male	1941	2011	25677	Dead	T2a	N0	M0	Stage II	Squamous cell carcinoma, NOS	no	No	No	Lower lobe, lung
TCGA-96-7544	TCGA-LUSC	not hispanic or latino	white	male	1925	'--	30548	Dead	T2	N1	MX	Stage IIB	Squamous cell carcinoma, NOS	no	No	No	Lower lobe, lung
TCGA-L3-A4E7	TCGA-LUSC	not hispanic or latino	white	male	1941	'--	26232	Alive	T2a	N0	M0	Stage IB	Squamous cell carcinoma, NOS	no	No	No	Lower lobe, lung
TCGA-85-8354	TCGA-LUSC	not hispanic or latino	white	male	1958	'--	19692	Alive	T2a	N0	M0	Stage IB	Squamous cell carcinoma, NOS	no	No	No	Lower lobe, lung
TCGA-34-8456	TCGA-LUSC	not hispanic or latino	white	female	1940	'--	26183	Alive	T2a	N1	M0	Stage IIA	Squamous cell carcinoma, NOS	no	No	No	Lower lobe, lung
TCGA-60-2720	TCGA-LUSC	not hispanic or latino	white	female	1947	'--	22238	Alive	T2	N0	M0	Stage IB	Squamous cell carcinoma, NOS	no	No	No	Lower lobe, lung
TCGA-21-1076	TCGA-LUSC	not hispanic or latino	white	female	1951	'--	19863	Alive	T2	N0	M0	Stage IB	Squamous cell carcinoma, NOS	no	No	No	Lower lobe, lung
TCGA-34-2600	TCGA-LUSC	not hispanic or latino	white	female	1924	2005	28072	Dead	T1	N0	M0	Stage IA	Squamous cell carcinoma, NOS	no	No	No	Lower lobe, lung
TCGA-46-6025	TCGA-LUSC	not hispanic or latino	white	male	1939	'--	26168	Alive	T2b	N1	M0	Stage IIB	Squamous cell carcinoma, NOS	no	No	No	Lower lobe, lung
TCGA-43-5670	TCGA-LUSC	not hispanic or latino	white	male	1940	'--	25652	Alive	T2b	N0	M0	Stage IIA	Squamous cell carcinoma, NOS	no	No	No	Lower lobe, lung
TCGA-68-A59J	TCGA-LUSC	not hispanic or latino	white	female	1938	'--	27031	Alive	T2a	N0	MX	Stage IB	Squamous cell carcinoma, NOS	no	No	No	Lower lobe, lung
TCGA-85-8048	TCGA-LUSC	not hispanic or latino	white	male	1949	'--	22907	Alive	T1	N0	M0	Stage IA	Squamous cell carcinoma, NOS	no	No	No	Lower lobe, lung
TCGA-NK-A5CX	TCGA-LUSC	not hispanic or latino	white	male	1938	'--	26879	Alive	T2b	N0	MX	Stage IIA	Squamous cell carcinoma, NOS	no	No	No	Lower lobe, lung
TCGA-39-5037	TCGA-LUSC	not hispanic or latino	white	male	1942	'--	23868	Alive	T1b	N1	M0	Stage IIA	Squamous cell carcinoma, NOS	no	No	No	Lower lobe, lung
TCGA-21-1081	TCGA-LUSC	not hispanic or latino	white	male	1927	1996	25440	Dead	T2	N1	M0	Stage IIB	Squamous cell carcinoma, NOS	no	No	No	Lower lobe, lung
TCGA-85-8479	TCGA-LUSC	not hispanic or latino	white	male	1946	'--	24350	Alive	T1a	N0	M0	Stage IA	Papillary squamous cell carcinoma	no	No	No	Lower lobe, lung
TCGA-58-A46J	TCGA-LUSC	not hispanic or latino	white	male	1942	'--	23653	Alive	T2	N1	M0	Stage IIB	Squamous cell carcinoma, NOS	no	No	No	Lower lobe, lung
TCGA-85-A4CN	TCGA-LUSC	not hispanic or latino	white	female	1956	'--	20490	Alive	T2b	N1	M0	Stage IIB	Squamous cell carcinoma, NOS	no	No	No	Lower lobe, lung
TCGA-21-1082	TCGA-LUSC	not hispanic or latino	white	male	1936	'--	22492	Alive	T2	N0	M0	Stage IB	Squamous cell carcinoma, NOS	no	No	No	Lower lobe, lung
TCGA-56-8503	TCGA-LUSC	not hispanic or latino	white	female	1936	'--	28095	Alive	T3	N0	M0	Stage IIB	Squamous cell carcinoma, NOS	no	No	No	Lower lobe, lung
TCGA-46-3767	TCGA-LUSC	not hispanic or latino	white	male	1933	'--	27912	Alive	T1a	N0	M0	Stage IA	Squamous cell carcinoma, NOS	no	No	No	Lower lobe, lung
TCGA-37-4132	TCGA-LUSC	not hispanic or latino	white	female	1949	'--	22520	Alive	T2	N0	M1	Stage IV	Squamous cell carcinoma, NOS	no	No	No	Lower lobe, lung
TCGA-56-7580	TCGA-LUSC	not hispanic or latino	white	male	1927	'--	30740	Alive	T2a	N0	M0	Stage IB	Squamous cell carcinoma, NOS	no	No	No	Lower lobe, lung
TCGA-18-3408	TCGA-LUSC	not hispanic or latino	white	female	1927	'--	28171	Dead	T2	N0	M0	Stage IB	Squamous cell carcinoma, NOS	no	No	No	Lower lobe, lung
TCGA-96-8170	TCGA-LUSC	not hispanic or latino	white	female	1936	'--	27558	Alive	T1a	N1	M0	Stage IIA	Squamous cell carcinoma, NOS	no	No	No	Lower lobe, lung
TCGA-58-A46N	TCGA-LUSC	not hispanic or latino	white	male	1959	'--	19050	Alive	T2a	N0	M0	Stage IB	Basaloid squamous cell carcinoma	no	No	No	Lower lobe, lung
TCGA-56-1622	TCGA-LUSC	not hispanic or latino	white	male	1949	2009	21371	Dead	T2	N0	M0	Stage IB	Squamous cell carcinoma, NOS	no	No	No	Lower lobe, lung
TCGA-68-7755	TCGA-LUSC	not hispanic or latino	white	female	1951	'--	21936	Alive	T1b	N1	M0	Stage IIA	Squamous cell carcinoma, NOS	no	No	No	Lower lobe, lung
TCGA-85-A510	TCGA-LUSC	not hispanic or latino	white	female	1938	'--	27067	Alive	T2b	N1	M0	Stage IIB	Squamous cell carcinoma, NOS	no	No	No	Lower lobe, lung
TCGA-58-8393	TCGA-LUSC	not hispanic or latino	white	female	1942	'--	25132	Alive	T2a	N0	M0	Stage IB	Squamous cell carcinoma, NOS	no	No	No	Lower lobe, lung
TCGA-56-8622	TCGA-LUSC	not hispanic or latino	white	male	1944	'--	24861	Alive	T2a	N0	M0	Stage IB	Squamous cell carcinoma, NOS	no	No	No	Lower lobe, lung
TCGA-18-3421	TCGA-LUSC	not hispanic or latino	white	male	1942	'--	23972	Alive	T2	N0	M0	Stage IB	Squamous cell carcinoma, NOS	no	No	No	Lower lobe, lung
TCGA-96-8169	TCGA-LUSC	not hispanic or latino	white	female	1944	'--	24674	Alive	T1a	N0	M0	Stage IA	Squamous cell carcinoma, NOS	no	No	No	Lower lobe, lung
TCGA-34-A5IX	TCGA-LUSC	not hispanic or latino	white	male	1932	'--	29391	Alive	T3	N0	M0	Stage IIB	Squamous cell carcinoma, NOS	no	No	No	Lower lobe, lung
TCGA-43-7656	TCGA-LUSC	not hispanic or latino	white	male	1940	'--	25991	Alive	T1b	N0	MX	Stage IA	Squamous cell carcinoma, NOS	no	No	No	Lower lobe, lung
TCGA-58-8387	TCGA-LUSC	not hispanic or latino	white	male	1950	2011	21952	Dead	T2b	N0	M0	Stage IIA	Squamous cell carcinoma, NOS	no	No	No	Lower lobe, lung
TCGA-46-3766	TCGA-LUSC	not hispanic or latino	white	female	1947	'--	22707	Alive	T1	N0	M0	Stage IA	Squamous cell carcinoma, NOS	no	No	No	Lower lobe, lung
TCGA-34-5241	TCGA-LUSC	not hispanic or latino	white	male	1930	'--	29098	Dead	T2	N0	M0	Stage IB	Squamous cell carcinoma, NOS	no	No	No	Lower lobe, lung
TCGA-56-8309	TCGA-LUSC	not hispanic or latino	white	male	1946	'--	24382	Alive	T1b	N0	MX	Stage IA	Squamous cell carcinoma, NOS	no	No	No	Lower lobe, lung
TCGA-21-5782	TCGA-LUSC	not hispanic or latino	white	female	1936	2006	24969	Dead	T2	N0	M0	Stage IB	Squamous cell carcinoma, NOS	no	No	No	Lower lobe, lung
TCGA-21-1075	TCGA-LUSC	not hispanic or latino	white	male	1945	'--	21093	Alive	T2	N1	M0	Stage IIB	Squamous cell carcinoma, NOS	no	No	No	Lower lobe, lung
TCGA-94-A5I6	TCGA-LUSC	not hispanic or latino	white	male	1950	'--	22949	Alive	T3	N0	M0	Stage IIB	Squamous cell carcinoma, NOS	no	No	No	Lower lobe, lung
TCGA-85-A511	TCGA-LUSC	not hispanic or latino	white	male	1950	'--	22759	Dead	T2b	N1	M0	Stage IIB	Squamous cell carcinoma, NOS	no	No	No	Lower lobe, lung
TCGA-58-A46M	TCGA-LUSC	not hispanic or latino	white	male	1949	'--	22592	Alive	T2b	N1	M0	Stage IIB	Squamous cell carcinoma, NOS	no	No	No	Lower lobe, lung
TCGA-60-2708	TCGA-LUSC	not hispanic or latino	white	female	1940	'--	23691	Alive	T2	N1	M0	Stage IIB	Squamous cell carcinoma, NOS	no	No	No	Lower lobe, lung
TCGA-33-A5GW	TCGA-LUSC	not hispanic or latino	white	male	1945	'--	24586	Dead	T1a	N1	MX	Stage IIA	Squamous cell carcinoma, NOS	no	No	No	Lower lobe, lung
TCGA-56-A4ZK	TCGA-LUSC	not hispanic or latino	white	female	1936	'--	28039	Alive	T2	N0	M0	Stage IB	Squamous cell carcinoma, NOS	no	No	No	Lower lobe, lung
TCGA-56-7582	TCGA-LUSC	not hispanic or latino	white	male	1928	'--	30678	Alive	T2a	N0	M0	Stage IB	Squamous cell carcinoma, NOS	no	No	No	Lower lobe, lung
TCGA-60-2713	TCGA-LUSC	not hispanic or latino	white	male	1942	'--	23630	Alive	T2	N0	M0	Stage IB	Squamous cell carcinoma, NOS	no	No	No	Lower lobe, lung
TCGA-34-5928	TCGA-LUSC	not hispanic or latino	white	female	1927	'--	30334	Alive	T2	N1	M0	Stage IIB	Squamous cell carcinoma, NOS	no	No	No	Lower lobe, lung
TCGA-85-8049	TCGA-LUSC	not hispanic or latino	white	male	1954	'--	20995	Alive	T2a	N0	M0	Stage IB	Squamous cell carcinoma, NOS	no	No	No	Lower lobe, lung
TCGA-43-6647	TCGA-LUSC	not hispanic or latino	white	female	1941	'--	25378	Alive	T2b	N1	MX	Stage IIB	Squamous cell carcinoma, NOS	no	No	No	Lower lobe, lung
TCGA-98-A53C	TCGA-LUSC	not hispanic or latino	white	female	1935	'--	28146	Alive	T1a	N0	M0	Stage IA	Squamous cell carcinoma, NOS	no	No	No	Lower lobe, lung
TCGA-85-8351	TCGA-LUSC	not hispanic or latino	white	male	1939	'--	26437	Alive	T2a	N1	M0	Stage IIA	Squamous cell carcinoma, NOS	no	No	No	Lower lobe, lung
TCGA-18-3412	TCGA-LUSC	not hispanic or latino	white	male	1953	2005	19025	Dead	T2	N0	M0	Stage IB	Squamous cell carcinoma, NOS	no	No	No	Lower lobe, lung
TCGA-43-6143	TCGA-LUSC	not hispanic or latino	white	male	1940	'--	25820	Alive	T2	N0	M0	Stage IB	Basaloid squamous cell carcinoma	no	No	No	Lower lobe, lung
TCGA-85-A4CL	TCGA-LUSC	not hispanic or latino	white	male	1947	'--	24005	Dead	T1b	N0	M0	Stage IA	Squamous cell carcinoma, NOS	no	No	No	Lower lobe, lung
TCGA-22-1016	TCGA-LUSC	not hispanic or latino	white	male	1936	2003	24078	Dead	T2	N0	M0	Stage IB	Squamous cell carcinoma, NOS	no	No	No	Lung, NOS
TCGA-90-7769	TCGA-LUSC	not hispanic or latino	white	male	1956	'--	20276	Alive	T2b	N1	MX	Stage IIB	Squamous cell carcinoma, NOS	no	No	No	Lung, NOS
TCGA-22-1012	TCGA-LUSC	not hispanic or latino	white	female	1921	2002	29273	Dead	T2	N0	M0	Stage IB	Squamous cell carcinoma, NOS	no	No	No	Lung, NOS
TCGA-22-1005	TCGA-LUSC	not hispanic or latino	white	male	1938	2006	23322	Dead	T1	N0	M0	Stage IA	Squamous cell carcinoma, NOS	no	No	No	Lung, NOS
TCGA-98-8023	TCGA-LUSC	not hispanic or latino	white	male	1941	'--	25732	Alive	T3	N1	M0	Stage IIIA	Squamous cell carcinoma, NOS	no	No	No	Lung, NOS
TCGA-39-5011	TCGA-LUSC	not hispanic or latino	white	female	1932	'--	25788	Alive	T1b	N0	M0	Stage IA	Squamous cell carcinoma, NOS	no	No	No	Lung, NOS
TCGA-39-5024	TCGA-LUSC	not hispanic or latino	white	female	1940	'--	23975	Alive	T2a	N2	M0	Stage IIIA	Squamous cell carcinoma, NOS	no	No	No	Lung, NOS
TCGA-60-2703	TCGA-LUSC	not hispanic or latino	white	male	1929	2010	27003	Dead	T2	N1	M0	Stage IIB	Squamous cell carcinoma, NOS	no	No	No	Lung, NOS
TCGA-60-2706	TCGA-LUSC	not hispanic or latino	white	male	1945	'--	21477	Alive	T1	N0	M0	Stage IA	Squamous cell carcinoma, NOS	no	No	No	Lung, NOS
TCGA-60-2719	TCGA-LUSC	not hispanic or latino	white	female	1924	'--	30379	Alive	T1	N0	M0	Stage IB	Squamous cell carcinoma, NOS	no	No	No	Lung, NOS
TCGA-60-2723	TCGA-LUSC	not hispanic or latino	white	female	1934	'--	27225	Alive	T2	N0	M0	Stage IB	Squamous cell carcinoma, NOS	no	No	No	Lung, NOS
TCGA-22-0940	TCGA-LUSC	not hispanic or latino	white	male	1929	2001	26272	Dead	T1	N1	M0	Stage IIA	Squamous cell carcinoma, NOS	no	No	No	Lung, NOS
TCGA-21-1072	TCGA-LUSC	not hispanic or latino	white	male	1926	'--	27397	Alive	T2	N0	M0	Stage IB	Squamous cell carcinoma, NOS	no	No	No	Lung, NOS
TCGA-22-0944	TCGA-LUSC	not hispanic or latino	white	male	1939	2000	22329	Dead	T2	N0	M0	Stage IB	Squamous cell carcinoma, NOS	no	No	No	Lung, NOS
TCGA-22-1011	TCGA-LUSC	not hispanic or latino	white	male	1928	2001	26732	Dead	T2	N0	M0	Stage IB	Squamous cell carcinoma, NOS	no	No	No	Lung, NOS
TCGA-22-1002	TCGA-LUSC	not hispanic or latino	white	male	1932	2001	25359	Dead	T1	N0	M0	Stage IA	Squamous cell carcinoma, NOS	no	No	No	Lung, NOS
TCGA-37-4133	TCGA-LUSC	not hispanic or latino	white	male	1947	'--	23083	Alive	T4	N0	M0	Stage IIIA	Squamous cell carcinoma, NOS	no	No	No	Lung, NOS
TCGA-O2-A5IB	TCGA-LUSC	not hispanic or latino	white	female	1934	2005	26211	Dead	T3	N1	MX	Stage III	Squamous cell carcinoma, NOS	no	No	No	Middle lobe, lung
TCGA-33-4587	TCGA-LUSC	not hispanic or latino	white	female	1940	2007	23062	Dead	T2	N0	MX	Stage IB	Squamous cell carcinoma, small cell, nonkeratinizing	no	No	No	Middle lobe, lung
TCGA-37-A5EN	TCGA-LUSC	not hispanic or latino	white	male	1952	'--	21600	Alive	T4	N2	M0	Stage IIIB	Squamous cell carcinoma, NOS	no	No	No	Middle lobe, lung
TCGA-37-4129	TCGA-LUSC	not hispanic or latino	white	female	1958	'--	19154	Alive	T1b	N0	M0	Stage IA	Squamous cell carcinoma, NOS	no	No	No	Middle lobe, lung
TCGA-85-8288	TCGA-LUSC	not hispanic or latino	white	male	1941	'--	25629	Dead	T1b	N1	M0	Stage IIA	Squamous cell carcinoma, NOS	no	No	No	Middle lobe, lung
TCGA-60-2726	TCGA-LUSC	not hispanic or latino	white	male	1953	2009	20618	Dead	T2	N1	M0	Stage IIA	Squamous cell carcinoma, NOS	no	No	No	Middle lobe, lung
TCGA-39-5019	TCGA-LUSC	not hispanic or latino	white	male	1934	'--	25756	Alive	T2a	N0	M0	Stage IB	Squamous cell carcinoma, NOS	no	No	No	Upper lobe, lung
TCGA-56-8623	TCGA-LUSC	not hispanic or latino	white	male	1941	'--	26231	Dead	T2a	N0	MX	Stage IB	Squamous cell carcinoma, NOS	no	No	No	Upper lobe, lung
TCGA-21-5786	TCGA-LUSC	not hispanic or latino	white	male	1945	'--	23649	Alive	T2	N0	M0	Stage IB	Squamous cell carcinoma, NOS	no	No	No	Upper lobe, lung
TCGA-56-7222	TCGA-LUSC	not hispanic or latino	white	male	1951	'--	22097	Dead	T2a	N0	M0	Stage IB	Squamous cell carcinoma, NOS	no	No	No	Upper lobe, lung
TCGA-39-5022	TCGA-LUSC	not hispanic or latino	white	male	1929	2009	27856	Dead	T2a	N0	M0	Stage IB	Squamous cell carcinoma, NOS	no	No	No	Upper lobe, lung
TCGA-90-A4ED	TCGA-LUSC	not hispanic or latino	white	male	1943	'--	25453	Alive	T2a	N0	MX	Stage IB	Squamous cell carcinoma, NOS	no	No	No	Upper lobe, lung
TCGA-85-8276	TCGA-LUSC	not hispanic or latino	white	male	1949	'--	22707	Alive	T1b	N1	M0	Stage IIA	Squamous cell carcinoma, NOS	no	No	No	Upper lobe, lung
TCGA-94-8035	TCGA-LUSC	not hispanic or latino	white	male	1947	'--	23399	Alive	T3	N0	MX	Stage IIB	Squamous cell carcinoma, NOS	no	No	No	Upper lobe, lung
TCGA-85-A4QR	TCGA-LUSC	not hispanic or latino	white	male	1945	'--	24756	Alive	T2a	N0	M0	Stage IB	Squamous cell carcinoma, NOS	no	No	No	Upper lobe, lung
TCGA-92-7340	TCGA-LUSC	not hispanic or latino	white	female	1966	'--	16447	Alive	T2a	N1	MX	Stage IIA	Squamous cell carcinoma, NOS	no	No	No	Upper lobe, lung
TCGA-60-2704	TCGA-LUSC	not hispanic or latino	white	male	1930	2006	26927	Dead	T2	N1	M0	Stage IIB	Squamous cell carcinoma, NOS	no	No	No	Upper lobe, lung
TCGA-92-7341	TCGA-LUSC	not hispanic or latino	white	male	1940	'--	26134	Alive	T2a	N0	MX	Stage IB	Squamous cell carcinoma, NOS	no	No	No	Upper lobe, lung
TCGA-43-A475	TCGA-LUSC	not hispanic or latino	white	female	1945	'--	24680	Alive	T3	N0	M0	Stage IIB	Squamous cell carcinoma, NOS	no	No	No	Upper lobe, lung
TCGA-98-8022	TCGA-LUSC	not hispanic or latino	white	male	1950	'--	22487	Dead	T1a	N0	M0	Stage IA	Squamous cell carcinoma, NOS	no	No	No	Upper lobe, lung
TCGA-43-2576	TCGA-LUSC	not hispanic or latino	white	female	1947	'--	22805	Alive	T2	N2	M0	Stage IIIA	Squamous cell carcinoma, NOS	no	No	No	Upper lobe, lung
TCGA-L3-A524	TCGA-LUSC	not hispanic or latino	white	female	1966	'--	16765	Dead	T3	N0	M0	Stage IIB	Squamous cell carcinoma, NOS	no	No	No	Upper lobe, lung
TCGA-34-5234	TCGA-LUSC	not hispanic or latino	white	female	1936	'--	26072	Alive	T1	N0	M0	Stage IA	Squamous cell carcinoma, NOS	no	No	No	Upper lobe, lung
TCGA-56-A4BW	TCGA-LUSC	not hispanic or latino	white	male	1957	'--	20301	Alive	T2a	N1	M0	Stage IIA	Squamous cell carcinoma, NOS	no	No	No	Upper lobe, lung
TCGA-68-7757	TCGA-LUSC	not hispanic or latino	white	male	1937	'--	27272	Alive	T1b	N0	MX	Stage IA	Squamous cell carcinoma, NOS	no	No	No	Upper lobe, lung
TCGA-46-3769	TCGA-LUSC	not hispanic or latino	white	male	1952	'--	20941	Alive	T4	N0	M0	'--	Squamous cell carcinoma, NOS	no	No	No	Upper lobe, lung
TCGA-56-7823	TCGA-LUSC	not hispanic or latino	white	female	1953	'--	21344	Alive	T1b	N1	M0	Stage IIA	Squamous cell carcinoma, NOS	no	No	No	Upper lobe, lung
TCGA-85-A5B5	TCGA-LUSC	not hispanic or latino	white	male	1954	'--	21450	Alive	T1b	N0	M0	Stage IA	Squamous cell carcinoma, NOS	no	No	No	Upper lobe, lung
TCGA-34-8455	TCGA-LUSC	not hispanic or latino	white	male	1944	2011	24624	Dead	T4	N0	M1a	Stage IV	Squamous cell carcinoma, NOS	no	No	No	Upper lobe, lung
TCGA-56-8083	TCGA-LUSC	not hispanic or latino	white	male	1955	'--	20696	Alive	T2a	N0	MX	Stage IB	Squamous cell carcinoma, NOS	no	No	No	Upper lobe, lung
TCGA-22-5480	TCGA-LUSC	not hispanic or latino	white	female	1936	2007	24245	Dead	T1b	N0	M0	Stage IA	Squamous cell carcinoma, NOS	no	No	No	Upper lobe, lung
TCGA-21-5784	TCGA-LUSC	not hispanic or latino	white	female	1928	'--	29362	Alive	T2	N0	M0	Stage IB	Squamous cell carcinoma, NOS	no	No	No	Upper lobe, lung
TCGA-85-6560	TCGA-LUSC	not hispanic or latino	white	male	1952	'--	21768	Alive	T1b	N1	M0	Stage IIA	Squamous cell carcinoma, NOS	no	No	No	Upper lobe, lung
TCGA-85-8664	TCGA-LUSC	not hispanic or latino	white	male	1938	'--	26954	Dead	T2b	N1	M0	Stage IIB	Squamous cell carcinoma, NOS	no	No	No	Upper lobe, lung
TCGA-98-A53B	TCGA-LUSC	not hispanic or latino	white	male	1943	2012	25390	Dead	T2a	N0	M0	Stage IB	Squamous cell carcinoma, NOS	no	No	No	Upper lobe, lung
TCGA-85-7950	TCGA-LUSC	not hispanic or latino	white	male	1965	'--	16975	Alive	T2a	N0	M0	Stage IB	Squamous cell carcinoma, NOS	no	No	No	Upper lobe, lung
TCGA-39-5040	TCGA-LUSC	not hispanic or latino	white	male	1949	2009	21790	Dead	T2a	N2	M0	Stage IIIA	Squamous cell carcinoma, NOS	no	No	No	Upper lobe, lung
TCGA-85-7710	TCGA-LUSC	not hispanic or latino	white	female	1952	'--	21790	Alive	T1b	N0	M0	Stage IA	Squamous cell carcinoma, NOS	no	No	No	Upper lobe, lung
TCGA-34-5236	TCGA-LUSC	not hispanic or latino	white	male	1947	2007	21935	Dead	T3	N0	M0	Stage IIB	Squamous cell carcinoma, NOS	no	No	No	Upper lobe, lung
TCGA-39-5034	TCGA-LUSC	not hispanic or latino	white	female	1934	2010	26682	Dead	T3	N0	M0	Stage IIB	Squamous cell carcinoma, NOS	no	No	No	Upper lobe, lung
TCGA-98-A53J	TCGA-LUSC	not hispanic or latino	white	male	1935	'--	28485	Alive	T2a	N0	M0	Stage IB	Squamous cell carcinoma, NOS	no	No	No	Upper lobe, lung
TCGA-85-8355	TCGA-LUSC	not hispanic or latino	white	male	1948	'--	23227	Alive	T1a	N0	M0	Stage IA	Squamous cell carcinoma, NOS	no	No	No	Upper lobe, lung
TCGA-85-6561	TCGA-LUSC	not hispanic or latino	white	male	1945	'--	24234	Alive	T2a	NX	M0	Stage IB	Squamous cell carcinoma, NOS	no	No	No	Upper lobe, lung
TCGA-37-5819	TCGA-LUSC	not hispanic or latino	white	male	1946	'--	23726	Alive	T2	N2	M0	Stage IIIA	Squamous cell carcinoma, NOS	no	No	No	Upper lobe, lung
TCGA-85-A50Z	TCGA-LUSC	not hispanic or latino	white	male	1955	'--	20941	Alive	T2b	N0	M0	Stage IIA	Squamous cell carcinoma, NOS	no	No	No	Upper lobe, lung
TCGA-39-5028	TCGA-LUSC	not hispanic or latino	white	male	1931	2006	27707	Dead	T4	N1	M0	Stage IIIA	Squamous cell carcinoma, NOS	no	No	No	Upper lobe, lung
TCGA-43-A56U	TCGA-LUSC	not hispanic or latino	white	female	1936	'--	27847	Alive	T1b	N0	MX	Stage IA	Squamous cell carcinoma, NOS	no	No	No	Upper lobe, lung
TCGA-58-A46L	TCGA-LUSC	not hispanic or latino	white	male	1935	'--	26685	Alive	T2	N2	M0	Stage IIIA	Basaloid squamous cell carcinoma	no	No	No	Upper lobe, lung
TCGA-92-8063	TCGA-LUSC	not hispanic or latino	white	male	1959	'--	19193	Alive	T2b	N2	MX	Stage IIIA	Squamous cell carcinoma, NOS	no	No	No	Upper lobe, lung
TCGA-85-7698	TCGA-LUSC	not hispanic or latino	white	male	1963	'--	17651	Alive	T1b	N0	M0	Stage IA	Squamous cell carcinoma, NOS	no	No	No	Upper lobe, lung
TCGA-46-3768	TCGA-LUSC	not hispanic or latino	white	male	1952	2010	21307	Dead	T3	N1	M0	Stage IIIA	Squamous cell carcinoma, NOS	no	No	No	Upper lobe, lung
TCGA-98-A538	TCGA-LUSC	not hispanic or latino	white	male	1945	'--	24698	Alive	T3	N0	M0	Stage IIB	Squamous cell carcinoma, NOS	no	No	No	Upper lobe, lung
TCGA-60-2722	TCGA-LUSC	not hispanic or latino	white	male	1942	'--	24267	Alive	T2	N1	M0	Stage IIB	Squamous cell carcinoma, NOS	no	No	No	Upper lobe, lung
TCGA-85-8582	TCGA-LUSC	not hispanic or latino	white	male	1963	'--	18168	Alive	T1a	N0	M0	Stage IA	Squamous cell carcinoma, keratinizing, NOS	no	No	No	Upper lobe, lung
TCGA-34-5239	TCGA-LUSC	not hispanic or latino	white	male	1935	'--	27528	Alive	T4	N0	M0	Stage IIIA	Squamous cell carcinoma, NOS	no	No	No	Upper lobe, lung
TCGA-21-1071	TCGA-LUSC	not hispanic or latino	white	male	1934	2004	24515	Dead	T2	N0	M0	Stage IB	Squamous cell carcinoma, NOS	no	No	No	Upper lobe, lung
TCGA-37-A5EL	TCGA-LUSC	not hispanic or latino	white	male	1958	'--	19371	Dead	T3	N0	M0	Stage IIB	Squamous cell carcinoma, NOS	no	No	No	Upper lobe, lung
TCGA-56-8626	TCGA-LUSC	not hispanic or latino	white	male	1953	'--	21908	Dead	T1a	N0	MX	Stage IA	Squamous cell carcinoma, NOS	no	No	No	Upper lobe, lung
TCGA-85-8277	TCGA-LUSC	not hispanic or latino	white	male	1941	'--	25793	Dead	T3	N1	M0	Stage IIIA	Squamous cell carcinoma, NOS	no	No	No	Upper lobe, lung
TCGA-43-8116	TCGA-LUSC	not hispanic or latino	white	male	1938	'--	26790	Alive	T1b	N0	M0	Stage IA	Squamous cell carcinoma, NOS	no	No	No	Upper lobe, lung
TCGA-92-8064	TCGA-LUSC	not hispanic or latino	white	male	1953	'--	21417	Alive	T2b	N0	MX	'--	Squamous cell carcinoma, NOS	no	No	No	Upper lobe, lung
TCGA-51-4081	TCGA-LUSC	not hispanic or latino	white	male	1954	'--	20261	Alive	T2a	N1	M0	Stage IIB	Squamous cell carcinoma, NOS	no	No	No	Upper lobe, lung
TCGA-98-A53H	TCGA-LUSC	not hispanic or latino	white	female	1936	'--	27928	Alive	T1a	N0	M0	Stage IA	Squamous cell carcinoma, NOS	no	No	No	Upper lobe, lung
TCGA-34-2608	TCGA-LUSC	not hispanic or latino	white	male	1915	2001	30958	Dead	T2	N0	M0	Stage IB	Squamous cell carcinoma, NOS	no	No	No	Upper lobe, lung
TCGA-56-7579	TCGA-LUSC	not hispanic or latino	white	male	1950	'--	22632	Dead	T3	N1	M0	Stage IIIA	Squamous cell carcinoma, NOS	no	No	No	Upper lobe, lung
TCGA-43-3920	TCGA-LUSC	not hispanic or latino	white	male	1938	'--	26059	Alive	T2	N0	M0	Stage IB	Squamous cell carcinoma, NOS	no	No	No	Upper lobe, lung
TCGA-56-7730	TCGA-LUSC	not hispanic or latino	white	male	1938	'--	26699	Dead	T2b	N0	M0	Stage IIA	Squamous cell carcinoma, NOS	no	No	No	Upper lobe, lung
TCGA-98-7454	TCGA-LUSC	not hispanic or latino	white	male	1938	'--	26827	Alive	T2a	N0	M0	Stage IB	Squamous cell carcinoma, NOS	no	No	No	Upper lobe, lung
TCGA-37-3789	TCGA-LUSC	not hispanic or latino	white	male	1941	'--	23782	Alive	T2	N0	'--	Stage IB	Squamous cell carcinoma, NOS	no	No	No	Upper lobe, lung
TCGA-21-5783	TCGA-LUSC	not hispanic or latino	white	male	1928	2011	27904	Dead	T2	N0	M0	Stage IB	Squamous cell carcinoma, NOS	no	No	No	Upper lobe, lung
TCGA-56-5897	TCGA-LUSC	not hispanic or latino	white	male	1936	'--	27118	Alive	T1b	N0	MX	Stage IA	Squamous cell carcinoma, NOS	no	No	No	Upper lobe, lung
TCGA-85-6798	TCGA-LUSC	not hispanic or latino	white	male	1954	'--	20837	Dead	T3	N1	M0	Stage IIIA	Squamous cell carcinoma, NOS	no	No	No	Upper lobe, lung
TCGA-98-A53I	TCGA-LUSC	not hispanic or latino	white	male	1948	'--	23502	Alive	T2a	N1	M0	Stage IIA	Squamous cell carcinoma, NOS	no	No	No	Upper lobe, lung
TCGA-60-2725	TCGA-LUSC	not hispanic or latino	white	male	1935	'--	27073	Alive	T2	N0	M0	Stage IB	Squamous cell carcinoma, NOS	no	No	No	Upper lobe, lung
TCGA-85-7843	TCGA-LUSC	not hispanic or latino	white	male	1961	'--	18353	Alive	T2a	N1	M0	Stage IIA	Squamous cell carcinoma, NOS	no	No	No	Upper lobe, lung
TCGA-85-A4JB	TCGA-LUSC	not hispanic or latino	white	male	1938	'--	27315	Alive	T3	N0	M0	Stage IIB	Squamous cell carcinoma, NOS	no	No	No	Upper lobe, lung
TCGA-43-2581	TCGA-LUSC	not hispanic or latino	white	female	1962	'--	17447	Alive	T3	N1	M0	Stage IIIA	Squamous cell carcinoma, NOS	no	No	No	Upper lobe, lung
TCGA-85-8666	TCGA-LUSC	not hispanic or latino	white	male	1946	'--	23906	Dead	T2a	N0	M0	Stage IB	Squamous cell carcinoma, NOS	no	No	No	Upper lobe, lung
TCGA-52-7809	TCGA-LUSC	not hispanic or latino	white	male	1935	2009	27233	Dead	T2	N0	M0	Stage IB	Basaloid squamous cell carcinoma	no	No	No	Upper lobe, lung
TCGA-85-8481	TCGA-LUSC	not hispanic or latino	white	male	1942	'--	25782	Dead	T3	N0	M0	Stage IIB	Squamous cell carcinoma, NOS	no	No	No	Upper lobe, lung
TCGA-94-8490	TCGA-LUSC	not hispanic or latino	white	male	1941	'--	25588	Alive	T3	N0	M0	Stage IIB	Squamous cell carcinoma, NOS	no	No	No	Upper lobe, lung
TCGA-85-A4JC	TCGA-LUSC	not hispanic or latino	white	male	1928	'--	30942	Dead	T2b	N0	M0	Stage IIA	Squamous cell carcinoma, NOS	no	No	No	Upper lobe, lung
TCGA-90-7767	TCGA-LUSC	not hispanic or latino	white	male	1955	'--	20534	Alive	T2b	N1	MX	Stage IIB	Squamous cell carcinoma, NOS	no	No	No	Upper lobe, lung
TCGA-68-7756	TCGA-LUSC	not hispanic or latino	white	male	1927	'--	30763	Alive	T4	N1	MX	Stage IIIA	Squamous cell carcinoma, NOS	no	No	No	Upper lobe, lung
TCGA-21-1079	TCGA-LUSC	not hispanic or latino	white	male	1924	1997	26176	Dead	T3	N0	M0	Stage IIIA	Squamous cell carcinoma, NOS	no	No	No	Upper lobe, lung
TCGA-37-3783	TCGA-LUSC	not hispanic or latino	white	male	1955	'--	18728	Alive	T3	N2	M0	Stage IIIA	Squamous cell carcinoma, NOS	no	No	No	Upper lobe, lung
TCGA-85-8070	TCGA-LUSC	not hispanic or latino	white	male	1940	'--	26183	Alive	T2	N0	M0	Stage IB	Squamous cell carcinoma, NOS	no	No	No	Upper lobe, lung
TCGA-85-7697	TCGA-LUSC	not hispanic or latino	white	male	1962	'--	17921	Alive	T3	N0	M0	Stage IIB	Squamous cell carcinoma, NOS	no	No	No	Upper lobe, lung
TCGA-56-8628	TCGA-LUSC	not hispanic or latino	white	male	1934	'--	28805	Alive	T1b	N0	MX	Stage IA	Squamous cell carcinoma, NOS	no	No	No	Upper lobe, lung
TCGA-56-6546	TCGA-LUSC	not hispanic or latino	white	male	1944	'--	24594	Dead	T2b	N0	MX	Stage IIA	Squamous cell carcinoma, NOS	no	No	No	Upper lobe, lung
TCGA-85-8071	TCGA-LUSC	not hispanic or latino	white	male	1959	'--	19158	Alive	T1a	N1	M0	Stage IIA	Squamous cell carcinoma, NOS	no	No	No	Upper lobe, lung
TCGA-85-A512	TCGA-LUSC	not hispanic or latino	white	male	1966	'--	16811	Alive	T1b	N1	M0	Stage IIA	Squamous cell carcinoma, NOS	no	No	No	Upper lobe, lung
TCGA-33-A4WN	TCGA-LUSC	not hispanic or latino	white	male	1951	2011	22268	Dead	T2a	N0	MX	Stage IB	Squamous cell carcinoma, NOS	no	No	No	Upper lobe, lung
TCGA-56-7731	TCGA-LUSC	not hispanic or latino	white	female	1945	'--	24441	Dead	T2a	N0	MX	Stage IB	Squamous cell carcinoma, NOS	no	No	No	Upper lobe, lung
TCGA-85-7844	TCGA-LUSC	not hispanic or latino	white	male	1940	'--	26141	Alive	T2a	N0	M0	Stage IB	Squamous cell carcinoma, NOS	no	No	No	Upper lobe, lung
TCGA-60-2695	TCGA-LUSC	not hispanic or latino	white	female	1935	'--	27211	Alive	T2	N0	M0	Stage IB	Basaloid squamous cell carcinoma	no	No	No	Upper lobe, lung
TCGA-85-8352	TCGA-LUSC	not hispanic or latino	white	male	1944	'--	24788	Dead	T3	N1	M0	Stage IIIA	Squamous cell carcinoma, NOS	no	No	No	Upper lobe, lung
TCGA-85-8350	TCGA-LUSC	not hispanic or latino	white	male	1950	'--	22526	Alive	T1b	N0	M0	Stage IA	Squamous cell carcinoma, NOS	no	No	No	Upper lobe, lung
TCGA-37-A5EM	TCGA-LUSC	not hispanic or latino	white	male	1962	'--	18011	Alive	T2	N0	M0	Stage II	Squamous cell carcinoma, NOS	no	No	No	Upper lobe, lung
TCGA-O2-A52Q	TCGA-LUSC	not hispanic or latino	white	female	1961	2005	16429	Dead	T3	N1	MX	Stage III	Squamous cell carcinoma, NOS	no	No	No	Upper lobe, lung
TCGA-90-A59Q	TCGA-LUSC	not hispanic or latino	white	female	1951	'--	22420	Dead	T2a	N1	MX	Stage IIA	Squamous cell carcinoma, NOS	no	No	No	Upper lobe, lung
TCGA-85-7696	TCGA-LUSC	not hispanic or latino	white	male	1947	'--	23413	Alive	T1	N0	M0	Stage IA	Squamous cell carcinoma, NOS	no	No	No	Upper lobe, lung
TCGA-34-5240	TCGA-LUSC	not hispanic or latino	white	female	1936	'--	26735	Alive	T2	N1	M0	Stage IIB	Basaloid squamous cell carcinoma	no	No	No	Upper lobe, lung
TCGA-34-5929	TCGA-LUSC	not hispanic or latino	white	female	1932	2010	28844	Dead	T2	N0	M0	Stage IB	Squamous cell carcinoma, NOS	no	No	No	Upper lobe, lung
TCGA-85-8287	TCGA-LUSC	not hispanic or latino	white	male	1939	'--	26401	Dead	T1b	N0	M0	Stage IA	Squamous cell carcinoma, NOS	no	No	No	Upper lobe, lung
TCGA-37-4130	TCGA-LUSC	not hispanic or latino	white	male	1954	'--	20652	Alive	T1b	N0	M0	Stage IA	Squamous cell carcinoma, NOS	no	No	No	Upper lobe, lung
TCGA-58-8388	TCGA-LUSC	not hispanic or latino	white	male	1950	'--	21949	Dead	T2a	N0	M0	Stage IB	Basaloid squamous cell carcinoma	no	No	No	Upper lobe, lung
TCGA-58-8392	TCGA-LUSC	not hispanic or latino	white	male	1940	2011	25710	Dead	T2a	N0	M0	Stage IB	Squamous cell carcinoma, NOS	no	No	No	Upper lobe, lung
TCGA-33-4547	TCGA-LUSC	not hispanic or latino	white	male	1939	'--	25056	Alive	T2	N0	M0	Stage IB	Squamous cell carcinoma, NOS	no	No	No	Upper lobe, lung
TCGA-37-3792	TCGA-LUSC	not hispanic or latino	white	male	1937	'--	25502	Alive	T2	N0	M0	Stage IB	Squamous cell carcinoma, NOS	no	No	No	Upper lobe, lung
TCGA-85-7699	TCGA-LUSC	not hispanic or latino	white	male	1938	'--	26965	Dead	T4	N0	M0	Stage IIIA	Squamous cell carcinoma, NOS	no	No	No	Upper lobe, lung
TCGA-46-3765	TCGA-LUSC	not hispanic or latino	white	female	1950	'--	21762	Alive	T1	N0	M0	Stage IA	Squamous cell carcinoma, NOS	no	No	No	Upper lobe, lung
TCGA-37-4141	TCGA-LUSC	not hispanic or latino	white	female	1945	'--	24048	Alive	T1b	N0	M0	Stage IA	Squamous cell carcinoma, NOS	no	No	No	Upper lobe, lung
TCGA-34-5231	TCGA-LUSC	not hispanic or latino	white	male	1934	'--	26525	Dead	T1	N0	M0	Stage IA	Squamous cell carcinoma, NOS	no	No	No	Upper lobe, lung
TCGA-56-5898	TCGA-LUSC	not hispanic or latino	white	male	1941	'--	25441	Alive	T1b	N0	M0	Stage IA	Squamous cell carcinoma, NOS	no	No	No	Upper lobe, lung
TCGA-85-8052	TCGA-LUSC	not hispanic or latino	white	male	1958	'--	19671	Alive	T3	N0	M0	Stage IIB	Squamous cell carcinoma, NOS	no	No	No	Upper lobe, lung
TCGA-85-8072	TCGA-LUSC	not hispanic or latino	white	male	1951	'--	22069	Alive	T1a	N0	M0	Stage IA	Squamous cell carcinoma, NOS	no	No	No	Upper lobe, lung
TCGA-O2-A52N	TCGA-LUSC	not hispanic or latino	white	male	1927	2007	28520	Dead	T2	N0	MX	Stage I	Squamous cell carcinoma, NOS	no	No	No	Upper lobe, lung
TCGA-33-4566	TCGA-LUSC	not hispanic or latino	white	male	1956	2010	14643	Dead	T2	N0	M0	Stage IB	Squamous cell carcinoma, NOS	no	No	No	Upper lobe, lung
TCGA-39-5021	TCGA-LUSC	not hispanic or latino	white	male	1934	2009	25895	Dead	T2a	N0	M0	Stage IB	Squamous cell carcinoma, NOS	no	No	No	Upper lobe, lung
TCGA-98-8021	TCGA-LUSC	not hispanic or latino	white	female	1936	'--	27738	Alive	T1a	N0	M0	Stage IA	Squamous cell carcinoma, NOS	no	No	No	Upper lobe, lung
TCGA-85-8584	TCGA-LUSC	not hispanic or latino	white	male	1941	'--	26081	Dead	T2a	N1	M0	Stage IIA	Papillary squamous cell carcinoma	no	No	No	Upper lobe, lung
TCGA-85-6175	TCGA-LUSC	not hispanic or latino	white	female	1947	'--	23228	Dead	T3	N0	M0	Stage IIB	Squamous cell carcinoma, NOS	no	No	No	Upper lobe, lung

## Sheet: Table S2.
Table S2. List of the cell types analyzed for the infiltration in the tumor tissue and gene sets used for GSVA analysis.
Cell type	Cell type abbreviation	Genes in set	References*
B cells	B cells	ABCB4,BACH2,BCL11A,BLK,BLNK,CCR9,CD19,COCH,CR2,DTNB,FCRL2,GLDC,GNG7,HLA_DOB,HLA_DQA1,MEF2C,MICAL3,MS4A1,OSBPL10,PNOC,QRSL1,SCN3A,SLC15A2,SPIB,TCL1A,TNFRSF17	[1]
Eosinophils	Eosinophils	ABHD2,ACACB,TRMO,CAT,CCR3,CLC,CYSLTR2,ADGRE1,EPN2,GALC,PTGDR2,HES1,HIST1H1C,HRH4,CD101,IL5RA,KBTBD11,KCNH2,LRP5L,MYO15B,RCOR3,RNASE2,RRP12,SIAH1,SMPD3,SYNJ1,TGIF1, THBS1,THBS4,TIPARP,TKTL1	[1]
Macrophages	Macrophages	APOE,ATG7,BCAT1,CCL7,CD163,CD68,CD84,CHI3L1,CHIT1,COL8A2,COLEC12,CTSK,CXCL5,CYBB,DNASE2B,EMP1,FDX1,FN1,GM2A,GPC4,ANOS1,ME1,MS4A4A,MSR1,PCOLCE2,PTGDS,RAI14,SCARB2,SCG5, SGMS1,SULT1C2	[1]
Mast cells	Mast cells	ABCC4,ADCYAP1,CALB2,CEACAM8,CMA1,CPA3,CTSG,ELANE,GATA2,HDC,HPGD,HPGDS,KIT,LINC01140,MAOB,MLPH,MPO,MS4A2,NR0B1,PPM1H,PRG2,PTGS1,SCG2,SIGLEC6,SLC18A2,SLC24A3,TAL1, TPSAB1,TPSB2,VWA5A	[1]
NK CD56bright cells	Nkbrigh	DUSP4,FOXJ1,LPCAT4,MADD,MPPED1,TRAPPC9,PLA2G6,RRAD,XCL1	[1]
NK CD56dim cells	Nkdim	S1PR5,GTF3C1,GZMB,IL21R,KIR2DL3,KIR3DL1,KIR3DL2,KIR3DL3,KIR3DS1,SPON2,PMEPA1	[1]
Neutrophils	Neutrophils	ALPL,BST1,CD93,CEACAM3,CREB5,CRISPLD2,CSF3R,CYP4F3,DYSF,FCAR,FCGR3B,FPR1,FPR2,G0S2,HIST1H2BC,HPSE,CXCR1,CXCR2,KCNJ15,LILRB2,MGAM,MME,PDE4B,S100A12,SIGLEC5,SLC22A4,SLC25A37,TECPR2,TNFRSF10C,VNN3	[1]
T helper cells	Th	ANP32B,ASF1A,ATF2,BATF,BORA,CD28,DDX50,FAM111A,FRYL,GOLGA8A,ICOS,ITM2A,LRBA,NAP1L4,NUP107,PHF10,PPP2R5C,RPA1,SEC24C,SLC25A12,SRSF10,TRA,UBE2L3	[1]
T central memory cells	Tcm	AQP3,ATF7IP,ATM,CASP8,CDC14A,CEP68,CLUAP1,CREBZF,CYLD,DOCK9,FAM153B,FOXP1,FYB,HNRNPH1,INPP4B,KLF12,LOC441155,MAP3K1,KMT2A,N4BP2L2_IT2,NEFL,NFATC3,PCM1,PCNX1,PDXDC2P, PHC3,POLR2J2,PSPC1,REPS1,RPP38,SLC7A6,ST3GAL1,STX16,TIMM8A,TRAF3IP3,TXK,TXLNGY,USP9Y	[1]
T effector memory cells	Tem	AKT3,SND1_IT1,CCR2,DDX17,EWSR1,FLI1,GDPD5,LTK,MEFV,NFATC4,PRKY,TBC1D5,TBCD,TRA,EZR	[1]
T follicular helper cells	Tfh	B3GAT1,CXCR5,LDLRAD4,CDK5R1,CHGB,CHI3L2,CXCL13,HEY1,HIST1H4K,ICA1,KCNK5,KIAA1324,MAF,MAGEH1,MKL2,MYO6,MYO7A,PASK,PDCD1,POMT1,PTPN13,PVALB,SH3TC1,SIRPG,SLC7A10,SMAD1, ST8SIA1,STK39,THADA,TOX,TSHR,ZNF764	[1]
Activated dendritic cells	aDC	CCL1,EBI3,IDO1,LAMP3,OAS3	[1]
Immature dendritic cells	iDC	ABCG2,BLVRB,CARD9,CD1A,CD1B,CD1C,CD1E,CH25H,CLEC10A,CSF1R,CTNS,F13A1,FABP4,FZD2,GUCA1A,HS3ST2,LMAN2L,NUDT9,PDXK,PPARG,PREP,RAP1GAP,SLC26A6,SLC7A8,SYT17,TACSTD2,DCSTAMP,VASH1	[1]
Activated CD8 T cell	CD8+ T	ADRM1,AHSA1,C1GALT1C1,CCT6B,CD37,CD3D,CD3E,CD3G,CD69,CD8A,CETN3,CSE1L,GEMIN6,GPT2,GZMK,IL2RB,LCK,MPZL1,PIK3IP1,PTRH2,TIMM13,ZAP70	[2]
Gamma delta T cell	Tgd	ACP5,AQP9,BTN3A2,C1orf54,CARD8,CCL18,CD209,CD33,CD36,CDK5,IL10RB,KLRF1,LGALS1,MAPK7,KLHL7,KRT80,LAMC1,LCORL,LMNB1,MEIS3P1,MPL,FABP1,FABP5,FADD,MFAP3L,MINPP1,RPS24,RPS7, RPS9,DBNL,CCL13	[2]
Regulatory T cell	Treg	CD72,CLEC5A,FOXP3,ITGA4,L1CAM,LIPA,LRP1,LRRC42,MARCO,MMP12,MNDA,MRC1,MS4A6A,PELO,PLEK,PRSS23,PTGIR,ST8SIA4,STAB1	[2]
Cytotoxic_cells	Cytotoxic_cells	APBA2,APOL3,CTSW,DUSP2,GNLY,GZMA,GZMH,KLRB1,KLRD1,KLRF1,KLRK1,NKG7,RORA,RUNX3,SIGIRR,WHAMMP3,ZBTB16	[1]
*References
[1] Bindea, G. et al. Spatiotemporal dynamics of intratumoral immune cells reveal the immune landscape in human cancer. Immunity 39, 782–795 (2013)
[2] Charoentong, P. et al. Pan-cancer Immunogenomic Analyses Reveal Genotype-Immunophenotype Relationships and Predictors of Response to Checkpoint Blockade. Cell Rep. 18, 248–262 (2017)

## Sheet: Table S3.
Table S3. List of up-regulated genes in the experimental cohort.			*log2 FC- log2 fold change; q-value.- p-value adjusted for multiple testing
Up-regulated genes in experimental cohort
Gene	log2 FC*	q- value
MAGEA9B	22.8183	1.7e-07
STAG3L3	22.072	1.13e-12
CSAG1	21.6822	2.35e-08
MAGED4	11.5239	6.26e-09
CST1	10.8257	4.28e-05
CACNA1B	10.754	1.09e-07
MAGEA6	9.74825	0.00226435
PRAME	9.58054	2.13e-08
POU6F2	9.53094	2.66e-06
ZIC2	9.37156	4.54e-07
B4GALNT4	9.30063	9.31e-07
CALML3	9.21399	2.1e-05
C12orf56	9.06625	3.06e-06
MAGEA11	8.9317	0.00372877
MAGEA4	8.87139	0.00230737
VPS9D1-AS1	8.76604	4.49e-07
SOX21	8.69331	0.00010699
SLC24A2	8.63728	0.000116317
HOXD11	8.55724	0.00224314
DUSP9	8.54272	0.000206629
FAM156B	8.52879	0.000525105
NXPH4	8.51739	3.5e-06
PLA2G4E	8.49154	2.92e-05
LY6D	8.44019	0.00113297
HOXA10-AS	8.35003	0.000165547
GABRA3	8.27502	3.69e-05
PPP2R2C	8.2494	0.000219171
MMP11	8.21529	9.2e-12
IGFL2	8.10683	0.000102901
CYP26A1	8.08513	0.0183749
NKAIN2	8.04182	0.00246686
LEMD1	8.01233	0.00121783
CST2	7.98549	0.000394524
BMP8A	7.96206	0.000341928
RHCG	7.89952	0.000174694
MEF2B	7.85081	0.000800889
KRT5	7.84579	2.45e-12
OR7A5	7.79681	0.0159093
ZYG11A	7.7807	3.53e-05
LGALS7	7.71523	0.0128459
MMP13	7.64051	0.000116942
CKMT1B	7.62059	2.51e-09
ZIC5	7.52148	0.000755832
CCL3L3	7.5104	0.000498057
HTR2C	7.46416	0.010595
AKR1B10	7.41396	0.00106357
CPA4	7.39234	0.0027323
FAT2	7.36861	1.52e-15
DAPL1	7.35342	3.38e-06
LHX4-AS1	7.229	0.00410079
SERPINB5	7.1917	9.27e-11
SYT12	7.16435	0.00330537
MAGEA3	7.16045	0.0222355
C1QL1	7.14314	0.00370493
PKMYT1	7.067	7.62e-06
GBP6	7.05944	7e-07
TMPRSS11A	7.04848	0.00592688
LTA	7.03982	0.000993994
RAET1L	6.9983	8.07e-06
CHRNA1	6.96806	0.0057985
ADGRF4	6.92094	2.23e-05
IGFBPL1	6.91026	0.00359799
FOXI3	6.89805	0.0148012
HOXA10	6.85737	2.67e-14
KRT14	6.85414	0.000533973
ARHGAP40	6.83871	0.0199617
COL19A1	6.8316	0.000252096
CALB1	6.80111	0.0235878
HOXA13	6.79921	0.0133367
FAM64A	6.77174	0.00102629
SYT14	6.75896	5.69e-07
LOC399815	6.75074	0.00101888
SAPCD2	6.73152	0.00245968
NLRP7	6.70615	0.00661732
STXBP5L	6.66715	0.0283589
SLC6A10PB	6.62987	0.0336534
CDC45	6.62004	5.91e-12
KTI12	6.60026	0.000300307
KRT6C	6.59742	0.00032523
WNT10A	6.59363	0.00096383
TDRD5	6.57386	0.000102505
GABRR1	6.56762	0.00528949
HOXD13	6.54154	0.0196014
FOXN1	6.4864	0.00580563
TP63	6.4731	1.78e-10
HOXC8	6.47262	0.00227533
LOC107987205	6.42932	0.0393375
TFAP2E	6.42807	0.00384873
ABCA12	6.38267	9.51e-12
OR2D2	6.37786	0.00152162
BNC1	6.37613	3.51e-08
GJB3	6.34208	1.17e-07
PYCRL	6.33557	4.61e-05
CRABP2	6.33326	8.78e-09
NMU	6.32808	0.00349387
COL10A1	6.32493	9.46e-09
SBK1	6.27791	0.000776122
RASSF10	6.27456	0.00671178
KRT17	6.27312	2.63e-10
SCAMP5	6.26425	1.86e-06
CILP2	6.25528	0.000444708
TMPRSS4	6.23508	8.04e-15
IL36G	6.21971	0.0100654
TNS4	6.20276	7.06e-13
GPR87	6.19762	9.52e-06
KRT15	6.18335	9.94e-07
ARHGAP22	6.17768	0.000771694
FOXP3	6.15673	0.000127186
GUCY1B2	6.14561	0.0361356
YJEFN3	6.13208	0.00157668
UPK1B	6.12653	0.0284103
BUB1B-PAK6	6.11508	0.00749866
STRA6	6.10899	3.8e-05
QRFPR	6.0802	0.0279626
TRPV6	6.0783	0.0409653
CHP2	6.07682	0.0304169
COL17A1	6.06829	5.69e-07
KIRREL2	6.056	0.0183729
MCHR1	6.04203	0.0143777
SOX30	6.04132	0.0240445
ANKRD18B	5.99651	1.84e-09
GINS1	5.99496	4.18e-10
SLC6A15	5.98824	0.00212584
KDM4D	5.98099	0.0083945
TRPM8	5.9752	0.046714
RFX8	5.96397	0.00403638
KIF18B	5.96258	4.57e-08
HOXA11	5.96083	0.047092
SPIB	5.94701	0.0127508
GJB6	5.9176	0.000199052
RCOR2	5.91741	0.00112688
HCN3	5.91721	0.000840693
GAREM2	5.90962	0.00100871
RAB3B	5.90581	0.00101445
LOC100129215	5.90443	0.0298577
STEAP1B	5.89802	9.28e-05
LOC101927905	5.87225	0.00630603
PNCK	5.86899	0.000254385
UCN2	5.86507	0.0154534
RBBP8NL	5.85198	0.00655272
UNC80	5.84202	0.00179756
LOC101929680	5.839	0.0369747
CDH3	5.83783	1.02e-09
NEFL	5.82553	0.0289775
SLCO1B3	5.80387	0.0110208
CLCA2	5.79554	2.69e-06
FAM83B	5.79429	3.12e-18
RAB26	5.78944	0.0193297
FAM101A	5.78807	0.003081
ISLR2	5.77983	0.00997746
HAP1	5.76788	0.00823439
FCER2	5.76732	0.0215782
TMEM158	5.75769	0.00711897
JSRP1	5.74126	0.035367
LAMP5	5.74071	0.000333598
SERPINB13	5.73875	4.92e-05
PITX1	5.72475	2.54e-05
MAGEL2	5.71987	0.00628311
DUXAP10	5.71462	0.0322604
NXPE4	5.70805	0.0390494
GJB2	5.6649	2.66e-06
CBLC	5.66047	3.47e-07
OVOS2	5.65442	0.000575772
RAD51AP2	5.64107	0.00482105
WNT7B	5.61718	0.000158913
HAS3	5.6167	1.69e-05
MMP12	5.60656	3.35e-09
HOXC6	5.59802	0.00834064
LOC102723564	5.59778	0.00703758
GJB5	5.59068	4.16e-06
S100A2	5.58598	6.65e-06
HNF4G	5.58537	0.00224314
PIF1	5.58126	7.9e-07
TEKT4P2	5.57524	0.000345763
GPX2	5.5705	0.00030921
GREM1	5.56912	3.81e-08
LOC105372779	5.56869	0.0249114
CR2	5.56566	0.000518859
COL1A1	5.56168	3.34e-13
SPATC1L	5.52824	0.00992807
CAPNS2	5.5162	0.000942937
DLX3	5.50971	0.0305082
DACT2	5.50445	0.00106777
LOC403323	5.4983	0.0189198
DPEP1	5.49556	0.00573758
KIAA1644	5.47457	0.0450541
PTHLH	5.46856	3.78e-05
TLL2	5.44886	0.0085245
MIR205HG	5.44849	7.37e-07
RMI2	5.44693	0.00127676
FAM86JP	5.44535	0.0010605
CSMD2	5.43455	2.08e-13
ZNF695	5.42163	0.00289637
CREG2	5.41706	0.0356297
HSF2BP	5.39993	0.00214658
GNG4	5.39465	0.0049446
SLC2A1	5.39182	1.09e-11
HTR7	5.37298	0.00257826
PTPRH	5.37133	0.000853961
KIAA1549L	5.37133	1.04e-05
CLNK	5.36202	0.00389971
CHRNA6	5.35669	0.0267709
CFHR3	5.35221	0.0125339
SOX11	5.31202	0.0414686
KCNH8	5.31109	0.00192799
NTS	5.30737	0.0103858
C1orf220	5.30001	0.0254488
SERPINB7	5.29758	0.0091008
POLR2J2	5.28516	0.0266379
KRT6B	5.27235	0.000910824
XRCC3	5.27175	3.39e-10
PLA2G2D	5.24667	0.00302395
KRT6A	5.24608	8.44e-06
FCRLB	5.24435	0.0205245
SYT1	5.22964	9.28e-05
CDC20	5.22759	1.27e-13
TYMSOS	5.22276	0.0372587
SLC4A3	5.21805	7.77e-07
CERS3	5.20802	0.000542424
IGSF9	5.17339	3.68e-07
LOC107984110	5.16788	0.0212453
DLX6	5.16625	0.00268564
DSC3	5.16428	9.14e-06
KIF26B	5.15733	2.47e-19
ZP3	5.15284	5.21e-05
CTHRC1	5.1505	7.06e-13
SLC5A12	5.14416	0.00561593
LOC105447645	5.14347	0.00773943
RHBDL1	5.13345	0.00946465
CYP4F11	5.11839	0.0192933
APCDD1L	5.10121	0.0444812
ADAM23	5.09095	8.37e-05
TUBB3	5.08919	5.64e-08
GCNT3	5.08558	0.036748
DLK2	5.07957	0.00294607
CA12	5.07487	2.51e-07
LOC105369210	5.07406	0.0287619
IVL	5.06498	0.0131043
FOXE1	5.05895	0.0140137
ARHGEF39	5.05634	0.000506229
PTPRN	5.05215	0.0154878
FERMT1	5.04679	4.34e-12
FAM83A	5.03764	0.00233168
GFRA3	5.0076	0.014138
CNTNAP2	4.95844	0.00433031
FAAP24	4.95649	0.000854542
SH2D5	4.93493	0.0480196
FBN2	4.91318	0.000816013
HEPHL1	4.91092	0.0497173
PODNL1	4.90503	3.72e-06
SOX15	4.90411	0.00680754
EPN3	4.90407	2.78e-05
KCNH4	4.89984	0.0389632
LOC100335030	4.89926	0.0117494
C17orf53	4.89814	4.67e-05
ARHGEF19	4.86765	5.25e-10
TPTE2	4.86504	0.00181135
HOXC4	4.85791	0.00562951
C19orf48	4.85457	0.000161368
SIX2	4.85399	0.000488391
COL7A1	4.84927	9.56e-10
SLC29A4	4.84406	0.00425386
B4GALNT1	4.84219	0.000260375
ASPHD1	4.84005	0.0303246
IGDCC4	4.80867	3.29e-05
RGS20	4.80642	0.0466368
KRT16	4.79164	0.000814157
PAX9	4.78392	0.000475035
A2ML1	4.78361	0.00204482
KCNK2	4.77778	0.0401317
DSG3	4.77493	0.000967422
C16orf59	4.76975	0.0152756
B3GNT4	4.76756	0.0270902
PFKFB1	4.76046	0.0171763
FAM196B	4.758	0.0360947
DNAJC22	4.7472	0.0318419
GTF2IP12	4.74424	0.0412494
CDCA7	4.74176	1.61e-06
CXCR3	4.73772	0.0273375
LGALS7B	4.71364	0.0264587
CYP27B1	4.69292	0.000270501
CDHR1	4.67373	0.000683405
MEGF10	4.67279	0.0176434
NECTIN4	4.66086	7.53e-07
KRT13	4.64327	0.00533848
RIMS2	4.58739	0.000312085
SLC35G1	4.58276	0.000345763
DISP2	4.56762	0.00661732
FNDC1	4.56286	9.69e-08
KCNG3	4.55172	0.0203123
GINS4	4.53434	0.000345763
ALDH3B2	4.52635	0.00181323
PGBD5	4.51699	0.00901349
MYCL	4.49709	0.00399679
JAKMIP3	4.49137	0.0265854
OGDHL	4.49112	0.0317876
OVOL1	4.47706	0.0151299
ADAM12	4.47248	8.48e-10
GYLTL1B	4.46178	2.05e-06
NCAPH	4.44905	7.64e-10
BHLHA15	4.41674	0.00897327
TFAP2A	4.41177	5.49e-07
NUF2	4.40709	3.06e-12
MCM2	4.40101	2.45e-12
GPR68	4.39964	0.000533973
PROM2	4.39681	4.54e-06
TRIM29	4.39118	3.04e-06
ADH7	4.37223	0.0356365
CDKN2A	4.36992	8.17e-05
CA9	4.36106	0.0129987
CCR8	4.35033	0.00636036
RAC3	4.34295	4.52e-05
CENPF	4.34124	7.6e-14
COL3A1	4.33297	2.45e-10
LYPD3	4.33174	0.000368928
FER1L4	4.32999	7.04e-07
LOC102723407	4.29497	0.000317251
IL4I1	4.29347	5.77e-06
SPP1	4.29346	5.47e-09
PCDH19	4.28835	0.00045445
CARMIL3	4.28059	0.0107332
KCNA2	4.27403	0.00910328
CPXM1	4.2732	3.03e-08
SOX2	4.2727	0.000380051
LOC100996634	4.26713	9.15e-08
PITX2	4.26409	0.0415025
TICRR	4.25771	4.38e-09
ENTPD3	4.23737	0.000501176
COL11A1	4.22252	0.000103069
AURKB	4.20876	2.02e-07
FAM83F	4.19655	0.00107075
SERPINB4	4.17348	0.0147885
AKR1C2	4.17131	0.00719298
LYPD6	4.16847	0.027887
NUDT8	4.16775	0.00661095
PBK	4.15066	7.11e-06
BIRC5	4.14652	1.8e-08
CLCN2	4.13828	2.32e-06
NECTIN1	4.12952	1.58e-07
ALG1L	4.12407	8.56e-05
VPREB3	4.11698	0.0368123
VASH2	4.11292	0.00668252
NETO1	4.09122	0.0134485
DQX1	4.09088	0.011083
KIF4A	4.08914	3.84e-14
GTSE1	4.08704	2.27e-06
FUT3	4.08582	0.0202551
GABRP	4.07691	0.0178143
LTB4R2	4.07244	0.00832441
LOC653602	4.07041	0.0219989
PLEKHG4B	4.06247	0.0017094
SLC6A8	4.0524	8.72e-06
ARHGEF4	4.05093	3.22e-05
GSDMC	4.0501	0.0118514
WDR72	4.04987	1.63e-10
FAM72B	4.0411	0.0160518
ADAMTS20	4.04099	0.00805673
RPLP0P2	4.03103	0.00292596
KCND2	4.0248	1.66e-05
MYBL2	3.98133	4.27e-09
KIF20A	3.98046	4.9e-09
HHIPL1	3.97904	0.00585575
CYP2C18	3.97898	0.00105888
ITGA11	3.97613	3.32e-08
XDH	3.97125	0.000502718
PLAU	3.96772	1.61e-06
TENM2	3.96182	0.00666957
SALL4	3.95019	0.000104726
CPT1C	3.94951	0.000336312
B3GNT3	3.94651	0.0129315
ADGRB2	3.94254	0.00178525
HSD11B2	3.93862	0.00723688
MANEAL	3.93822	0.00407201
FBXO27	3.9373	0.000111321
OIP5	3.92926	0.00336053
OTUB2	3.92477	0.0108786
BUB1B	3.91461	2.85e-11
GPRIN1	3.90919	0.00549052
LAD1	3.90412	3.06e-12
SFN	3.8995	7.43e-07
GALNT14	3.89499	0.00888599
LYPD6B	3.89372	0.00307482
TRAM1L1	3.8873	0.0100384
CDC25A	3.88424	8.63e-05
DUXAP8	3.88247	0.0159093
BMP7	3.8738	0.00151348
SLC9A2	3.86902	0.0165518
ESPL1	3.85798	8.61e-09
DDX11	3.85563	5.46e-08
DMRT2	3.84082	0.0349503
TWIST1	3.80936	0.0204224
DERL3	3.80851	3.4e-05
RBP5	3.8039	0.0156102
PKP1	3.80035	3.34e-05
COCH	3.79271	0.0027815
WISP1	3.79139	2.03e-05
AGBL1	3.77638	0.0312423
LOC283710	3.77287	0.0473318
CHODL	3.75997	0.0453962
FCRL5	3.75209	3.68e-05
TNFRSF18	3.74842	0.0113446
DDX12P	3.73916	3.78e-05
LIF	3.73437	0.00230498
FGFBP1	3.73367	0.010872
XRCC2	3.73083	1.73e-05
UHRF1	3.73035	2.36e-05
F2RL2	3.72097	0.0153372
SLC44A5	3.71944	4.25e-06
ESCO2	3.71154	0.000241124
SULF1	3.70441	6.03e-09
STAG3	3.6987	0.0334296
FMO1	3.69613	0.000357151
LAMA1	3.67477	0.00245539
TMEM171	3.64983	0.0259884
SYNDIG1	3.64466	0.00894643
PLPP4	3.63366	0.0260969
CD19	3.62182	0.041515
FOSB	3.6149	0.000153452
SHISA2	3.61176	0.0415114
CD27	3.61023	0.000940888
SPRR1B	3.60898	0.0461625
ZNF750	3.60224	2.77e-06
CELSR2	3.60144	1.3e-11
SIGLEC8	3.60007	0.0175767
ERCC6L	3.59778	8.5e-05
STRC	3.59367	0.00231155
SNORD92	3.59069	0.0464434
CTSV	3.58206	0.000930383
FAM86HP	3.57024	0.0164942
ZNF469	3.56524	2.04e-07
OVOS	3.56328	0.0297302
ZNF786	3.55715	0.000248649
CD79A	3.53895	0.000639177
MXRA5	3.53804	7.04e-07
IGFBP2	3.53718	0.00106441
MCM4	3.53329	1.23e-11
ADAMTS16	3.52691	0.00389971
RFC4	3.5269	1.12e-06
LOC102724971	3.51443	0.00486486
GRIP1	3.51379	0.00137435
MMP1	3.51204	0.0163862
TMEM200C	3.50616	0.0356681
REEP6	3.50175	0.0305601
CELSR3	3.50146	0.00117312
COL5A1	3.50008	9.57e-08
TDO2	3.49528	4.17e-09
TYMS	3.49481	7.08e-08
BTBD11	3.49178	0.000135198
TRIP13	3.48872	6.17e-11
KCNJ5	3.48662	0.0123928
ADAMTS14	3.48603	5.26e-05
NEK2	3.48181	9.01e-07
RNFT2	3.4809	0.0227766
PMFBP1	3.47778	0.0357877
WNK2	3.47406	0.00227277
NIPAL1	3.47292	0.00336041
RAD54L	3.46216	2.44e-05
TMEM184A	3.46137	7.67e-05
CCNE1	3.46015	9.28e-05
SCN8A	3.45288	0.00901349
PYCR1	3.4447	5.93e-09
ARNTL2	3.4425	7.53e-06
HELLS	3.43873	3.14e-05
KIFC1	3.43292	2.83e-07
FAP	3.43241	9.88e-07
CDCA5	3.42987	0.000692967
MSTO2P	3.42682	0.00193451
ZBTB12	3.42114	0.0168356
DNMT3B	3.41561	0.000253059
EFNA3	3.4005	0.0186074
KIF23	3.39771	5.16e-13
APOBEC3F	3.39601	0.000151576
ARSE	3.39194	0.0442076
THY1	3.37428	1.64e-07
LRFN4	3.36591	0.000174694
TRIM46	3.35758	0.00894643
GINS2	3.34818	0.00051926
GRIN2D	3.34779	0.00536218
SCG5	3.34336	0.0206093
SEZ6L2	3.32788	0.00262504
ATP10B	3.31531	0.0171933
RRM2	3.30616	5.94e-07
TMEM132A	3.30429	2.03e-06
FSCN1	3.3036	7.58e-06
RGMA	3.29774	0.00657936
PAX5	3.29546	0.0217539
FANCI	3.28294	4.17e-09
TK1	3.27932	2.33e-06
AHNAK2	3.27107	0.000125597
GRHL3	3.27007	0.0163036
PTPRZ1	3.26268	0.00469244
KLC3	3.26171	0.0017094
RPP25L	3.2601	0.0105811
LAG3	3.2575	0.00260227
CATSPER2P1	3.2517	0.0112996
SIM2	3.2494	0.0446393
BDH1	3.24736	0.000534655
UCHL1	3.24619	0.00879057
THBS2	3.24103	2.4e-06
XXYLT1	3.22543	1.19e-08
LINC00265	3.22474	1.7e-05
NDC80	3.218	0.000159735
TENM4	3.21631	7.06e-09
SYT7	3.21584	0.00470128
HOXA1	3.21574	0.0164588
RAPGEFL1	3.21026	0.000755832
NRK	3.20842	0.0066993
TRIM45	3.20749	0.0109452
TPX2	3.20623	5.79e-10
FAM83H	3.19848	5.44e-05
EME1	3.19244	0.0488532
ADAMTS18	3.18995	0.0118264
RAD51AP1	3.18596	3.29e-09
POSTN	3.17293	0.000387238
DSCC1	3.17175	6.57e-07
FOXM1	3.16859	1.88e-07
GPC1	3.15663	0.000122004
MFSD3	3.15397	0.00415322
ASIC1	3.15385	0.0102819
GPT2	3.1499	0.000309751
SUSD4	3.14889	7.48e-06
PKHD1	3.14751	0.0195789
GCAT	3.14423	0.00292785
PLEK2	3.14324	0.0108361
TROAP	3.13996	5.44e-05
METTL1	3.13845	0.000345763
CLDN1	3.13594	0.00827078
ADRA2A	3.13339	0.0329758
SUGCT	3.13256	0.00816013
ANO7P1	3.13178	0.0389241
DSP	3.12818	3.47e-07
ITGB4	3.1259	7.68e-06
GLI2	3.12469	0.000224585
CDCA3	3.1237	0.000418778
DEPDC1B	3.12347	5.53e-05
TFAP2C	3.11793	0.00109527
ASPM	3.11302	9.66e-07
CEP55	3.11106	8.71e-07
RPL39L	3.11027	0.00533348
EPHA4	3.10977	0.000657234
PLCH2	3.10451	0.00479014
FGFR3	3.1021	2.68e-05
ZWINT	3.10196	2.66e-06
MAD2L1	3.09676	5.59e-07
HS6ST2	3.09469	0.0113507
ETV4	3.08549	0.0167356
HR	3.07285	0.0145957
KIF14	3.06905	5.41e-07
IL22RA1	3.06489	0.0163403
SPTBN2	3.06144	3.53e-05
ACVR1C	3.05968	0.0256198
CAPN12	3.05568	0.0473762
SOX12	3.05385	0.00712334
PLEKHG6	3.05314	0.00137472
HECW1	3.04913	0.00302034
BEND6	3.0323	0.00240061
MEX3A	3.02894	0.00225573
CENPA	3.02569	0.0102985
CHEK1	3.02304	1.93e-05
FREM2	3.02281	0.0450309
CLSPN	3.01313	2.97e-07
EGLN3	3.01204	0.00428015
FEN1	3.01168	1.2e-05
BMP8B	3.00472	0.00663684
C1orf106	3.00383	0.00382973
NUGGC	3.00166	0.00384965
TLR10	3.00151	0.00542306
ABCC5	3.00149	0.000214883
E2F8	2.9968	4.4e-05
TTK	2.99524	2.65e-08
TOP2A	2.99086	1.47e-06
WDR62	2.98315	5.09e-05
RASAL1	2.97995	0.0438412
TMEM63C	2.9614	0.031129
HIST1H2AI	2.96065	0.000852761
FIGNL1	2.95943	3.6e-07
ASTE1	2.9563	1.31e-08
PLEKHN1	2.95544	0.0164554
CDCA4	2.95304	2.78e-05
TP73	2.95254	0.000345763
CDCA2	2.95108	3.62e-05
IGF2BP3	2.9471	0.00661732
GTPBP3	2.93762	0.00451169
PANX2	2.93536	0.0360157
FGF11	2.92248	0.0185721
TTF2	2.91951	3.37e-05
RGS4	2.90939	0.00810724
DIO2	2.90897	0.0017094
SLC4A11	2.90692	0.0045673
MSL3P1	2.88904	0.0024817
COL1A2	2.88421	8.56e-05
FAM83D	2.88301	0.0048235
OTX1	2.88094	0.0441356
BICDL1	2.86746	0.0354054
MTCL1	2.86577	0.000956914
LOC105374298	2.86525	0.0038327
FBXO41	2.86435	0.00470693
LINC00174	2.86407	0.0414424
PI15	2.86382	0.0151015
POLQ	2.86135	1.61e-06
AUNIP	2.85779	0.0248603
LRP8	2.85772	8.72e-06
FAM111B	2.8558	3.75e-05
PDXP	2.85578	0.0121239
ANLN	2.85196	4.97e-06
CCNA2	2.85141	1.79e-05
CDK5R1	2.8439	0.0177946
MZB1	2.84244	0.00615698
VSNL1	2.84109	0.0381426
PCLO	2.8401	0.00154354
SLC29A2	2.83871	0.00629572
ZNF530	2.83677	0.00123207
NRIP3	2.8331	0.0232551
ARHGAP11A	2.82916	4.07e-06
MELTF	2.827	0.000869446
EPHB2	2.82083	1.09e-06
LGR5	2.81899	0.0423478
DLGAP5	2.81857	0.000117102
NLE1	2.81793	0.000495879
TMEM201	2.81575	4.22e-05
CEP72	2.81419	0.00256508
GEMIN7	2.80882	0.0103261
KIF2C	2.80631	5.3e-08
UBD	2.80477	0.000449644
NCAPG	2.80468	4.3e-07
MMACHC	2.80369	0.00360067
LOXL1	2.80108	2.14e-05
EYA2	2.79987	0.0173623
MND1	2.79933	0.00930816
KCNQ1OT1	2.79794	0.00775884
SLC52A3	2.79167	0.0233694
IGFBP3	2.78944	0.000116332
SMO	2.78863	0.000467833
IQGAP3	2.78787	0.000260543
PIM2	2.7837	0.00051926
EML6	2.77743	0.00204482
CXCL13	2.77697	0.0251229
IRF4	2.77572	0.00650338
TLCD1	2.7755	0.00258196
ARHGAP8	2.77106	0.0218772
SIRPG	2.77102	0.0465196
CDC6	2.76896	2.85e-05
VANGL1	2.76161	6.48e-05
GSG2	2.7609	0.0264587
EXO1	2.74985	0.00104913
KIF7	2.74857	0.00257452
MKI67	2.74325	3.42e-07
LAX1	2.73732	0.015859
NTRK2	2.73718	0.0489445
CCL4L2	2.73713	0.0308386
RNF207	2.73589	0.0115348
RNASEH2A	2.73441	0.00050205
TNC	2.73006	0.00833647
TRIL	2.72926	0.0434442
RTN4R	2.72687	0.0171528
CENPO	2.72474	1.58e-05
CARMIL2	2.72128	0.00587139
STRIP2	2.71972	0.00700114
C5orf34	2.71764	0.00597277
CLN6	2.71524	8.44e-06
FZD7	2.71412	0.000203999
PMS2P2	2.71221	0.00686759
TTLL12	2.70565	3.37e-05
ALPK2	2.70345	0.00155503
KIF15	2.69851	7.95e-07
PODXL2	2.69579	0.0335531
DSG2	2.69367	0.00508147
MARS2	2.69235	0.0108209
STAP2	2.68371	0.000220605
AP5S1	2.68321	0.0314464
LOC105379251	2.68234	0.041719
CENPI	2.68189	5.39e-05
CDCA8	2.68074	0.00202657
BLNK	2.67896	0.00257826
DEPDC1	2.67365	0.000305685
NMNAT3	2.66506	0.0131448
SLC25A10	2.66301	0.00127123
ZNF287	2.66292	4.88e-06
MSI1	2.65753	0.0410414
PLK4	2.65546	8.81e-07
CDK1	2.65347	4.28e-05
MEI1	2.64627	0.0297676
SLC25A15	2.64087	0.000185372
TIMM8A	2.6401	0.0165948
COL5A2	2.63231	0.000160904
GEN1	2.6304	6.79e-07
BRIP1	2.6285	1.04e-05
C1orf74	2.6274	0.00113942
MCM10	2.62246	0.000580785
MCM8	2.61984	2.98e-06
TM7SF2	2.61697	0.00105888
FAM57A	2.60447	5.94e-07
MRPS12	2.60268	0.0152975
JMJD4	2.6024	0.000917786
ATF5	2.60154	2.68e-05
MSH5	2.59989	0.00703432
MYO19	2.59928	1.12e-06
SLC17A9	2.59375	0.00528243
MSTO1	2.59372	1.46e-06
ZNF280B	2.59182	0.0262697
SLC35C1	2.5847	0.000735268
UBE2T	2.5795	4.19e-06
PERP	2.57888	0.000958398
FANCD2	2.57799	2.43e-09
WNT5A	2.57703	0.0177946
ORC6	2.57432	0.00677799
PAK6	2.57416	0.0200894
PLCXD1	2.57406	0.00399679
CCNF	2.57034	0.000635611
PDCD2L	2.56564	0.00245539
SLC9A7	2.55908	2.03e-07
ARHGEF34P	2.55837	0.0189291
EPHA1	2.55517	0.00539862
ADAMDEC1	2.5551	0.00960318
PTGFRN	2.55416	3.52e-05
CCNB2	2.55224	7.04e-07
CASC5	2.54783	1.86e-09
LRRC15	2.54614	0.0236735
SORCS2	2.54091	0.011527
UBE2C	2.54036	5.62e-05
ATAD5	2.53618	2.36e-05
TNFRSF25	2.53466	0.0377655
CAD	2.52387	2.21e-09
ZNF703	2.52346	0.00410079
GAL3ST4	2.51838	9.23e-06
HGH1	2.51696	0.00486486
DTL	2.51193	9.02e-05
SLC52A2	2.50513	0.000353877
BCL11A	2.50358	0.000610412
CCNB1	2.4968	5.29e-07
KCNC3	2.49604	0.0311145
MFAP2	2.49261	0.000279552
NSUN5P2	2.4864	0.0170245
TSKU	2.48638	0.0048058
HLA-DOB	2.4859	0.00481848
MMP16	2.48118	0.0387562
CCDC142	2.47687	0.00682302
RECQL4	2.47547	0.0300611
GCLC	2.47537	0.0189956
EGR3	2.47495	0.0141249
KCNQ5	2.46905	0.00649351
ZNF692	2.46888	2.8e-05
HIST1H3F	2.46794	0.000159735
SPAG4	2.46676	0.0057442
SLC5A6	2.45989	8.93e-08
ZBTB42	2.45492	0.0417936
EXOSC5	2.45304	0.00537187
TARS2	2.44399	3.4e-05
CENPH	2.43921	0.0011795
WDHD1	2.4349	8.58e-06
KIAA1524	2.43413	6.21e-06
IRF6	2.43171	0.00014666
PAFAH1B3	2.42046	7.78e-07
RAD51	2.42041	0.00337015
SOX4	2.41796	0.0055048
GLI1	2.417	0.0368948
RAD9A	2.41595	0.0169304
SPC25	2.41537	0.0135995
CHAF1A	2.41519	0.000508968
LRRC8E	2.41299	0.0331502
CECR5	2.40983	0.00218582
CABYR	2.40949	0.0459659
MELK	2.40815	0.000917147
UBE2S	2.40371	1.55e-05
EFNA4	2.40223	0.0258904
FBXL6	2.40117	0.0317616
PRC1	2.39806	1.85e-06
TRAIP	2.39176	0.0281181
KCP	2.38647	0.0384904
ORC1	2.3845	0.000548752
CCSER1	2.38381	0.00107822
CENPP	2.38166	0.00227054
SLC35F2	2.3802	0.0160608
PLEKHG4	2.3747	0.00262443
PPFIA3	2.37268	0.028529
RNF43	2.37187	0.00922739
C15orf41	2.36859	0.00553261
RHNO1	2.36849	3.4e-05
UAP1L1	2.36781	0.0230952
BOP1	2.36544	0.00084409
DPP3	2.365	8.39e-08
UGT8	2.3615	0.0261104
KIF22	2.36024	9.32e-05
RHBDD3	2.35934	0.019513
RAP1GAP	2.35294	0.0146997
CENPW	2.35132	0.00449368
ELAC1	2.34747	0.0268071
EPHB3	2.34735	0.0061143
KNTC1	2.34516	1.19e-08
PRKRIP1	2.34501	0.034134
PAQR4	2.33924	0.0495641
ZNF48	2.33644	0.0178712
DOCK3	2.33624	0.0210745
SERINC2	2.3306	0.00608925
CENPE	2.32909	8.95e-05
ZNF169	2.32633	0.0379093
POMK	2.32548	4.7e-05
ABCC10	2.32424	1.75e-06
FBXL18	2.32364	0.0077242
HJURP	2.32305	0.00119335
KIF11	2.3226	2.99e-05
TAF4B	2.32128	0.00517578
MDFI	2.31416	0.0464434
FANCG	2.31002	0.00147383
CDT1	2.30757	0.0268593
LINC00999	2.30351	0.0242225
EZH2	2.30261	0.000268839
ZFP64	2.30154	2.16e-05
L2HGDH	2.30113	0.0090363
P3H4	2.3003	0.0042927
IKBKE	2.2992	0.00306685
PKP3	2.29192	0.000119936
PLK1	2.28885	0.0125696
AGAP9	2.28827	0.000561162
TTC30B	2.28676	0.000151576
HOOK1	2.28451	7.97e-06
ASF1B	2.28379	0.0391265
PCNA	2.2815	2.66e-06
HMBS	2.28086	0.00275123
FAM169A	2.27883	0.00302034
PPP1R13L	2.2715	0.00399031
ASPHD2	2.27138	0.0464434
NCAPG2	2.26838	3.99e-06
CHAF1B	2.26826	0.0146041
SKP2	2.26675	0.000108402
TMEM223	2.2663	0.00345067
SGO1	2.26622	0.0017296
ZFHX4	2.2628	0.0222592
TMEM117	2.26258	0.0113991
ZSCAN5A	2.26209	0.0326617
DDIAS	2.25851	0.0278095
ZBTB9	2.25738	0.0148874
TRAF4	2.25649	1.32e-05
POU2AF1	2.25457	0.0405311
FANCA	2.25448	0.000801191
RDH13	2.25183	0.00893276
MAP10	2.25158	0.013131
C14orf80	2.24533	0.0405712
SPIN3	2.24179	0.0408102
MDK	2.23776	0.000692967
ATXN7L2	2.23747	0.0122788
ZNF512B	2.2364	9.02e-05
LOXL2	2.23059	0.0174137
ZWILCH	2.23045	1.25e-07
NHS	2.22898	6.7e-05
PDK1	2.22273	8.63e-05
GSTZ1	2.22259	0.0115684
BLM	2.22095	1.55e-05
PTTG1	2.21784	0.00186633
MARCKSL1	2.21716	0.00126465
TIGD1	2.21711	0.0418362
HAUS5	2.21343	0.0182384
CABLES2	2.21169	0.00148914
PARD6G	2.20439	0.0499107
DCTPP1	2.20018	0.000952695
C3orf67	2.19585	0.0217494
FAM102A	2.19043	0.00106777
FOXRED2	2.19016	0.00023723
ABCC1	2.18839	0.0190891
DTYMK	2.18665	2e-06
NT5DC2	2.1846	0.000131904
RRP12	2.18297	3.73e-05
ISOC2	2.18271	0.00091363
APOBEC3D	2.181	0.00660071
HMGB3	2.17995	0.00541181
MARVELD1	2.17753	0.0207689
PPM1H	2.1744	0.0473878
SERPINE2	2.17439	0.0187133
SEMA4B	2.17118	0.000321702
FGFR2	2.16833	0.00558307
MTFR2	2.16754	0.0187149
ZSCAN20	2.16683	0.0011795
NLRX1	2.16626	0.000361927
MIS18A	2.1639	0.0171089
RTKN	2.16155	0.000518859
NFE2L3	2.16154	0.00328537
SLC7A5	2.15737	0.0207635
TERC	2.15485	0.00393222
NCAPD2	2.1546	4.17e-09
RTN4IP1	2.15427	0.00510351
SLC38A7	2.15399	0.0102584
INPP5J	2.15395	0.0167356
GPNMB	2.15248	0.0152776
POLR3H	2.15149	0.00816013
TSPAN17	2.15122	0.0216459
ADAMTS12	2.14931	0.00449368
LLGL1	2.14884	6.33e-05
MEIS3	2.1476	0.0207294
MCM7	2.14066	0.000220605
C1QTNF6	2.1394	0.00565487
SULF2	2.1379	0.000418751
TIMELESS	2.13681	2.06e-05
PLXNA1	2.13305	3.11e-05
GRHL2	2.13227	1.94e-05
FBF1	2.12788	0.00033015
GALNT7	2.12561	0.000101763
B4GALT2	2.12406	5.72e-07
EHHADH	2.12165	0.0105996
FHOD3	2.12016	0.0403231
RAP2B	2.11928	0.0278921
CENPU	2.11893	6.19e-05
SDC1	2.11792	7.78e-05
SHCBP1	2.11712	0.00973553
NLN	2.11681	0.000301176
ALDOC	2.10863	0.0195019
CPZ	2.10602	0.0114125
CCL19	2.10306	0.0398033
FLAD1	2.09298	0.000460455
EDARADD	2.08962	0.0189198
MTBP	2.08735	5.15e-05
PRR11	2.08613	0.00164319
PIGW	2.08613	0.000319735
ADCK5	2.08519	0.0352905
HAS2	2.08478	0.0191358
IER3	2.08365	0.00651824
MRPL12	2.08242	0.0309673
TRPV4	2.08183	0.0016072
TXNDC5	2.07937	2.07e-07
PIK3R2	2.07899	1.71e-06
DOLPP1	2.07601	0.00151968
TCF19	2.07541	0.0368123
ARHGAP11B	2.07224	0.0473814
PFAS	2.06447	0.00057364
CNKSR1	2.06007	0.00219594
CKAP2L	2.05714	0.0034005
AK4	2.05711	0.00315837
TIAM2	2.05545	0.0139404
SLC9A3R1	2.05529	0.000804444
RRP1	2.05484	0.000544336
C10orf2	2.05138	0.000959301
SLC12A8	2.04874	0.000143669
KPNA2	2.04645	5.97e-05
SOX9	2.04527	0.0287355
POLA2	2.04225	0.000170178
FUK	2.03724	0.0184691
ITGB8	2.03676	0.00595951
ARMC6	2.0312	0.00384549
KCTD1	2.03025	0.00950325
CHPF2	2.03023	3.18e-06
ZSWIM1	2.03016	0.000465979
FASTKD3	2.02913	0.0116436
IGSF3	2.02837	0.00314035
PFKP	2.02761	0.00282205
DBF4B	2.02682	0.000719772
KRT19	2.02675	0.0325759
FRMD6	2.02673	0.00208395
IPO4	2.02413	4.91e-05
TRIM59	2.01948	0.000159735
ZNF2	2.01869	0.0456984
DSN1	2.018	0.00719298
UNG	2.01723	0.00112487
MAPK12	2.01587	0.0476217
CERCAM	2.01371	0.000486456
FAM83G	2.01317	0.0283898
ARL4C	2.01	0.00156114
B4GALNT3	2.00899	0.00660672
STEAP3	2.00882	0.0105438
SLC2A5	2.00794	0.0122375
PAQR7	2.00292	0.0058975
TCF3	1.99834	0.00113297
SLX4	1.99769	0.0156102
TUBA1C	1.99421	3.97e-09
DNM1	1.99249	0.000455658
SLC2A8	1.9919	0.00322795
KRBA1	1.98604	0.00894643
CCDC106	1.98505	0.0148072
WDR73	1.97835	0.000465979
TSNARE1	1.97567	0.0309462
CEP85	1.97453	0.00118672
CPT1B	1.97167	0.0282326
SDK1	1.96769	0.00302808
ALG3	1.96739	0.00169403
SNAP47	1.96275	0.000816013
IRAK1	1.96049	1.4e-06
MGAT2	1.95602	1.82e-05
ELOVL6	1.95521	0.0467181
TUBGCP5	1.95267	1.14e-05
TMEM120B	1.95262	0.00164319
ZNF749	1.94836	0.00406362
DDR1	1.94743	0.000267903
APOBEC3B	1.94528	0.0089697
CELSR1	1.94322	0.00219594
LDOC1L	1.94113	0.025957
CCR5	1.93056	0.0308773
ZNF710	1.92752	0.0297619
HIST1H2AJ	1.92041	0.000218837
TTC31	1.91696	0.0178418
TOR3A	1.91586	0.00166965
BUB1	1.91553	0.00217937
NOL6	1.91526	9.91e-06
ILDR1	1.9135	0.0340259
MOCS3	1.91224	0.0319243
ZNF865	1.91179	0.0077009
ABHD11	1.90433	0.00426097
LRFN3	1.90299	0.0420072
DUS3L	1.9024	0.0477785
PCNX2	1.896	1.17e-07
HMGA1	1.89597	0.0016049
BMP1	1.89536	0.0166031
NAT10	1.89289	4.49e-07
FASTK	1.89288	9.64e-08
APOBEC3G	1.89232	0.0247938
TUFT1	1.88927	0.0339378
NPIPB3	1.88923	0.0156102
LIME1	1.8889	0.0420965
FASN	1.88508	0.00130217
DOLK	1.88306	0.0260969
CHTF18	1.88299	0.0389597
F8A1	1.88232	0.00433031
BORA	1.87731	0.00330926
ENTPD7	1.87642	1.58e-05
MAZ	1.87443	2.68e-06
ZBTB39	1.8722	0.00816668
UCK2	1.87053	7.39e-05
SLX4IP	1.8686	0.000377711
CCDC34	1.86713	0.00543177
LNX1	1.86382	0.0238639
ZC3HAV1L	1.86378	0.0154414
DNAAF5	1.86342	0.00225184
LIG1	1.86282	0.0342321
ENC1	1.85367	0.0498712
MAPKBP1	1.8505	2.56e-06
AURKA	1.84855	0.0042927
SLC39A11	1.8452	0.00520078
CDKN3	1.84485	0.0326377
PLEKHG5	1.84335	0.0273361
ACTL6A	1.84158	0.00207086
GDAP1	1.83457	0.0258904
LIMK1	1.83295	0.00110886
ADGRL1	1.83202	0.0038047
THOC6	1.83075	0.00275262
EPHB4	1.82973	0.0128459
NDOR1	1.82883	0.0396863
MYBBP1A	1.82789	0.000143592
C1orf112	1.82328	0.000228145
SFRP2	1.82206	0.0328977
RCE1	1.8218	0.0315823
ALG1	1.81989	0.000592215
SIPA1L3	1.81958	0.000357415
ZNF658	1.81605	0.0370207
BRCA1	1.81526	0.00289637
ZNF551	1.81128	0.000447524
SMYD5	1.81003	0.0189198
SLC1A4	1.80818	0.0178709
SASS6	1.80811	0.0391299
ACKR3	1.80746	0.0279608
TMEM106A	1.80585	0.00598151
TOMM40	1.80113	0.000606924
PRKCI	1.79363	0.00870436
LRRC14	1.79227	0.0191644
MFN1	1.78897	0.00416985
MRPL4	1.78778	0.00035205
APBA2	1.7861	0.0340054
P3H1	1.78219	0.00896577
PORCN	1.78095	0.0152694
ENTHD2	1.78078	0.00146553
TSFM	1.77965	0.00631845
PSMD2	1.77811	0.00288368
ALDH16A1	1.77506	0.0307294
TMED3	1.77087	0.0280473
LOC100287896	1.77058	0.0405895
DNPH1	1.76821	0.00663172
DUS1L	1.76587	0.000910824
MCM5	1.76572	0.00230737
GMPPA	1.7644	2.32e-05
MMP9	1.76398	0.0196014
HIST1H2BH	1.76244	0.00246686
PTK7	1.76036	0.00300444
DHCR7	1.7567	0.0498516
PHKA1	1.75665	0.00272221
HMMR	1.75558	0.0301796
UMPS	1.75549	0.000606147
LOC283922	1.75233	0.0452589
CD3EAP	1.75229	0.0372587
PTPN3	1.74734	0.000341928
POLE	1.74615	0.000212393
POP1	1.74607	7.43e-05
AMACR	1.74515	0.0123928
H2AFY2	1.74387	0.0144059
FBXO45	1.74164	0.0416335
MEX3D	1.73912	0.0429314
LSR	1.73223	2.2e-05
SLC20A2	1.7322	0.0265606
FAM189B	1.72974	0.0209548
PMM2	1.72217	3.95e-05
TMEM189	1.72069	0.0342574
RFWD3	1.72031	0.00263881
TFAP4	1.71882	0.0296445
COL6A3	1.71665	0.00389971
SLC39A3	1.71657	0.00235667
RARG	1.71642	0.003633
HIST1H2AM	1.71495	0.00662761
PMS2P7	1.7136	0.0193513
SEMA4F	1.71295	0.0159376
NIP7	1.71044	0.0386151
PRPF19	1.70858	1.34e-05
BRCA2	1.70843	0.00112584
ZFPL1	1.70629	2.54e-05
ENTPD6	1.70557	0.000268321
MICALL1	1.7053	0.0143523
PPIL2	1.70208	1.36e-10
HPS4	1.7006	2.39e-06
MCAT	1.70003	0.0338592
PSKH1	1.69894	0.0185282
NMRAL1	1.69799	0.0168695
TBRG4	1.69743	0.000496965
ITM2C	1.69673	0.00207086
ANO9	1.6963	0.0499041
RPS6KA4	1.69577	0.00227054
DVL3	1.69295	0.000907881
TSSC1	1.69003	1.74e-06
LMNB2	1.68982	0.00657936
KIAA1522	1.68731	3.53e-05
B4GALT7	1.68689	0.0391514
ARMC5	1.68592	0.023344
TRAPPC12	1.68502	0.000345763
IPO13	1.6847	0.000366522
GCDH	1.68288	0.0186792
ZMYND19	1.68115	0.00393222
LAPTM4B	1.67945	0.000135214
ALG10	1.67608	0.00595837
SH3BP1	1.67607	0.00639975
AACS	1.67556	0.00151575
PCNX3	1.67515	0.000119936
GATSL2	1.67479	0.0116398
C11orf80	1.67345	3.55e-05
BLCAP	1.67251	0.00261251
TKFC	1.67055	0.00546569
BMS1P4	1.66967	0.0180686
THOP1	1.66962	0.00819011
LOC107987242	1.66781	0.0343866
MGC72080	1.66523	0.0445267
REEP4	1.6652	0.0356009
C20orf27	1.66442	0.0453507
RNF121	1.66277	0.00111066
TPD52	1.65948	0.00312551
HIST1H2BL	1.65638	0.0164822
FZD6	1.65475	0.00100273
SMYD4	1.6535	0.00101167
AP4M1	1.65326	0.0208584
SYNJ2	1.65291	0.000758394
GMPPB	1.65167	0.00579711
HIST1H2AH	1.65148	0.0148081
HIST1H3B	1.65017	0.0480327
SLC30A4	1.64528	0.0122114
SCARB1	1.64502	6.09e-05
MAGED1	1.64461	0.00250393
TOP3B	1.64448	0.00924415
ZNF26	1.64401	0.0241895
SPATA20	1.64395	0.00091363
TTYH3	1.64173	0.000752198
FADS2	1.64171	0.0135086
ESRP1	1.64149	0.000334467
POFUT1	1.64053	0.00537014
MSH2	1.63709	0.00373563
BCL9	1.63629	5.57e-05
NETO2	1.63586	0.00351344
SNX8	1.63543	0.00708137
SMPD4	1.6344	0.000111968
HS6ST1	1.63428	0.00931091
MCM3	1.63289	0.000932185
HIST1H2BI	1.63126	0.0312026
LGR4	1.63026	0.0371838
REPIN1	1.63017	0.00973995
DHX33	1.62794	5.39e-05
AMMECR1	1.62602	0.018835
SLC16A1	1.62467	0.0247938
SCRIB	1.6235	0.0337894
SORD	1.62278	0.00542306
FAM160B2	1.62256	0.0340054
TMEM206	1.62231	0.0102584
C22orf29	1.62181	0.0498516
C7orf43	1.62042	0.00839069
ZNF408	1.61824	0.0412777
ZNF385A	1.61722	0.0148874
ZNF862	1.61607	0.0304761
HIST1H2AK	1.61519	0.0297376
CHPF	1.61373	0.00960318
CPSF1	1.61358	6.7e-05
ABCB8	1.61201	0.00866249
CDCA7L	1.60875	0.00702449
PPP2R3A	1.6079	0.0026654
RNF26	1.60595	0.00771033
GPAA1	1.60439	0.00153327
SFXN1	1.60418	0.0180882
TARBP1	1.60163	0.00102869
XPO5	1.60044	8.39e-09
GTF3C2	1.6003	5.55e-07
ZDHHC12	1.59693	0.0389023
TP53	1.59469	0.0278849
RASSF6	1.59442	0.0320186
ST14	1.59067	0.0044324
PTPRF	1.5894	0.00124671
RACGAP1	1.58908	0.00111882
PLEKHG3	1.58787	0.0110825
GPI	1.58639	0.00106777
PRDX4	1.57987	0.00104124
FOXRED1	1.57698	0.00823439
BCL2L11	1.57611	0.0439315
CDK4	1.57594	0.0103214
EFS	1.57343	0.0352384
MTG1	1.57018	0.00115599
ATAD3A	1.56964	0.0412859
MTA1	1.56932	0.000257357
STIL	1.56875	0.00289637
ZBED4	1.56664	0.00836972
PIGO	1.56535	2.56e-05
NOC2L	1.56262	0.00159293
RHBDF2	1.56173	0.000853961
NIPSNAP1	1.56148	0.00256508
KIF20B	1.5585	0.000178738
SLC7A5P2	1.55767	0.0239734
TMEM241	1.55767	0.0329016
URB2	1.55066	0.00816668
ST3GAL3	1.54949	0.00301793
TONSL	1.54748	0.0359024
RCN3	1.54582	0.015338
ZNF70	1.54462	0.0165286
FANCM	1.54409	0.0148449
MKS1	1.54246	0.00174561
FAAP100	1.54203	0.0334788
UBE2O	1.54169	0.000461439
DHX57	1.53981	2.02e-07
ZNF605	1.53873	0.0352905
ATRN	1.5379	5.97e-05
MFSD5	1.5376	0.00907686
NPM3	1.53715	0.0300149
FAT1	1.5366	0.0102874
KNOP1	1.53577	0.0386183
DET1	1.53534	0.0468958
SARM1	1.53358	0.0249295
TAF6L	1.53342	0.0161573
CEP78	1.53087	0.000476272
CENPK	1.5287	0.00955233
LMLN	1.52773	0.00181605
DDX39A	1.52542	0.00674424
BCS1L	1.52536	0.0498712
INTS1	1.52426	4.32e-06
MLST8	1.5237	0.0117494
GRWD1	1.52307	0.014678
STON2	1.52191	0.0399526
TRMT6	1.5217	0.0331502
SLC37A4	1.52146	0.0455979
ZNF513	1.51974	0.0180212
ACP2	1.51948	0.000542424
ZNF618	1.51628	0.017341
CDK5RAP1	1.51493	0.0258904
MMP14	1.51445	0.0321938
RPTOR	1.50989	0.00017533
TIGD6	1.5087	0.0481731
JUP	1.5085	0.0288901
TTI1	1.50376	0.000452651
AMPD3	1.50325	0.000785372
AMER1	1.50222	0.0210186
PCOLCE	1.50137	0.0237852
ANAPC2	1.49985	0.0207149
RBBP8	1.49955	0.00169073
NDC1	1.4991	0.0131133
ZNF462	1.49637	1.63e-06
LPIN3	1.49486	0.0386252
MVB12A	1.49456	0.0367089
ANKRD52	1.4945	0.0115985
CD276	1.4928	0.00265549
ZMYM3	1.49021	0.00114398
YEATS2	1.48712	0.000758394
PLPP2	1.48288	0.0192877
DDX31	1.48268	0.0215262
WDR27	1.48145	0.0177785
ERAL1	1.48064	0.00504895
CCDC88C	1.47983	0.0100593
DCAF13	1.47808	0.0189198
NSUN2	1.47734	0.000326779
SLC35B2	1.47582	0.001148
NR2C2AP	1.47211	0.0106064
VARS	1.47053	2.07e-07
PTGES2	1.4702	0.0479244
NAV1	1.46993	0.0314464
CUL9	1.46761	0.0010605
C6orf1	1.46722	0.0424987
NLGN2	1.46579	0.00050954
ARHGEF28	1.46167	0.014138
INPP5E	1.46157	0.0368444
ANGPTL2	1.46097	0.0192933
RABEPK	1.45762	0.0135417
PILRB	1.45691	0.0402885
ZNF280C	1.45658	0.0278396
NUP107	1.45603	0.0444521
SHPK	1.45538	0.0212253
ALKBH8	1.45519	0.00447225
GTF2H3	1.45518	0.000101177
JAG2	1.45486	0.0149616
KDM2B	1.45446	3.49e-06
FASTKD2	1.45363	0.00053105
DHX35	1.45262	0.0042737
DTNB	1.44892	0.0183119
SEMA4A	1.44299	0.00109648
EPT1	1.44138	0.0312034
MTCH2	1.44106	2.54e-08
VOPP1	1.43606	0.0309608
ZNF598	1.4354	0.0141281
FARSA	1.43264	0.00460079
HIST1H2AG	1.43218	0.010736
SYMPK	1.43082	0.000992164
ERCC2	1.43068	0.000657234
AARS2	1.4298	0.0329016
C11orf24	1.42866	0.00197549
SMC2	1.42832	0.00973995
NELFCD	1.42686	0.0110208
XPR1	1.4268	0.00207619
DKC1	1.42561	0.0335488
WDR81	1.42433	0.00504895
FAM69A	1.4242	0.0206869
TMEM69	1.42308	0.0197586
STK36	1.41996	0.00512281
CHEK2	1.41843	0.000234106
RPS6KB2	1.41815	0.0267791
PPAT	1.41796	0.0206516
SQLE	1.41787	0.0373722
CEP152	1.4165	0.0371054
CLSTN3	1.41592	4.84e-06
PAICS	1.41539	0.00615612
ROR2	1.41408	0.0193513
WDR77	1.41329	0.00817977
EIF3B	1.41328	3.25e-05
CKAP2	1.4131	0.003342
RALGPS2	1.40942	0.00869471
NUP62	1.40828	0.0021282
PCED1A	1.40569	0.0198082
PDCD11	1.40235	0.000102733
DGCR8	1.4003	0.00130265
TRIO	1.3979	0.0157655
PIGS	1.39742	0.00149246
C16orf58	1.39719	1.38e-05
MAPK6	1.39666	0.00081752
NUP210	1.39448	0.0183736
IGHMBP2	1.39437	0.00633584
SMARCAD1	1.39316	0.00330537
NUP155	1.39181	0.000269659
INCENP	1.39133	0.00834064
SLC35C2	1.38937	0.000209203
CABIN1	1.38907	0.00333376
TPI1	1.38897	3.02e-05
UTP20	1.38348	5.8e-08
SRSF6	1.38288	9.62e-05
CYHR1	1.38244	0.0412111
PES1	1.38206	0.000138215
MMS22L	1.381	0.0213037
MEGF8	1.37988	0.0109543
VAC14	1.37931	0.000377074
FUT8	1.37913	0.0300611
SKIV2L	1.37748	9.28e-05
SHMT2	1.37688	0.0192877
U2SURP	1.37646	2.31e-05
GOLGA3	1.37572	0.00696497
RECQL5	1.37541	0.0188081
MFSD12	1.37497	0.0367262
MSI2	1.37427	0.000179337
MGME1	1.37007	0.0216983
AGBL5	1.36842	0.0482615
TRUB2	1.3653	0.0251624
TTC27	1.3648	0.000562911
AGL	1.36443	5.4e-06
CLUH	1.36268	0.0128772
COLGALT1	1.35655	0.00516569
DLG5	1.35652	0.00867551
GTF3C5	1.35366	0.00116274
HMGXB4	1.35359	0.00802998
SLC27A4	1.35351	0.0159426
ADCK2	1.35265	0.0216633
PKM	1.35063	0.0148349
POLR1A	1.34949	0.000370586
DPH1	1.34896	0.00462335
APEH	1.34871	0.00137759
SNAPC4	1.34785	0.0326396
RRM1	1.34659	0.00610985
DHX37	1.34576	0.00723688
COQ3	1.34547	0.0342125
TRMT1	1.3427	0.0371744
PEX11B	1.34021	0.0378469
ACAD10	1.33851	0.0227766
SLC36A1	1.33747	0.00776499
TACO1	1.33708	0.0283331
CUL7	1.33637	0.0297529
LSG1	1.33571	0.000367605
SNAPIN	1.33445	0.00661732
SMARCA4	1.32988	0.00610985
C17orf75	1.32918	0.0336534
ZNF543	1.32567	0.0133156
DGKA	1.32543	0.000798206
NUP37	1.32535	0.0286181
PEX3	1.32447	0.0185936
ZNF687	1.32411	0.0360811
TRAP1	1.32013	0.00233539
PSD4	1.31818	0.0352384
RUNX2	1.31742	0.0457659
C19orf24	1.31617	0.00207619
QTRT2	1.31528	0.0137411
ZDHHC8	1.31507	0.0179294
ATP13A1	1.31308	0.000244181
B4GALT4	1.31238	0.0335991
NOC4L	1.3101	0.00292871
TRPM2	1.30924	0.00140648
ACAD9	1.30825	0.00108522
ERCC3	1.30743	0.00248535
ANAPC1	1.30688	0.000237853
FAM20A	1.30561	0.0386248
PMS2	1.30506	0.00623132
PRICKLE3	1.30481	0.0312423
ITGA6	1.30377	0.0244387
TTC14	1.30343	0.0267532
PPIP5K1	1.30283	0.0245086
TRAF7	1.30254	0.0046552
RAD51D	1.30227	0.0164746
HOMEZ	1.30204	0.0497173
NAXE	1.30096	0.00687159
GYS1	1.29938	0.00153163
SMARCD1	1.29828	0.00788467
C17orf62	1.29743	0.0129587
KEAP1	1.29707	0.0356749
RNF31	1.29606	0.0196302
LEF1	1.29306	0.0215887
INTS5	1.29127	0.01783
PFN2	1.29092	0.0463829
SH3PXD2A	1.29091	0.00924878
TRIM28	1.28825	0.00127277
ATP5G1	1.28805	0.00483997
PRKDC	1.28734	0.000484617
IDH2	1.28717	0.0164554
COASY	1.28543	0.0389205
WASH7P	1.28468	0.0239658
PDCD6	1.28269	0.0118645
GLMP	1.28164	9.9e-05
PEX26	1.28145	0.00999906
WDR3	1.27994	0.00149246
MICAL3	1.27965	0.0113757
PMS2P9	1.27897	0.0446382
KREMEN1	1.27823	0.0403851
DCBLD2	1.27605	0.0412111
CNTNAP1	1.27517	0.0404796
ATF6B	1.27466	1.61e-06
FECH	1.26952	0.0494282
TMEM214	1.26826	3.03e-06
TRMT61B	1.2682	0.0155063
TOPBP1	1.26581	0.00553261
AKAP1	1.26464	0.0328678
VARS2	1.26107	0.0257325
SPICE1	1.26077	0.0312051
TRERF1	1.25768	0.0344334
PREB	1.25652	0.000180413
TMEM185B	1.25299	0.00325066
RCN2	1.2479	0.0178717
SDCCAG3	1.24377	0.0042737
SGO2	1.24214	0.034414
NACC1	1.23955	0.0406754
PAXIP1	1.23612	0.00128705
GEMIN4	1.23587	0.00860898
SIGMAR1	1.23489	0.0307302
SLC10A3	1.23449	0.0402314
MAN1B1	1.2335	0.0150923
CTPS1	1.23224	0.00357229
SLC39A4	1.22942	0.0387562
SHKBP1	1.228	0.0411974
PDPR	1.22452	0.0040055
ATG4B	1.22278	0.0113717
SEC61A1	1.22201	0.00019149
USP5	1.22139	0.00727815
COL27A1	1.22057	0.0152694
SPAST	1.21954	0.0148449
XYLT2	1.21882	0.0432746
KIAA1217	1.21678	0.0155557
MED24	1.2158	0.00118694
POLR3A	1.21558	0.000271922
HEATR1	1.21306	0.000707313
CPSF3	1.21008	0.0091539
YIF1A	1.20883	0.0183853
BICD1	1.20797	0.00728827
DCPS	1.2063	0.00415978
RAD54B	1.2062	0.0209823
AHCY	1.20314	0.0174212
POLDIP2	1.20042	0.00848302
CAPN15	1.19942	0.0165948
PPIF	1.19854	0.0426525
ATR	1.198	0.000638028
ADAM28	1.1968	0.0210186
VPS16	1.1939	0.023151
KIAA0753	1.19309	0.0224418
ZNF589	1.19139	0.044033
KAT2A	1.1908	0.0297619
ZNF557	1.19027	0.0148167
TTLL4	1.18808	0.00260227
NUSAP1	1.18798	0.0139106
ZNF318	1.18442	0.00234494
ALDH18A1	1.18328	5.66e-08
ITPR3	1.18326	0.022861
TMEM8A	1.18276	0.00248451
TCF20	1.18273	0.000621195
DNMT3A	1.18205	0.0323567
HGS	1.18135	0.01726
C14orf159	1.17932	0.00874391
DVL2	1.17908	0.0424987
THBS3	1.1734	0.00146611
POLR1B	1.17151	0.00250393
RRP1B	1.17046	0.00211825
CEP128	1.17046	0.00517578
MCM6	1.16935	0.0198991
ARFGAP1	1.16568	0.0109586
E2F4	1.16567	0.0123928
TSR1	1.16563	0.015338
AGAP1	1.16555	0.0447744
ATIC	1.1628	0.00104929
SMARCB1	1.15726	0.0010257
FAM234A	1.1553	0.0251991
EHMT2	1.15178	0.00516395
WDR5	1.14918	0.00053974
WDR12	1.14581	0.00639975
MAST2	1.14526	0.00137969
NARF	1.14458	0.0130908
NUP205	1.14443	0.0115524
ZNF646	1.14374	0.034573
COPS7A	1.14239	0.0438412
THADA	1.1402	0.000250182
ILF3	1.13738	0.00306614
ZKSCAN5	1.13351	0.0286897
NUP93	1.13265	0.024455
ZNF574	1.13223	0.0314464
ARHGAP1	1.1321	0.00527188
POLD2	1.13208	0.00369583
URB1	1.13198	0.00405422
PDIA4	1.1304	0.0153531
LINC01000	1.12783	0.0160303
CKAP4	1.12752	0.0164928
MRPL15	1.12601	0.0496279
MSH6	1.12245	0.0232551
BCKDK	1.12113	0.0340259
SRM	1.11889	0.0471948
SGPL1	1.11815	0.0115684
NOP2	1.11675	0.0057721
EFTUD2	1.11666	0.0154681
PTPN13	1.11559	0.0379831
MFSD11	1.11534	9.65e-05
DEPDC5	1.11436	0.0149817
PATZ1	1.11324	0.0219927
FOXK2	1.11144	0.0139106
SYVN1	1.11117	0.0297808
ALKBH3	1.11044	0.0404283
DPH2	1.10651	0.0132129
DIS3L2	1.10331	0.0331273
DIEXF	1.10311	0.00307482
DNAJC9	1.09876	0.0315884
VPS33B	1.09735	0.00828586
SRPRB	1.09678	0.0137736
POMGNT1	1.09129	0.0342124
PRRC2A	1.09021	0.000896075
MTX1	1.08606	0.0257712
RAI1	1.08483	0.0159376
SMC6	1.08464	0.0149917
RFX5	1.0833	0.0125522
CAPN1	1.08115	0.0200562
ICE1	1.07927	0.00536218
IPO9	1.07853	0.0421588
RABL6	1.07847	0.0312562
HDAC1	1.07306	0.00215167
NCAPD3	1.07228	0.0428085
SRCAP	1.06891	0.00101167
JAGN1	1.06727	0.0364744
WDR75	1.06491	0.00119335
CEP170B	1.06291	0.0368194
SCFD2	1.06051	0.0027815
RNMT	1.06	0.0178717
ZNF768	1.05967	0.0388519
KLHL11	1.05822	0.0215587
EP400	1.05383	0.00863519
MYO5A	1.05362	0.00066341
TRRAP	1.05255	0.000501176
PIAS3	1.04882	0.0152649
RCC2	1.04809	0.0122203
NUP160	1.04539	9.53e-06
SYTL1	1.04433	0.0331502
G6PC3	1.04284	0.0152286
TRMT12	1.04273	0.0215301
MOGS	1.04236	0.039093
ZNF131	1.04042	0.0397068
RANBP1	1.04027	0.0274128
GTF3C4	1.03966	0.00591443
DROSHA	1.03888	0.0322604
PPCS	1.03832	0.0335488
NEURL4	1.03738	0.0409608
MTMR4	1.03597	0.0123716
METTL13	1.03391	0.0498712
PMPCA	1.03381	0.00384873
PARP2	1.03128	0.0228819
IMPDH1	1.03029	0.0299636
RUSC1	1.02948	0.0254243
DARS2	1.02916	0.0135583
ZNF7	1.02779	0.0412489
PAK1IP1	1.02654	0.0265612
AP1B1	1.02637	4.31e-05
SENP3	1.02583	0.0222704
C14orf169	1.02545	0.0444967
RPAP1	1.02448	0.0264686
PLXNB1	1.02441	0.0485489
RRNAD1	1.02337	0.0315823
POLH	1.02303	0.0338592
TET3	1.0221	0.0209942
RIOK1	1.01954	0.00584837
SH2B1	1.01872	0.0440641
MAU2	1.01785	0.0342124
PIGQ	1.01775	0.0337525
ALG12	1.01691	0.00462335
WHSC1	1.01639	0.0205578
ZC3HC1	1.01357	0.0295095
WDR43	1.01301	0.0386248
MLEC	1.01157	9.05e-05
ZDHHC13	1.01086	0.0369222
KDM4A	1.01008	0.014138
TAF6	1.00965	0.00711135
CLCN7	1.00456	0.0328755
ATAD2	1.00399	0.0208722
TMEM94	1.00345	0.0263221
OPA1	1.00179	0.00992807

## Sheet: Table S4.
Table S4. List of down-regulated genes in the experimental cohort.			*log2 FC- log2 fold change; q-value.- p-value adjusted for multiple testing
Down-regulated genes in experimental cohort
Gene	log2 FC*	q- value
DEFA1B	-14.2072	2.94e-07
CEACAM8	-9.90279	0.00716787
DEFA1	-9.89026	0.0010605
S100A12	-9.21313	3.3e-06
MMP8	-9.08133	9.54e-07
MS4A3	-9.0253	3.16e-08
CELA3A	-8.99195	0.00470693
DEFA3	-8.97897	0.00802998
MYL2	-8.35038	0.011121
CYP1A1	-8.32218	0.000356452
ALB	-8.25195	6.36e-07
CELA3B	-8.23352	0.0340259
APOA2	-8.15843	0.00756043
DEFA4	-8.03612	0.0136276
GP9	-7.76391	0.030737
PGLYRP1	-7.73111	6.66e-05
BPI	-7.71992	0.00942738
ELANE	-7.57563	0.00025377
CA1	-7.27553	5.57e-05
TUBB1	-7.08256	4.15e-05
AHSP	-7.00267	0.0367968
ALAS2	-6.89325	0.000623771
RETN	-6.77125	0.00595199
C9	-6.66556	0.0133435
KNG1	-6.5816	0.0127558
C6orf25	-6.58088	0.00385877
LOC400682	-6.49047	0.0358137
AZU1	-6.4441	0.0357751
AMY2A	-6.3868	0.041957
FCN3	-6.25105	3.81e-06
IL1RL1	-6.16856	1.93e-11
SLC4A1	-6.13304	3.25e-05
MPO	-6.11325	0.000280231
CA4	-6.01376	0.014138
ALDOB	-5.986	0.0187939
CXCR1	-5.94741	0.000179789
REXO1L1P	-5.93602	0.0384833
MT1A	-5.90974	0.00472856
TMEM100	-5.88886	0.000412587
AGER	-5.88608	7.27e-07
PADI4	-5.75215	0.00125391
PPBP	-5.66659	0.00174504
NFE2	-5.66318	4.91e-05
FCGR3B	-5.58869	1.17e-05
VNN1	-5.57244	1.95e-05
SLC6A4	-5.54143	0.0152592
CD300LG	-5.501	0.0312481
CMTM2	-5.42427	0.0383084
PROK2	-5.41367	0.0109465
CXCR2	-5.39055	2.67e-05
FCAR	-5.33895	3.66e-05
GPM6A	-5.31922	0.00123791
HEMGN	-5.29853	0.0035457
RHD	-5.27603	0.0275517
RBP4	-5.24788	1.12e-05
TNNC1	-5.23697	0.00608925
RBP2	-5.22198	0.0434541
APOA1	-5.1466	0.0183729
MCEMP1	-5.14136	0.000357415
APOD	-4.99696	8.36e-08
CD302	-4.98641	0.000602253
ADGRE1	-4.98288	0.000279216
FOLR3	-4.92807	0.0344314
VSTM1	-4.90573	0.00492082
MS4A15	-4.89053	0.0104339
CLIC2	-4.88136	5.94e-07
CARD17	-4.83318	0.0185282
FABP4	-4.83299	8.89e-06
HSPA1A	-4.76861	2.12e-10
SSTR1	-4.75991	0.0310332
C2orf40	-4.74808	0.0264328
GATA1	-4.73567	0.0433002
FAM107A	-4.73404	0.00105587
MGAM	-4.65709	1.02e-06
CLEC4E	-4.60648	0.000138752
FGF10	-4.60632	0.00585575
MYLK3	-4.58098	0.0438308
BTNL8	-4.58031	0.0131129
CD177	-4.51197	0.011121
CLIC5	-4.50171	4.75e-05
GPX3	-4.48704	7.91e-11
AQP4	-4.48538	0.00113942
VNN2	-4.47382	3.6e-07
RNASE2	-4.45369	0.00053974
CYP4B1	-4.40243	0.000317428
RGS18	-4.39758	3.25e-08
GKN2	-4.39445	0.0432746
LYVE1	-4.38877	9.14e-07
CLEC4D	-4.38486	0.0152376
S100A8	-4.37464	0.000395614
CASP5	-4.35563	0.00640236
KL	-4.34871	2.48e-05
IL18R1	-4.33328	4.35e-07
SULT1B1	-4.29312	0.0107209
MS4A14	-4.28269	8.91e-05
TMEM190	-4.23597	0.0178709
CYTL1	-4.20865	0.0426525
HSPA1B	-4.19362	1.58e-07
F2RL3	-4.19186	0.000203965
SCEL	-4.1901	0.000147617
PEBP4	-4.1878	0.00587139
LILRA5	-4.1756	6.78e-05
SH3BGR	-4.13628	0.0321849
FGA	-4.13627	0.0141886
SNORA29	-4.12675	0.0481731
LPL	-4.10738	1.36e-10
KCNAB1	-4.09312	0.0040384
LRRN4	-4.09043	0.0102584
CA3	-4.08632	0.0242705
AQP9	-4.05622	2.64e-05
ANKRD1	-4.05053	0.0112722
CHI3L2	-4.04622	8.17e-05
MT1M	-4.03421	0.0113446
FFAR2	-4.0295	0.0303414
BCL2A1	-4.024	1.76e-05
TRHDE	-4.0137	0.0494282
S100A9	-4.0089	0.000236504
ITGA2B	-3.99727	0.00773943
GP6	-3.9892	0.0436057
PLA2G2A	-3.97958	0.0105206
LOC441454	-3.96285	0.0179622
CFP	-3.94289	0.000759746
SCN7A	-3.94233	7.11e-06
FCN1	-3.94182	0.000855727
SCUBE1	-3.93132	0.00715187
SAA2	-3.92497	0.0349503
ADGRG3	-3.91382	0.00214746
GRIA1	-3.91349	0.0283898
HMGCLL1	-3.87266	0.00668252
F10	-3.83865	0.00527188
C19orf38	-3.83773	0.00128705
GPR4	-3.82591	0.000837037
HOPX	-3.82418	5.05e-05
CEACAM3	-3.82165	0.0199298
MEFV	-3.81869	0.000817407
RSPH1	-3.816	0.00999906
FPR1	-3.79921	5.53e-06
G0S2	-3.76936	0.0137219
SLC39A8	-3.7691	2.75e-10
CLDN5	-3.76809	0.000257357
SFTA2	-3.76737	0.0387873
FAM150B	-3.76591	0.00290408
VIPR1	-3.76372	0.000867081
ADIRF	-3.76311	2.59e-15
CFD	-3.75708	2.67e-14
PLAC9	-3.75155	0.00042523
WFDC1	-3.7511	0.00074542
TCTEX1D1	-3.74476	0.0421408
EDNRB	-3.73274	1.76e-05
DNAJA1	-3.70044	1.23e-11
AGTR1	-3.70036	3.53e-05
PDK4	-3.69627	3.34e-05
SEMA3G	-3.69215	0.000949658
OLR1	-3.67734	0.000946373
MYOCD	-3.66487	0.000200852
ST8SIA6	-3.66451	0.0180686
ADH1B	-3.65141	0.000633839
IL10	-3.64967	0.0328762
BTNL9	-3.64259	0.00700194
SCARA5	-3.61962	0.0370474
CCBE1	-3.61938	0.00183294
MNDA	-3.6114	6.65e-06
VNN3	-3.59785	0.0136152
CARD16	-3.58297	5.53e-06
MAMDC2	-3.56806	5.38e-06
MARCO	-3.56418	8.28e-05
AKAP12	-3.556	5.3e-08
ANKRD55	-3.55292	0.0384862
CFAP45	-3.54252	0.0283898
SELL	-3.53077	0.000501176
HIGD1B	-3.53012	0.0493854
FOLR1	-3.52972	0.00153327
LINC01140	-3.52153	0.016283
SLC19A3	-3.5203	0.00683695
ARHGAP6	-3.51844	2.53e-06
FHL5	-3.50378	0.0152376
IL18RAP	-3.49999	0.0100792
CDO1	-3.4874	0.00200092
CLEC3B	-3.48595	0.00172848
TCF21	-3.48415	0.00179692
TEK	-3.48304	3.38e-07
CDA	-3.46842	0.0180882
DNAJB4	-3.45286	2.05e-10
CD300E	-3.44986	0.0247142
SLC1A1	-3.44427	0.001148
ZMYND10	-3.44368	0.0383084
AGR3	-3.43512	0.0207689
GLDN	-3.43383	0.0331802
INMT	-3.42624	0.000234654
SAA1	-3.39144	0.0305601
ST6GALNAC3	-3.38001	0.027845
SLCO4A1	-3.37795	3.14e-05
SDPR	-3.37533	0.000175092
SULT1C4	-3.36942	0.00359989
RGCC	-3.352	4.16e-08
APOBEC3A	-3.34231	0.0229698
APOB	-3.33895	0.0201929
IL7R	-3.33359	3.52e-05
NEGR1	-3.32838	0.000649235
CYSTM1	-3.32747	7.73e-11
PPP1R14A	-3.31475	0.0013433
PKHD1L1	-3.30921	0.00470128
FPR2	-3.30415	0.0189198
IFITM2	-3.28417	5.64e-08
SORBS1	-3.27737	3.21e-06
TGFBR3	-3.27256	7.94e-06
ALOX5AP	-3.27047	1.04e-05
FXYD1	-3.26806	0.00917261
MYRF	-3.26797	0.00473067
FMO2	-3.25948	8.49e-06
TCEAL7	-3.25335	0.0203112
OVCH1	-3.24178	0.0232785
PRX	-3.23554	0.00336899
ITGA10	-3.23185	0.000292307
LINC00472	-3.23015	0.0464434
STXBP6	-3.22575	0.00564124
CHRDL1	-3.22559	0.000333598
C6	-3.21972	0.0257185
LOC105376781	-3.21527	0.00527742
CCDC81	-3.21329	0.00877903
LIMCH1	-3.20687	5.36e-06
PRELP	-3.20627	3.92e-06
HSPB8	-3.18956	3.99e-06
SEMA3B	-3.18223	0.00415322
ZBTB16	-3.17961	0.00785023
SUSD2	-3.17895	0.000228145
ERICH3	-3.17879	0.0299636
LOC643733	-3.17736	0.0371657
PTGIR	-3.17093	0.00815856
ABI3BP	-3.16265	0.000142396
MUC15	-3.15899	0.0315675
CST7	-3.15337	0.000161844
ADGRE3	-3.14442	0.0383108
CCDC65	-3.1421	0.0424987
PQLC2L	-3.12726	0.027846
C10orf10	-3.11249	2.89e-05
HSPB2	-3.09939	0.0109837
SRGN	-3.09701	1.06e-07
ANXA3	-3.09519	0.000524918
FLJ44635	-3.08689	0.0445294
C1QTNF7	-3.07821	0.0207561
FHL1	-3.07717	0.000592241
HHLA2	-3.07603	0.0315823
SYNM	-3.07437	4.07e-06
EPAS1	-3.04375	1.49e-08
HACD4	-3.04351	0.000220605
LEPR	-3.04215	0.000505621
CEACAM6	-3.028	0.0301796
LILRB3	-3.02709	0.000853961
S1PR1	-3.02156	5.29e-05
SAMSN1	-3.00883	4.54e-07
NDNF	-3.00622	0.0014513
ABCA8	-3.00058	7.12e-05
ANGPTL1	-2.99697	0.0224418
TNFRSF10C	-2.9957	0.00738012
CALCRL	-2.9906	7.53e-07
ASPA	-2.98453	0.0391082
LST1	-2.98314	1.67e-06
SNX3	-2.97341	5.46e-08
VSIG4	-2.96461	4.22e-07
ANGPT1	-2.95394	0.0012401
GKAP1	-2.95109	0.00391199
GLRX	-2.95097	7.98e-05
GPRC5A	-2.93555	0.000150288
FAM65B	-2.92422	0.000473336
MRC1	-2.92308	7.53e-07
NKD1	-2.92149	0.0163047
FZD4	-2.91891	1.1e-05
NOVA2	-2.91858	0.0234374
CCDC68	-2.91791	0.0196014
FCER1G	-2.9048	5.22e-07
PAPSS2	-2.89459	0.000383133
TREM1	-2.89458	0.0143232
CLEC1A	-2.89348	0.0058425
IL3RA	-2.88912	3.99e-06
PPIL6	-2.88476	0.0186792
IRAK3	-2.88378	0.00040236
ADGRF5	-2.88268	6.66e-08
RNU11	-2.87965	0.0498887
HPGD	-2.87519	0.0176823
HOXA2	-2.86459	0.00587139
LOC653513	-2.86014	0.0357347
EMCN	-2.85896	0.00357326
GRAMD2	-2.85562	0.00379569
PCOLCE2	-2.84167	0.00582055
TIMP3	-2.8406	3.72e-05
F8	-2.83594	0.000220605
FGR	-2.83396	0.000959301
NEBL	-2.82782	0.00162731
NCKAP5	-2.82601	0.00416985
SDR16C5	-2.81597	0.0090363
SCNN1B	-2.80947	0.000563489
RGS2	-2.79986	0.0027135
TSPAN12	-2.79924	3.55e-05
ADGRB3	-2.7962	0.0257185
GRK5	-2.78783	2.32e-09
SPARCL1	-2.78514	2.81e-06
PTX3	-2.78114	0.0402099
LOC105375355	-2.77978	0.0432865
GPM6B	-2.77921	3.95e-05
NKIRAS1	-2.77386	0.0146834
SIRPB1	-2.77386	0.0156798
TLR8	-2.76944	0.000240629
RTKN2	-2.75408	0.000345763
NOSTRIN	-2.75406	0.00440069
JAM2	-2.74538	0.000135888
LDB2	-2.74037	8.39e-08
FBLN5	-2.7391	2.09e-06
DPYSL2	-2.73635	3.03e-14
TMEM71	-2.73448	0.0051606
EMP2	-2.73396	2.67e-06
ZNF385B	-2.73393	0.0280066
ACSL1	-2.73001	5.12e-13
TNXB	-2.72783	9.28e-05
C1orf162	-2.72778	0.00950961
IL6ST	-2.72424	2.54e-07
MMRN1	-2.72053	0.0102479
IGSF10	-2.71942	0.00084409
AQP1	-2.71537	1.42e-05
ATP13A4	-2.71523	0.0165582
KIAA0040	-2.71476	0.000815079
MFAP4	-2.70409	0.00115617
WISP2	-2.69901	0.0389977
MME	-2.69298	0.0118884
FAXDC2	-2.68878	0.00161492
GIMAP8	-2.68554	1.93e-05
AOC3	-2.68517	0.000180744
MAOA	-2.68386	3.5e-09
LCP1	-2.68072	8.07e-07
CAB39L	-2.67873	0.000301176
TPPP3	-2.67523	0.00657936
A2M	-2.665	0.000236749
FGFR4	-2.66272	0.0325215
TFPI	-2.66261	0.000174765
NCF2	-2.65703	5.29e-07
NEXN	-2.65659	0.00328537
FBP1	-2.65503	0.00089077
ALPL	-2.65309	0.00523968
CFAP43	-2.65309	0.0332256
FAM228B	-2.65286	0.000706368
TXNIP	-2.64998	1.65e-06
HMGN5	-2.64159	0.00726161
ANO2	-2.63949	0.0243013
MSR1	-2.63899	1.04e-05
S100A4	-2.63854	5.15e-05
SVEP1	-2.63525	0.000214692
SGCA	-2.63519	0.0321768
PECAM1	-2.62918	2.86e-05
SERPINA3	-2.62619	0.0481056
DAPK2	-2.62395	0.00788432
PLIN2	-2.62376	0.000477137
PGM5	-2.61075	0.0121354
LMOD1	-2.60497	0.000197708
MASP1	-2.59465	0.034509
RAI2	-2.58669	0.000720814
CSF3R	-2.58615	0.00694461
TNFAIP8L3	-2.58468	0.0491061
CNN1	-2.58465	0.00949168
MLKL	-2.57982	0.00208743
LRRC6	-2.57686	0.0461402
PREX2	-2.57314	0.000720814
GSTM5	-2.56967	0.0182581
ITGA8	-2.56926	0.000293833
TLR4	-2.56251	2.03e-07
FAM105A	-2.54995	0.00687981
SLC11A1	-2.54375	0.00106657
LINC01272	-2.54322	0.0439035
SCNN1G	-2.54293	0.046506
COL6A6	-2.53856	0.0129977
ADGRL4	-2.53612	0.0108312
LIFR	-2.53594	0.00773943
SLCO2A1	-2.53484	8.36e-05
AOX1	-2.53041	0.00584837
CDH5	-2.52057	0.000745389
ESAM	-2.51912	1.68e-06
PID1	-2.51022	0.00149854
SPOCK2	-2.50146	0.00149854
GYPC	-2.49645	0.000771694
DGKG	-2.49133	0.0219925
CGNL1	-2.4899	3.06e-05
EVI2A	-2.48931	0.000508968
CYB5A	-2.48504	2.42e-07
ITIH5	-2.48499	0.01739
SLPI	-2.47301	0.0275164
KDR	-2.46272	8.57e-05
MYCT1	-2.45408	0.0186533
NUPR1	-2.44921	0.00206436
VEPH1	-2.44883	0.0336514
ABCA6	-2.44822	1.79e-05
CAMK2N1	-2.43781	0.00233917
CLEC2B	-2.43421	0.022861
CPAMD8	-2.4324	0.0217539
RNASE4	-2.42794	0.000896105
GNG11	-2.42217	0.00238339
FILIP1	-2.42036	0.00614916
JMJD6	-2.41723	4.32e-06
TYROBP	-2.41481	0.00143954
PPARG	-2.41417	0.000241124
HSD11B1	-2.41384	0.00605145
GATA2	-2.41309	0.0198581
CFAP53	-2.39924	0.041734
LYZ	-2.39882	0.0207294
NPR1	-2.39802	0.000825206
FERMT2	-2.39511	7.58e-06
MGP	-2.39302	0.00227642
CD163	-2.39214	4.21e-07
PLA1A	-2.39209	0.0361526
RASIP1	-2.39108	0.00230832
FBXL14	-2.38693	0.00979291
COX7A1	-2.3863	0.0319453
NUDT9	-2.38192	7.39e-05
PTPRB	-2.38122	0.00040236
MEGF9	-2.38007	0.000166797
STIP1	-2.37713	1.04e-05
EVI2B	-2.37274	0.0184044
QPCT	-2.36923	0.0310925
GCA	-2.3687	0.00052563
HGF	-2.36828	0.00357326
AIF1	-2.36656	1.07e-06
STOM	-2.36415	1.07e-11
SERPINA1	-2.36363	0.0090363
ITGB3	-2.36273	0.0139401
MAOB	-2.36213	2.18e-05
PODXL	-2.36126	0.00295639
CLU	-2.35133	0.00144281
ARHGDIB	-2.34998	1.42e-06
UBE2D3	-2.3444	0.00118672
MXD1	-2.34293	0.00561406
UBC	-2.34183	6.35e-08
SOD1	-2.33729	1.76e-05
USP53	-2.33121	4.17e-09
WDR78	-2.33013	0.0152694
GABARAPL1	-2.32791	2.96e-06
NPNT	-2.32699	0.000633017
RCAN2	-2.32362	0.0190994
SEPP1	-2.32312	0.000102783
USPL1	-2.32203	0.000307364
C7	-2.32147	0.0383122
CYYR1	-2.31689	0.00372952
GIMAP4	-2.31341	0.00160694
AK9	-2.31115	0.00581983
SPI1	-2.30865	0.00334294
SLC25A37	-2.30607	0.000258292
CYBRD1	-2.30597	2.66e-06
CPED1	-2.3022	0.0108312
SERPING1	-2.30064	0.00048533
ENPP4	-2.29939	0.0149324
FKBP5	-2.29926	0.000335276
EPB41L5	-2.29659	0.000227893
ARHGAP44	-2.29306	0.0250879
GIMAP2	-2.29147	0.00113788
C4orf36	-2.29128	0.0446382
ADGRG6	-2.28952	0.025813
ABCA9	-2.28868	0.00334294
GADD45B	-2.28773	0.00112899
ROBO4	-2.28726	0.000592215
LTBP4	-2.28499	0.000501176
CREB5	-2.27916	0.010778
HSD17B11	-2.27328	2.72e-07
ADGRD1	-2.27169	0.0461402
CRYZ	-2.2702	0.0383756
SYTL3	-2.26296	0.00957639
PHACTR1	-2.26249	0.0145852
STX11	-2.26121	0.0368948
MTRF1L	-2.26011	0.0042927
CD36	-2.25656	0.00643191
ADAMTSL3	-2.25202	0.0135948
THBS1	-2.24794	0.00025871
HSD17B6	-2.2459	0.044622
ARHGEF6	-2.24568	1.77e-05
SERINC1	-2.24323	4.84e-07
CASP1	-2.24082	3.31e-08
SELP	-2.23799	0.0259382
CAV1	-2.23754	0.00320899
B3GNT7	-2.23556	0.00894643
PKIG	-2.23534	0.0279353
HECW2	-2.23439	1.72e-06
BIN2	-2.23279	0.000608719
SHROOM4	-2.23006	0.000540847
GIN1	-2.22667	0.00281993
MPP1	-2.22442	1.44e-10
FAM107B	-2.22174	2.97e-05
CD48	-2.22121	0.0326326
JAM3	-2.21454	0.000907881
TBX5	-2.21379	0.0186792
BST1	-2.21154	0.0078309
SLIT2	-2.21125	0.000368928
KLF9	-2.20542	0.00877369
SDCBP	-2.19317	3.96e-08
SUGT1	-2.19237	0.000505621
PCBD1	-2.18935	0.0290646
NKG7	-2.18912	0.0244635
GMFG	-2.18886	0.00225184
SNORD133	-2.18552	0.0318117
PRKAR2B	-2.18549	0.0120268
CALCOCO2	-2.18513	8.73e-11
CLK4	-2.18456	0.00701519
FGD4	-2.1833	0.00335554
APOBR	-2.17228	0.0314464
MYH10	-2.17165	1.77e-06
EFHC2	-2.1716	0.0458258
GLIPR2	-2.16965	0.000486224
SH3BP5	-2.16873	0.000844198
SEPT4	-2.16651	0.00189208
STARD8	-2.1658	8.64e-05
IGSF6	-2.16368	0.00287838
RASGRP4	-2.1634	0.0277566
PILRA	-2.15499	0.0187939
NLRC4	-2.15114	0.00335076
SOX7	-2.15114	0.0490925
SASH1	-2.15022	1.4e-09
THAP2	-2.1463	0.0296445
FGF2	-2.14466	0.0216633
JAML	-2.143	0.0198807
RSL24D1	-2.13947	6.9e-07
CAT	-2.13445	2.23e-13
IFNGR1	-2.13274	0.00045032
RNASE1	-2.13094	0.000121457
SOD3	-2.13048	0.00787415
OCLN	-2.12862	0.0423058
ITM2A	-2.12853	0.0155561
REPS2	-2.12556	0.0393375
ADGRL2	-2.12448	0.00137959
TMA7	-2.12213	7.47e-06
DCN	-2.11402	0.00595951
LTA4H	-2.10767	5.32e-08
SNHG7	-2.10719	0.0119867
SNAP23	-2.10214	3.5e-09
SOD2	-2.10065	2.46e-05
KANSL1L	-2.09697	0.0040384
RAB27A	-2.09302	5.77e-08
NES	-2.08772	0.00169236
C5AR1	-2.08722	6.23e-05
LMO7	-2.08337	6.07e-06
ICAM2	-2.08028	0.00719298
VEGFC	-2.07412	0.0172341
MS4A4A	-2.06954	6.18e-05
PRDM5	-2.06816	0.0184512
METTL7A	-2.06689	0.000293309
PLEKHH2	-2.06654	0.001111
RBPMS	-2.06647	7.69e-05
JDP2	-2.06485	0.00177215
HLA-E	-2.06375	8.25e-05
PTPN21	-2.0624	0.00626213
H2AFJ	-2.06098	0.0279483
ARRB1	-2.05942	0.00426804
LILRA6	-2.05673	0.0139431
MAP3K7CL	-2.05671	0.00702483
RAMP2	-2.05493	0.0291936
SPTBN1	-2.05446	4.17e-09
CHP1	-2.05284	1.76e-06
RAB8B	-2.04864	0.000794692
PLSCR4	-2.04647	3.02e-05
FAM188A	-2.04608	3.6e-11
MRPL18	-2.04538	0.000319735
SNRNP48	-2.04464	0.000256414
NOTCH4	-2.0442	0.000341928
ITGAM	-2.04008	0.00053105
TMEM47	-2.03848	0.0360947
EIF4E3	-2.03643	0.000154121
SNORA12	-2.03537	0.0104373
MAP1LC3B2	-2.03248	0.0433314
SLC2A3	-2.0274	0.00100864
CCDC126	-2.02312	0.0462685
PLBD1	-2.02295	0.00111057
ITGA1	-2.01835	1.51e-05
AGTPBP1	-2.01594	3.43e-07
ELOVL7	-2.01245	0.0373479
PLA2G16	-2.00963	0.0459601
LAMA2	-2.00961	0.000356452
TCEAL3	-2.00631	0.0115311
AKAP2	-2.00349	0.0275836
AKT3	-1.99774	0.00154354
TGFBR2	-1.99654	0.000186177
IL18	-1.99492	0.0494282
C10orf54	-1.99339	0.000676113
ASAH1	-1.98961	1.1e-06
EFEMP1	-1.98864	0.00894643
FAM49A	-1.98745	8.14e-05
TMEM140	-1.97693	0.00699429
CNN3	-1.97676	0.00217641
PPA1	-1.9745	0.000161368
WWC2	-1.9714	3.25e-05
SAT1	-1.97122	1.24e-05
CSF2RA	-1.97029	0.00585803
RRAS	-1.96373	0.00576721
LRRC32	-1.96107	0.00084409
MS4A7	-1.96103	0.000400732
TTLL7	-1.95991	6.21e-06
SRPX	-1.95874	0.00568416
SULT1A1	-1.95797	0.0132641
TMEM2	-1.95677	2.38e-13
NAP1L1	-1.95599	4.76e-07
FCGR3A	-1.95569	4.69e-05
DGKE	-1.95417	0.0240445
TIFA	-1.94967	0.0232312
FCGR2A	-1.9444	0.000827502
FLT1	-1.94317	1.04e-05
NAMPT	-1.93811	0.00813547
SYTL4	-1.93575	0.0224749
CD53	-1.92879	0.000914393
SELPLG	-1.92815	0.00495184
DLC1	-1.92541	0.00156124
ACVRL1	-1.92407	0.000416815
SECTM1	-1.92231	0.0278703
VWF	-1.91854	0.000816013
SPATA6	-1.9111	0.0208664
VGLL3	-1.91097	0.0247938
MCTP1	-1.91063	0.00636726
ZNF106	-1.90981	8.81e-07
RECK	-1.90752	2.43e-05
ARRB2	-1.90728	7.04e-06
HK3	-1.90074	0.0179294
ATP8B4	-1.89377	0.0016791
CTSS	-1.89234	2.14e-05
GPD1L	-1.89199	0.023019
PPP1R15A	-1.88757	0.000643069
CPNE8	-1.88566	0.0238903
ALDH2	-1.88536	7.12e-05
MMRN2	-1.88512	0.0178712
TIE1	-1.88462	0.000725062
SNORA20	-1.88354	0.0391857
TBX3	-1.88348	0.0104192
CEP126	-1.88346	0.032991
ZC3HAV1	-1.88302	0.000368901
CAP2	-1.88186	0.0438418
IFITM3	-1.88175	5.44e-05
RBMS3	-1.87944	0.000495337
STX12	-1.87795	1.21e-08
TSC22D3	-1.87794	0.0122304
CCDC7	-1.87473	0.0192063
CD93	-1.87144	0.0294063
KMO	-1.86827	0.0489445
STEAP4	-1.86296	0.0163862
37226	-1.86291	0.0021871
CRBN	-1.8624	7.7e-05
GPSM3	-1.86182	0.00868018
NEDD9	-1.86097	0.00767357
ADAMTS9	-1.85387	0.000188946
DNAJB6	-1.85284	1.6e-05
HNRNPH3	-1.85275	4.16e-08
BBIP1	-1.85235	0.00733525
SIGLEC14	-1.84644	0.0147885
AK1	-1.84562	0.0015506
TSPAN13	-1.8454	0.00154697
ABHD5	-1.84357	0.000292307
DNM3	-1.84291	0.0198562
ZNF438	-1.84264	0.0232312
DPH3	-1.84243	0.0384833
SH3BGRL2	-1.84178	0.0279087
RPS13	-1.83784	0.000319735
HPCAL1	-1.83416	0.000574316
ARRDC2	-1.82901	0.00988702
SYF2	-1.82833	2e-07
TLR3	-1.82614	0.0435381
PDE5A	-1.81813	0.00203558
TM6SF1	-1.81762	0.0203112
RHOJ	-1.81705	0.0463794
ACSL4	-1.81498	2.1e-07
SAMHD1	-1.81486	1.13e-05
PLEK	-1.813	0.00517466
TMED5	-1.81266	1.2e-05
ARHGAP29	-1.8117	0.00306699
MOCS2	-1.81024	0.00294322
DPY19L1P1	-1.80841	0.0391299
CFL2	-1.80769	0.000293648
SYNPO2	-1.80696	0.0414632
BCL6B	-1.80451	0.0257712
YPEL3	-1.80096	0.00816668
NFIL3	-1.80096	2.23e-07
ABLIM3	-1.7995	0.0454351
LMBRD1	-1.79564	0.000224702
CD68	-1.79372	0.00607119
C1QB	-1.78984	0.00212457
ICAM1	-1.78896	0.00302034
SLC9A3R2	-1.78797	0.030705
MGAT4A	-1.78705	0.0444729
CYTIP	-1.7822	0.00672117
CSRP1	-1.78142	0.0423052
RAP1A	-1.78133	2.92e-08
WBP2	-1.77974	8.35e-09
MSN	-1.77836	5.86e-05
DENND2A	-1.7754	0.0398346
SESTD1	-1.77327	0.025659
STARD13	-1.77229	0.000237567
CADM1	-1.77154	0.0137
LMO2	-1.76567	0.0251222
SORT1	-1.76322	0.00372319
CNOT8	-1.76319	0.000418778
GNAQ	-1.76148	1.68e-15
ZNF330	-1.75733	0.00332104
SYNE1	-1.75427	5.86e-05
MARC2	-1.754	0.0144433
SSH2	-1.74676	0.000159735
PPP2CB	-1.74325	6.59e-06
LITAF	-1.74093	0.00010802
CLIC4	-1.74032	9.11e-06
SGCE	-1.73947	0.00822688
RASSF2	-1.7325	0.0139106
C1orf21	-1.73222	0.00954842
HRH1	-1.73124	0.0272404
CCDC69	-1.72971	0.0232109
RBMS2	-1.72722	0.0030559
HCK	-1.72417	0.00433031
VAV3	-1.72286	0.0299889
GAB2	-1.72272	0.0017094
SLC8A1	-1.72262	0.000448494
EIF1B	-1.71998	0.000234654
TGM2	-1.71782	0.0182413
DSTN	-1.71779	0.000235003
FGL2	-1.71666	0.02794
LYN	-1.71591	4.46e-05
ZEB1	-1.71489	0.00146774
RCSD1	-1.71262	0.0385283
SGTB	-1.71247	0.00810724
TPM2	-1.71204	0.00817977
TRIQK	-1.71086	0.0122859
RNF180	-1.7102	0.042508
MYL12A	-1.70595	3.19e-08
PRPF38B	-1.7046	0.000592628
CHPT1	-1.70198	0.000418778
ARHGAP31	-1.69967	0.000242687
SCARNA13	-1.69815	0.00277675
SLA	-1.69583	0.0229601
RTN3	-1.69568	9.54e-05
RNF144B	-1.69175	0.0347081
AP1S2	-1.69132	0.00256508
FTH1	-1.68903	1.26e-05
NDRG2	-1.68765	0.00336166
COTL1	-1.68635	0.0111985
IL1R1	-1.68267	0.0136152
SH3BGRL	-1.67809	0.000204225
PTRF	-1.67729	0.00591235
HAGH	-1.67628	0.0027323
MBNL2	-1.67575	0.0057721
TCEAL4	-1.67437	0.0060469
ANXA5	-1.67315	6e-06
EIF4EBP2	-1.67181	0.0010805
S100A6	-1.67091	0.0010605
LIMS2	-1.66971	0.0321084
EPB41L2	-1.66833	1.63e-06
TLR2	-1.66788	0.00152758
CSF1	-1.66562	0.0015432
PAG1	-1.66505	0.0040384
PPP1R18	-1.66462	0.000657234
RYBP	-1.66398	0.00058467
RPS23	-1.66346	4.97e-05
CHIC2	-1.66102	0.031426
GNG5	-1.65846	0.00196462
EMILIN2	-1.65557	0.000447524
RAB11FIP1	-1.65525	0.0115925
PEAR1	-1.65423	0.00341618
AZI2	-1.65212	6.24e-07
VAPA	-1.64716	4.22e-07
PTPRC	-1.64496	0.0189299
UBL3	-1.64184	0.0140137
CCNI	-1.64099	4.4e-05
MYL9	-1.64049	0.0315823
JADE1	-1.63924	0.00426804
CHMP5	-1.63706	0.0040235
CDC26	-1.63293	0.0126786
PXK	-1.63101	0.000756502
STX3	-1.63018	0.000932185
MSRB3	-1.62569	0.0376324
FEM1C	-1.6254	1.77e-05
TACC1	-1.6239	0.0028094
UQCRB	-1.61955	8.94e-05
MAP1LC3B	-1.61474	0.0073032
F13A1	-1.61462	0.0113757
LAPTM5	-1.61427	0.000457906
MCU	-1.61419	0.000397076
ERG	-1.61301	0.014138
BDH2	-1.61157	0.0001154
TNS1	-1.61058	0.00152758
AHNAK	-1.60999	2.18e-05
RSRC2	-1.60928	0.000677188
SPG20	-1.60847	1.64e-07
LHFP	-1.60824	0.0489414
SH3KBP1	-1.60772	0.000846257
NCF4	-1.60771	0.0186116
CEBPG	-1.60654	0.0193277
UBE2B	-1.60624	0.00503473
TMSB4X	-1.60262	0.000345763
41821	-1.60037	1.62e-06
AIDA	-1.60004	0.00266813
C1QA	-1.59992	0.0197586
SH3D19	-1.59917	5.26e-06
BMPR2	-1.59864	5.29e-07
PFDN5	-1.5983	4.62e-10
LRRFIP1	-1.59691	3.87e-05
APLP2	-1.5943	0.000914393
RAPGEF5	-1.59339	9.28e-05
ARHGAP10	-1.59304	0.0294063
COPS9	-1.59252	0.0355594
IFRD1	-1.58913	2.05e-06
SLC7A7	-1.58643	0.0228913
TJP2	-1.58635	0.000156589
SH3GLB1	-1.58492	1.93e-05
DPYD	-1.58491	0.000651444
RNF146	-1.58225	1.13e-05
CALM2	-1.58193	1.96e-06
NUMB	-1.5797	5.83e-08
ITGAX	-1.57907	0.00131457
EZR	-1.57899	0.000499287
SH2D3C	-1.57455	0.0258904
SCLT1	-1.57441	0.000109215
SKAP2	-1.57216	6.66e-08
GBE1	-1.57155	8.63e-05
DKK3	-1.56747	0.0431388
SYDE2	-1.56734	0.00596466
RHOA	-1.56616	6.93e-11
RRAGD	-1.56379	0.00250149
EMB	-1.56257	0.0138032
PTEN	-1.56093	0.00253627
JAZF1	-1.56032	0.0376971
SNORA74B	-1.55942	0.0118453
PHF21A	-1.55811	0.00146553
DDAH1	-1.5548	0.00819011
SCARB2	-1.55227	3.42e-05
MYLK	-1.55138	0.0195751
UNC13D	-1.55108	0.0120615
SLIT3	-1.55083	0.0212914
OMA1	-1.55073	0.00773516
ALDH6A1	-1.54886	0.0484678
CPQ	-1.54803	0.000399282
RPS6KA2	-1.54751	0.0289769
CARHSP1	-1.54591	0.00587139
SMNDC1	-1.54533	0.000776122
COPS2	-1.54398	0.000211454
EGFL7	-1.54266	0.0429587
IFT57	-1.54218	0.0453561
CYBB	-1.5421	0.00901349
C11orf74	-1.54153	0.0283595
CCND3	-1.53975	1.24e-05
CREM	-1.53944	0.000757732
SMAP2	-1.53612	0.00203558
SESN1	-1.53611	0.00367729
PLEKHO2	-1.53472	0.000958658
RPGR	-1.53442	0.00178853
MCTP2	-1.53433	0.0111162
PDGFRA	-1.53222	0.00542193
KPNA5	-1.53201	0.0481796
STK3	-1.53196	2.25e-05
CXCL16	-1.52954	0.00312747
MYL6	-1.52841	7.06e-13
FXYD6	-1.52753	0.0485152
SNRK	-1.52672	0.00581983
PAPD5	-1.52582	0.0090363
ALAS1	-1.52457	5.39e-05
ARRDC4	-1.52349	0.0448621
GBP2	-1.51714	0.0013373
TMEM70	-1.51606	0.0133957
CFLAR	-1.51487	9.51e-06
CASP4	-1.51408	0.000830708
ARHGAP18	-1.51197	5.91e-06
QKI	-1.5089	6.33e-05
SETD7	-1.50728	0.0258537
FLNC	-1.50494	0.0476217
ZAK	-1.50492	0.000891716
CREBRF	-1.50341	0.0398033
PCMTD1	-1.50269	5.83e-08
CR1	-1.49941	0.0122203
RPS24	-1.49923	0.000272409
STX7	-1.49733	0.00383936
SARAF	-1.49692	0.000584006
STARD4	-1.49673	0.0497173
RPL31	-1.49558	0.00284057
TMOD3	-1.49493	8.21e-08
MS4A6A	-1.49315	0.024125
RPL34	-1.49228	0.00017373
ANXA1	-1.49206	0.0176728
PIP4K2A	-1.49003	0.00053542
RPL21	-1.48951	3.11e-05
GK	-1.48365	0.0480196
TCAIM	-1.48333	0.00331412
ALOX5	-1.48267	0.0198991
ANP32B	-1.47965	0.00886236
TOMM7	-1.47438	0.00236917
SGCB	-1.47345	0.00516109
NSA2	-1.47302	0.0174212
NAA16	-1.47277	0.0451582
IQGAP2	-1.46864	0.00066341
CRIM1	-1.46712	0.00022814
UIMC1	-1.46386	0.000144632
SH3BGRL3	-1.46305	4.43e-06
CHMP3	-1.46231	0.00230459
PTPRM	-1.46054	0.0079824
UBE2W	-1.4543	0.00294896
ADAMTS1	-1.45348	0.0482684
SARS	-1.45232	0.000293461
KANK2	-1.45196	0.00451806
KLHL8	-1.45125	0.00200379
ATP6V1E1	-1.45048	0.00661732
GALC	-1.44994	0.0113186
ANTXR2	-1.44896	0.0186553
PMP22	-1.44743	0.013862
DAB2	-1.44407	0.0132239
ACE	-1.44268	0.0398401
FTL	-1.44135	0.00251262
ARMCX1	-1.44129	0.0433918
SWAP70	-1.44098	0.000112233
RPL9	-1.44009	5.08e-05
ANKRD42	-1.43969	0.00313178
RPL30	-1.43815	0.00181605
SRSF4	-1.43685	0.000126368
FNBP1L	-1.43554	0.0150251
OPHN1	-1.43506	0.00119651
CD59	-1.43362	0.0114051
PITPNB	-1.43339	0.000254385
IL32	-1.43119	0.00716694
CD47	-1.43054	0.00288168
ANO6	-1.42999	8.63e-05
SAR1A	-1.42998	7.71e-06
TBX2	-1.42844	0.0128912
FAM129A	-1.42714	0.00836837
RPS29	-1.42658	0.0106627
TRIP10	-1.42564	0.0129977
ECM2	-1.42396	0.0377655
EIF5	-1.4225	0.00091298
ADAMTSL2	-1.42118	0.0413785
ARID5A	-1.42077	0.0207294
ZEB2	-1.4207	0.00372952
IRF2	-1.42045	5.76e-05
PHF20	-1.42042	0.000190694
ADARB1	-1.41894	0.00218582
TCF7L2	-1.41288	0.0409076
ITGB2	-1.41109	0.000816013
CSGALNACT2	-1.41094	0.00328537
TMEM59	-1.41085	0.000986744
RUNX1T1	-1.41007	0.0238903
CST3	-1.40944	0.00256219
RPL29	-1.40872	0.00476454
SERPINB1	-1.40525	0.0154681
RPL36AL	-1.40429	0.0016072
C1orf198	-1.40181	0.00230737
SIK2	-1.40134	5.29e-07
TC2N	-1.40103	0.0412859
RASGEF1B	-1.40077	0.0436499
LRRFIP2	-1.39952	0.00263615
CALM1	-1.39851	1.32e-05
ENG	-1.3982	0.00253629
FAM177A1	-1.39647	0.0122884
FGD5	-1.3962	0.0481796
ARPC5	-1.39591	9.28e-05
PTP4A2	-1.39547	0.00944689
PER1	-1.39382	0.0478488
ITM2B	-1.39359	0.00302204
PIK3R1	-1.39285	0.0148867
SLC38A2	-1.39247	0.00352595
CDC37L1	-1.39105	0.00112996
STXBP1	-1.3863	0.0163935
PARD3B	-1.38338	0.0105977
CETN2	-1.3815	0.034573
DOCK4	-1.3784	0.00277407
PRKACB	-1.37691	0.00773943
DYSF	-1.37639	0.00711135
MAGI3	-1.37291	0.0393525
FBLN1	-1.36737	0.0414686
PRICKLE2	-1.36723	0.0335338
C1QC	-1.36404	0.0103214
C9orf72	-1.3637	0.0219786
SEC14L1	-1.3632	0.000674632
FAU	-1.36213	7.39e-05
PREX1	-1.361	0.0309951
BCL6	-1.35868	0.00416827
SCARNA5	-1.35554	0.0140599
PHACTR2	-1.35535	4.07e-05
GABARAP	-1.35527	1.87e-05
CD300A	-1.35362	0.0257922
DRAM2	-1.35345	0.01783
TPM4	-1.35162	0.0283595
ESD	-1.3516	0.0190994
RGS5	-1.35155	0.00896577
HYAL2	-1.35146	0.0293955
ELMO1	-1.35097	0.0140137
RPL32	-1.35069	0.000224585
SEC11A	-1.34699	0.00109527
ERP44	-1.34575	0.00313178
MAGI1	-1.34029	0.0178176
CDC42EP4	-1.33975	0.0180333
PTTG1IP	-1.33944	0.00155117
NDUFS5	-1.338	0.000260543
IK	-1.33785	0.00013622
KITLG	-1.33678	0.0422921
IFITM1	-1.33549	0.0457693
ARAP3	-1.33465	0.00893283
TRAK2	-1.33463	0.000649235
BNIP2	-1.33318	0.000555084
PACSIN2	-1.33256	0.00629572
PRKCB	-1.33108	0.0476681
RPL39	-1.32782	0.00901349
RPL14	-1.32561	3.52e-05
WAS	-1.32144	0.0341591
MACF1	-1.31989	0.0016072
WARS	-1.31755	0.000904364
SAV1	-1.31648	0.00228428
C18orf32	-1.31427	0.0319243
PNPLA8	-1.31386	0.000776122
ZDHHC20	-1.31228	0.00336717
SETD3	-1.31158	0.00213755
GABARAPL2	-1.31128	0.0013907
CCSER2	-1.31121	0.000236404
RPS15A	-1.31027	0.00902243
DNAJB14	-1.30975	0.000324377
RPS12	-1.30805	0.0035457
USP12	-1.3076	0.00147383
TERF2IP	-1.30443	0.00278637
USP15	-1.30421	7.83e-06
MAML3	-1.30317	0.0133861
DIXDC1	-1.30253	0.0168723
NFYB	-1.30122	0.00143751
ATP5E	-1.30075	0.00657936
PICALM	-1.30036	0.00178123
RAC2	-1.30017	0.0482615
CD74	-1.29986	0.000958398
RPL23	-1.29891	0.0109046
ATP6V1B2	-1.29869	5.94e-05
ARPC3	-1.29831	2.04e-05
COX4I1	-1.2975	0.0151015
MKNK2	-1.2974	0.0379831
ZFAND5	-1.29656	1.93e-05
ROCK1	-1.29554	1.72e-06
HSBP1	-1.29479	0.036107
SAP18	-1.29465	5.45e-06
MRPL14	-1.29421	0.00168863
LCP2	-1.29401	0.0481056
DNAJC7	-1.29078	0.035367
DHRS7	-1.28831	0.0115684
LATS2	-1.28422	0.0199694
DYNLRB1	-1.28217	0.0057442
HINT1	-1.28208	0.00816668
CNBP	-1.28165	0.000735268
GYG1	-1.28148	0.0103677
PDLIM1	-1.28145	0.0235551
IFI30	-1.28034	0.000244181
CAB39	-1.28029	0.000423386
NDUFA12	-1.27902	0.00246794
HSD17B4	-1.27722	0.000118094
MAX	-1.27529	0.00558307
CD86	-1.27298	0.0402563
ECHDC1	-1.27234	0.003633
CPPED1	-1.26966	0.00793438
RPL26	-1.26838	0.0315823
CDC14A	-1.2679	0.0406777
SBDSP1	-1.26751	0.0356365
ARL6IP5	-1.26745	0.000961819
PCYOX1	-1.26622	0.00107728
KIAA1462	-1.26165	0.00588873
FLOT1	-1.26156	0.000548036
MYLIP	-1.25996	0.0109867
RNF130	-1.2543	0.000742041
OPTN	-1.25354	0.0046552
RNASEK	-1.25323	0.00155503
CD63	-1.25294	0.00245539
MYO15B	-1.25262	0.0444336
DENND3	-1.2524	0.0283898
PAIP2	-1.25098	0.003633
EEF1A1	-1.25064	8.3e-06
CIR1	-1.249	0.00104451
UBE2H	-1.24778	0.00933879
IDI1	-1.24764	0.00610985
UHRF1BP1L	-1.24431	0.00479494
BRI3	-1.24218	0.00590789
RPL21P28	-1.24203	0.0297139
RPL27A	-1.24191	0.000675941
BCL10	-1.24127	0.0328762
CYP4V2	-1.2399	0.0356009
UGCG	-1.23908	0.0152376
RPS25	-1.23607	0.021197
PCNP	-1.23413	0.000135888
RBM39	-1.2294	0.000283126
ARL8A	-1.2293	1.76e-05
OSTF1	-1.22908	0.00610912
IFNAR1	-1.22874	0.025401
BNC2	-1.22741	0.0258681
HCLS1	-1.22606	0.0403992
TAF3	-1.22584	0.00187215
DOCK9	-1.2246	0.00181612
MITF	-1.22263	0.028425
CALM3	-1.22139	0.000846257
CAPZA2	-1.2208	1.64e-07
NEDD4L	-1.21978	0.0188062
ZNF331	-1.2188	0.0481056
DOCK11	-1.21616	0.0109046
MTMR10	-1.21331	0.00392437
KAT2B	-1.21262	0.0027429
RPL22	-1.21137	0.00320899
MPHOSPH8	-1.21133	0.00605375
PNPLA2	-1.20778	0.0215768
B2M	-1.20653	0.0181159
ZMAT2	-1.20286	0.010736
RPS3A	-1.20209	0.00703432
PEAK1	-1.20175	0.00553261
ABCG1	-1.20162	0.0246014
S100A10	-1.20141	0.0219723
HLA-DRA	-1.20046	0.00959802
N4BP2L2	-1.19856	0.00639975
NFIA	-1.19635	0.0123962
NT5C2	-1.1961	0.000174765
NCOA7	-1.18929	0.0284318
PNRC1	-1.18857	0.0330405
RPS27L	-1.18848	0.0356009
EDF1	-1.18527	0.00180685
AFF1	-1.1839	8.56e-05
VASP	-1.18306	0.0351025
PEA15	-1.18234	5.26e-05
SLC35A1	-1.1819	0.00636067
MPDZ	-1.18151	0.00075966
DYNC1LI2	-1.18099	0.000181462
SECISBP2L	-1.18093	0.000623771
COX7C	-1.18016	0.0238704
IFT20	-1.17955	0.01765
RPS20	-1.17865	0.00142559
ATG5	-1.17822	0.0303139
DCUN1D4	-1.17702	0.0133861
CAMLG	-1.17696	0.00891338
SPTAN1	-1.17685	3.56e-07
HIPK3	-1.17487	0.00109911
ADGRE5	-1.17427	0.0213562
HLA-DPA1	-1.17323	0.041515
RPL12	-1.17244	0.00960657
ELOVL5	-1.1719	0.0136826
DNAJC8	-1.17085	0.00121463
DCTN6	-1.1701	0.00741812
RAB13	-1.16893	0.0293452
FBXW11	-1.16887	0.0386563
RPL38	-1.16872	0.0057442
SLU7	-1.16838	0.000120416
ATP6V0E1	-1.16724	0.0225242
FNBP1	-1.16613	0.0139106
ARGLU1	-1.16488	0.0189299
RPLP2	-1.16447	0.00245539
TRIM23	-1.16371	0.000143354
PPP3CB	-1.1635	0.00133854
CAP1	-1.16305	0.00232303
ETF1	-1.16219	0.000555719
MAP7D1	-1.15931	0.0149817
EIF2S2	-1.15897	0.0189429
TMX4	-1.1587	0.00396931
ARHGEF10	-1.15465	0.04808
UBE2L6	-1.15236	0.0463519
RPS26	-1.15198	0.0277088
PIAS1	-1.15113	0.0455979
APP	-1.14928	0.0257185
BLVRA	-1.14828	0.0100654
ATP5I	-1.1472	0.00585575
WAC	-1.14651	0.0189956
CHMP4B	-1.14625	0.0372622
UBA52	-1.14588	0.00208589
TDP2	-1.14545	0.0209523
RPL37A	-1.14236	0.00110801
RPL11	-1.13917	0.000301176
NUDT4	-1.13807	0.0360607
KIF1C	-1.13786	0.000910824
SERPINB6	-1.13754	0.000561162
EEF1B2	-1.13596	0.00231155
VAMP8	-1.13496	0.00785147
RALA	-1.13412	0.0299636
ISCU	-1.131	0.00100871
RAB31	-1.13058	0.0294063
PON2	-1.13046	0.0413785
EIF3E	-1.12972	0.0105687
NUCB1	-1.12937	0.00118529
GLS	-1.12385	0.00246686
METTL9	-1.12333	0.0024
FYN	-1.12275	0.0129051
SKP1	-1.12106	0.000168728
AKAP13	-1.11775	0.000627519
TMEM50A	-1.11656	0.0137411
ELF1	-1.11613	8.78e-05
ZNF124	-1.11432	0.00605641
LUZP6	-1.11189	0.00156742
SLC25A24	-1.11075	0.0136668
MTPN	-1.10898	0.00215036
POLR1D	-1.10877	0.000854542
VIM	-1.10601	0.0446827
ARHGEF3	-1.10111	0.0218554
CCDC117	-1.101	0.0152376
ANP32A	-1.10087	0.000168337
RPS27	-1.1002	0.0252941
FAM13A	-1.09888	0.0433536
ST7	-1.09853	0.00031437
PPIL4	-1.09822	6.09e-05
ETS1	-1.09722	0.0212218
SEC22C	-1.09594	0.013532
FBXL5	-1.09396	0.00839069
TPM3	-1.0928	0.0106765
CCNG1	-1.09241	0.0110986
BRK1	-1.09104	0.00590789
EIF4A2	-1.09051	0.0391123
FOXO3	-1.0893	0.0198082
RPL37	-1.08731	0.0180483
CTBS	-1.08535	0.0488035
HYPK	-1.08479	0.0367673
STAT3	-1.08294	0.000521324
NDUFS4	-1.08188	0.0185282
RPL24	-1.08139	0.018208
RPL5	-1.08057	0.0021172
RPS6KA3	-1.08005	0.00207086
RAPH1	-1.07959	0.0119738
BNIP3L	-1.07415	0.0216983
CSDE1	-1.07316	0.00390857
RBM23	-1.07208	0.00169073
CCPG1	-1.06919	0.0198991
CRY1	-1.06855	0.00774934
PRDX5	-1.06695	0.00662761
STXBP2	-1.06485	0.0221907
RDX	-1.06315	0.00460079
VPS37A	-1.06232	0.0194792
VCL	-1.06214	0.038966
TSPYL1	-1.05945	0.0013943
STXBP3	-1.05883	0.000378389
NRP1	-1.05658	0.00930816
FGD5-AS1	-1.05627	0.0463199
ROCK2	-1.05584	0.020596
JAK1	-1.05478	0.00103706
ANKRD40	-1.05356	0.00590789
GNS	-1.05297	0.0013012
TMEM245	-1.05217	0.00279948
MICU1	-1.05157	0.00492082
PTPN12	-1.05089	0.016153
HABP4	-1.04806	0.0319243
ACSL3	-1.04787	0.0290646
SP100	-1.04774	0.00312506
BTG1	-1.04693	0.0247938
CNOT6L	-1.04593	0.0176372
RPL35A	-1.04592	0.0305082
SUMO1	-1.04399	0.0206177
SCP2	-1.04209	0.00557405
ANXA4	-1.03755	0.0136529
HIGD1A	-1.03727	0.0203269
RABL3	-1.03661	0.0205696
LAMB2	-1.0364	0.0384833
POMP	-1.03547	0.00541998
PREPL	-1.03498	0.0258904
CNOT4	-1.03388	0.0157597
CHMP4A	-1.03346	0.0183729
JMJD1C	-1.03315	0.0116436
RALGAPA2	-1.02898	0.0481044
LUZP1	-1.02785	0.04808
TBCA	-1.02757	0.00601203
TLE4	-1.02611	0.0122422
CPEB4	-1.02438	0.016153
ARHGAP42	-1.02417	0.0360087
CD46	-1.02118	0.00719298
TPP1	-1.02114	0.00860458
SNX2	-1.02056	0.0317517
YTHDC1	-1.01939	0.000241124
SP110	-1.01699	0.0118262
RSBN1	-1.01292	0.00264006
ITPR1	-1.01251	0.0335939
RPS9	-1.01212	0.00257403
TAGLN2	-1.0106	0.0215477
PPP6C	-1.00915	0.00582196
RPL41	-1.00911	0.00812857
VAT1	-1.00827	0.0210745
ATP5O	-1.00709	0.0250879
PRDX6	-1.00704	0.00312459
IL13RA1	-1.0069	0.0303139
TNIP1	-1.00597	0.0145957
SNAPC3	-1.00538	0.0471063
CCNH	-1.0047	0.00846071
GLUD1	-1.0023	0.00130059
MYO1C	-1.00197	0.00595837
BTF3	-1.00129	0.00289105
NDUFA5	-1.00094	0.0247933
DYNLL1	-1.00054	0.00100242

## Sheet: Table S5.
Table S5. Results of the Gene Ontology analysis performed for up-regulated genes in the experimental cohort.		*FDR-False Discovery Rate as calculated by Benjamini–Hochberg method
Biological process
GO term	Description	FDR q-value*	Enrichment	P-value
GO:0051276	Cell cycle	6.43e-25	4.47	4.1e-29
GO:0007049	Cell cycle process	6.24e-24	2.74	7.96e-28
GO:0022402	Mitotic cell cycle	1.86e-22	3.15	3.56e-26
GO:0000278	Mitotic cell cycle process	7.79e-19	3.34	1.99e-22
GO:1903047	Nuclear chromosome segregation	1.92e-18	3.56	6.12e-22
GO:0098813	Chromosome segregation	6.07e-18	5.28	2.32e-21
GO:0007059	Nuclear division	6.22e-18	4.7	2.78e-21
GO:0000280	Organelle fission	3.26e-17	4.37	1.66e-20
GO:0048285	Regulation of cell cycle process	2.4e-16	4.11	1.38e-19
GO:0010564	Sister chromatid segregation	1.01e-15	2.93	6.47e-19
GO:0000819	DNA metabolic process	1.03e-14	6.11	7.21e-18
GO:0006259	Regulation of cell cycle	1.09e-14	2.75	8.36e-18
GO:0051726	Mitotic sister chromatid segregation	2.11e-13	2.34	1.75e-16
GO:0000070	Cell division	5.67e-13	6.44	5.06e-16
GO:0051301	DNA replication	1.36e-12	3.09	1.31e-15
GO:0140014	Anatomical structure development	3.17e-12	5.1	3.44e-15
GO:0048856	Regulation of cell cycle phase transition	3.23e-11	1.46	3.71e-14
GO:1901987	Regulation of chromosome segregation	3.82e-11	3.17	4.63e-14
GO:0051983	Tissue development	9.24e-11	5.56	1.18e-13
GO:0009888	Developmental process	1.02e-10	1.92	1.37e-13
GO:0032502	Regulation of mitotic nuclear division	1.17e-10	1.41	1.65e-13
GO:0007088	Regulation of nuclear division	1.73e-10	5.8	2.54e-13
GO:0051783	Regulation of mitotic cell cycle	1.9e-10	5.17	2.9e-13
GO:0007346	DNA repair	7.18e-10	2.86	1.14e-12
GO:0006281	Regulation of chromosome separation	8.17e-10	2.82	1.35e-12
GO:1905818	Negative regulation of cell cycle process	9.78e-10	5.77	1.68e-12
GO:0008150	Animal organ development	1.45e-09	1.08	2.68e-12
GO:0048513	Regulation of mitotic sister chromatid segregation	3.46e-09	1.57	6.85e-12
GO:0033047	Positive regulation of cell cycle process	3.72e-09	8.28	7.6e-12
GO:0090068	DNA recombination	4.39e-09	3.69	9.23e-12
GO:0006310	Regulation of mitotic sister chromatid separation	7.51e-09	3.69	1.63e-11
GO:0010965	Regulation of sister chromatid segregation	7.97e-09	5.85	1.78e-11
GO:0033045	Regulation of mitotic metaphase/anaphase transition	8.46e-09	5.57	1.94e-11
GO:0030071	Negative regulation of mitotic nuclear division	1.19e-08	6	2.81e-11
GO:0045839	Negative regulation of nuclear division	1.24e-08	9.69	3e-11
GO:0051784	Cell cycle checkpoint signaling	1.4e-08	8.74	3.56e-11
GO:0000075	DNA-templated DNA replication	1.42e-08	4.5	3.53e-11
GO:0006261	Regulation of metaphase/anaphase transition of cell cycle	1.64e-08	4.76	4.29e-11
GO:1902099	Regulation of mitotic cell cycle phase transition	1.88e-08	5.81	5.04e-11
GO:1901990	Negative regulation of cell cycle	3.41e-08	3.12	9.35e-11
GO:0045786	Microtubule cytoskeleton organization involved in mitosis	4.13e-08	3.01	1.16e-10
GO:1902850	Positive regulation of cell cycle	5.93e-08	4.79	1.7e-10
GO:0045787	Negative regulation of cell cycle phase transition	6.87e-08	3	2.01e-10
GO:1901988	Multicellular organism development	7.37e-08	3.65	2.21e-10
GO:0007275	Negative regulation of sister chromatid segregation	1.02e-07	1.44	3.31e-10
GO:0033046	Negative regulation of mitotic sister chromatid segregation	1.03e-07	9.81	3.27e-10
GO:0033048	Negative regulation of mitotic sister chromatid separation	1.05e-07	9.81	3.27e-10
GO:2000816	DNA conformation change	1.07e-07	9.81	3.27e-10
GO:0071103	DNA geometric change	1.28e-07	5.16	4.32e-10
GO:0032392	Spindle assembly checkpoint signaling	1.29e-07	5.4	4.27e-10
GO:0071173	Mitotic spindle checkpoint signaling	1.3e-07	10.68	4.66e-10
GO:0071174	Mitotic spindle assembly checkpoint signaling	1.33e-07	10.68	4.66e-10
GO:0007094	Mitotic cell cycle checkpoint signaling	1.35e-07	10.68	4.66e-10
GO:0007093	Negative regulation of chromosome separation	1.47e-07	4.69	5.36e-10
GO:1905819	Negative regulation of chromosome segregation	1.63e-07	9.29	6.14e-10
GO:0051985	Spindle checkpoint signaling	1.66e-07	9.29	6.14e-10
GO:0031577	Meiotic cell cycle process	1.72e-07	10.34	6.57e-10
GO:1903046	DNA duplex unwinding	1.74e-07	3.83	6.78e-10
GO:0032508	Epithelium development	1.77e-07	5.52	6.99e-10
GO:0060429	Centromere complex assembly	1.96e-07	2	7.87e-10
GO:0034508	Negative regulation of mitotic metaphase/anaphase transition	2.17e-07	11.44	8.87e-10
GO:0045841	Meiotic nuclear division	2.21e-07	10.03	9.18e-10
GO:0140013	Cellular process	2.69e-07	3.95	1.15e-09
GO:0009987	Meiotic cell cycle	2.69e-07	1.12	1.17e-09
GO:0051321	Regulation of chromosome organization	2.7e-07	3.34	1.14e-09
GO:0033044	Mitotic spindle organization	2.85e-07	3.33	1.25e-09
GO:0007052	Cellular response to DNA damage stimulus	3.77e-07	5.23	1.68e-09
GO:0006974	Negative regulation of metaphase/anaphase transition of cell cycle	3.84e-07	2.19	1.76e-09
GO:1902100	System development	3.85e-07	9.46	1.74e-09
GO:0048731	Epidermis development	5.49e-07	1.44	2.59e-09
GO:0008544	Negative regulation of chromosome organization	5.51e-07	2.96	2.67e-09
GO:2001251	Negative regulation of mitotic cell cycle	5.56e-07	5.65	2.66e-09
GO:0045930	Spindle organization	5.56e-07	3.52	2.59e-09
GO:0007051	Skin development	6.37e-07	4	3.13e-09
GO:0043588	Anatomical structure morphogenesis	1.15e-06	3.13	5.7e-09
GO:0009653	Cellular component organization	1.47e-06	1.6	7.4e-09
GO:0016043	Epithelial cell differentiation	1.53e-06	1.33	7.79e-09
GO:0030855	Recombinational repair	1.61e-06	2.28	8.31e-09
GO:0000725	Regulation of cellular process	1.7e-06	4.53	8.9e-09
GO:0050794	Biological regulation	3.44e-06	1.17	1.82e-08
GO:0065007	Urogenital system development	3.65e-06	1.15	1.95e-08
GO:0001501	Multicellular organismal process	5.36e-06	2.36	2.94e-08
GO:0032501	Cellular component organization or biogenesis	7.32e-06	1.27	4.06e-08
GO:0071840	Regulation of biological process	9.15e-06	1.3	5.14e-08
GO:0050789	Regulation of DNA-templated DNA replication	9.88e-06	1.16	5.61e-08
GO:0090329	DNA unwinding involved in DNA replication	1.23e-05	6.19	7.07e-08
GO:0006268	Double-strand break repair via homologous recombination	1.33e-05	11.03	7.71e-08
GO:0000724	Double-strand break repair	1.4e-05	4.3	8.24e-08
GO:0006302	Organelle organization	1.72e-05	3.26	1.02e-07
GO:0006996	Negative regulation of mitotic cell cycle phase transition	2.91e-05	1.44	1.75e-07
GO:1901991	Kinetochore organization	4.36e-05	3.46	2.64e-07
GO:0051383	Embryo development	4.97e-05	11.03	3.04e-07
GO:0009790	Cell differentiation	5.08e-05	1.81	3.14e-07
GO:0030154	Appendage development	5.65e-05	1.39	3.53e-07
GO:0048736	Cellular developmental process	5.83e-05	3.29	3.72e-07
GO:0048869	Limb development	5.88e-05	1.39	3.79e-07
GO:0060173	Regulation of DNA replication	5.89e-05	3.29	3.72e-07
GO:0006275	Negative regulation of cellular process	6.01e-05	3.73	3.91e-07
GO:0048523	mRNA metabolic process	7.05e-05	1.32	4.63e-07
GO:0016071	Response to stimulus	7.34e-05	0.18	4.87e-07
GO:0050896	Meiosis i	7.42e-05	1.21	4.97e-07
GO:0007127	Regulation of cell population proliferation	8.08e-05	3.79	5.46e-07
GO:0042127	Cell population proliferation	8.66e-05	1.61	5.91e-07
GO:0008283	Meiosis i cell cycle process	8.73e-05	2	6.01e-07
GO:0061982	Meiotic chromosome segregation	9.91e-05	3.73	6.89e-07
GO:0045132	Negative regulation of biological process	0.000121	4.19	8.59e-07
GO:0048519	Extracellular matrix organization	0.000121	1.29	8.46e-07
GO:0030198	Extracellular structure organization	0.000134	2.68	9.54e-07
GO:0043062	Appendage morphogenesis	0.000142	2.67	1.03e-06
GO:0035107	Limb morphogenesis	0.000143	3.5	1.05e-06
GO:0035108	Nuclear DNA replication	0.000145	3.5	1.05e-06
GO:0033260	Morphogenesis of an epithelium	0.000153	9.19	1.13e-06
GO:0002009	Regulation of developmental process	0.000156	2.26	1.16e-06
GO:0050793	Spindle elongation	0.000162	1.46	1.22e-06
GO:0051231	Positive regulation of cell cycle phase transition	0.000196	13.58	1.49e-06
GO:1901989	Cell cycle DNA replication	0.000197	3.84	1.51e-06
GO:0044786	External encapsulating structure organization	0.000198	8.83	1.53e-06
GO:0045229	Reproductive process	0.000244	2.65	1.9e-06
GO:0022414	Interstrand cross-link repair	0.000248	1.63	1.94e-06
GO:0036297	Cellular response to stimulus	0.000268	6.46	2.12e-06
GO:0051716	Reproduction	0.000274	1.24	2.19e-06
GO:0000003	Mitotic spindle assembly	0.000349	1.62	2.81e-06
GO:0090307	Tissue morphogenesis	0.000363	5.63	2.96e-06
GO:0048729	Collagen fibril organization	0.000363	2.06	2.94e-06
GO:0030199	Sensory perception of smell	0.000365	5.15	3.03e-06
GO:0007608	Regulation of mitotic spindle checkpoint	0.000366	0.14	3.01e-06
GO:1903504	Regulation of spindle checkpoint	0.000385	9.46	3.27e-06
GO:0090231	Regulation of mitotic cell cycle spindle assembly checkpoint	0.000388	9.46	3.27e-06
GO:0090266	Ear development	0.000391	9.46	3.27e-06
GO:0043583	Animal organ morphogenesis	0.000412	2.76	3.55e-06
GO:0009887	Regulation of cell differentiation	0.000413	1.76	3.53e-06
GO:0045595	Cell cycle G2/M phase transition	0.000435	1.58	3.77e-06
GO:0044839	Gland development	0.000482	4.98	4.21e-06
GO:0048732	Positive regulation of cell population proliferation	0.000499	2.25	4.39e-06
GO:0008284	DNA replication initiation	0.0005	1.77	4.43e-06
GO:0006270	Detection of chemical stimulus involved in sensory perception of smell	0.000505	7.61	4.51e-06
GO:0050911	Mitotic spindle elongation	0.000642	0.15	5.77e-06
GO:0000022	Mitotic spindle midzone assembly	0.000645	14.04	5.88e-06
GO:0051256	mRNA processing	0.00065	14.04	5.88e-06
GO:0006397	DNA replication checkpoint signaling	0.000663	0.15	6.08e-06
GO:0000076	Embryonic skeletal system development	0.000733	10.38	6.78e-06
GO:0048706	Spindle assembly	0.000761	3.42	7.09e-06
GO:0051225	Inner ear development	0.000784	3.91	7.34e-06
GO:0048839	Sister chromatid cohesion	0.000868	2.81	8.19e-06
GO:0007062	Positive regulation of spindle checkpoint	0.000884	5.52	8.4e-06
GO:0090232	Positive regulation of mitotic cell cycle spindle assembly checkpoint	0.000925	12.87	8.97e-06
GO:0090267	Microtubule cytoskeleton organization	0.000931	12.87	8.97e-06
GO:0000226	Kidney development	0.000932	2.02	8.92e-06
GO:0001822	Cartilage development	0.000933	2.44	9.1e-06
GO:0051216	Renal system development	0.000972	3.02	9.54e-06
GO:0072001	Protein localization to chromosome, centromeric region	0.00102	2.44	1.03e-05
GO:0071459	Cellular response to stress	0.00103	7.94	1.02e-05
GO:0033554	Regulation of cell cycle G2/M phase transition	0.00103	1.55	1.02e-05
GO:1902749	Cell adhesion	0.00104	3.61	1.05e-05
GO:0007155	Regulation of multicellular organismal development	0.00107	1.73	1.09e-05
GO:2000026	Cell cycle phase transition	0.00112	1.6	1.14e-05
GO:0044770	Sensory perception of chemical stimulus	0.00115	2.89	1.18e-05
GO:0007606	Microtubule-based process	0.00118	0.24	1.22e-05
GO:0007017	Positive regulation of cell cycle checkpoint	0.00122	1.8	1.27e-05
GO:1901978	Attachment of spindle microtubules to kinetochore	0.00123	9.29	1.29e-05
GO:0008608	Positive regulation of chromosome segregation	0.00125	7.64	1.33e-05
GO:0051984	DNA integrity checkpoint signaling	0.00126	7.64	1.33e-05
GO:0031570	Cytoskeleton organization	0.00136	3.52	1.45e-05
GO:0007010	Sensory organ morphogenesis	0.00137	1.62	1.47e-05
GO:0090596	Epidermal cell differentiation	0.00143	2.45	1.54e-05
GO:0009913	Protein localization to kinetochore	0.00163	2.74	1.77e-05
GO:0034501	Spindle midzone assembly	0.00174	11.03	1.92e-05
GO:0051255	Protein localization to condensed chromosome	0.00175	11.03	1.92e-05
GO:1903083	Chromosome localization	0.00176	11.03	1.92e-05
GO:0050000	Metaphase plate congression	0.00182	3.99	2.02e-05
GO:0051310	Positive regulation of chromosome separation	0.00191	4.55	2.13e-05
GO:1905820	Positive regulation of biological process	0.00193	7.09	2.16e-05
GO:0048518	Regulation of animal organ morphogenesis	0.00195	1.22	2.2e-05
GO:2000027	Vesicle-mediated transport	0.002	3.25	2.27e-05
GO:0016192	Kinetochore assembly	0.00222	0.51	2.54e-05
GO:0051382	Protein localization to chromosome	0.00236	10.3	2.71e-05
GO:0034502	Detection of chemical stimulus involved in sensory perception	0.0024	4.12	2.77e-05
GO:0050907	Cell-cell signaling	0.0024	0.23	2.78e-05
GO:0007267	Establishment of chromosome localization	0.00257	1.65	2.99e-05
GO:0051303	Regulation of DNA metabolic process	0.00266	4.07	3.15e-05
GO:0051052	Chordate embryonic development	0.00267	1.96	3.15e-05
GO:0043009	Regulation of G2/M transition of mitotic cell cycle	0.00268	1.85	3.14e-05
GO:0010389	Detection of chemical stimulus	0.00269	3.6	3.28e-05
GO:0009593	Molting cycle	0.00269	0.25	3.29e-05
GO:0042303	Hair cycle	0.00271	3.6	3.28e-05
GO:0042633	Embryonic appendage morphogenesis	0.00272	3.6	3.28e-05
GO:0035113	Embryonic limb morphogenesis	0.00274	3.28	3.28e-05
GO:0030326	Regulation of Wnt signaling pathway	0.00275	3.28	3.28e-05
GO:0030111	Digestive tract morphogenesis	0.00318	2.26	3.92e-05
GO:0048546	Embryo development ending in birth or egg hatching	0.00321	5.06	3.97e-05
GO:0009792	Regulation of anatomical structure morphogenesis	0.00331	1.83	4.11e-05
GO:0022603	G2/M transition of mitotic cell cycle	0.00333	1.7	4.16e-05
GO:0000086	Prostate gland development	0.00341	4.57	4.29e-05
GO:0030850	Regulation of cell cycle checkpoint	0.00369	4.95	4.68e-05
GO:1901976	Cell differentiation involved in embryonic placenta development	0.0037	4.95	4.68e-05
GO:0060706	Regulation of cell division	0.00394	7.36	5.03e-05
GO:0051302	Odontogenesis	0.004	2.69	5.12e-05
GO:0042476	Placenta development	0.0041	3.15	5.28e-05
GO:0001890	Intermediate filament organization	0.00419	2.92	5.43e-05
GO:0045109	Positive regulation of mitotic cell cycle phase transition	0.00428	4.1	5.57e-05
GO:1901992	Skeletal system morphogenesis	0.00445	3.6	5.82e-05
GO:0048705	Embryonic organ morphogenesis	0.00446	2.52	5.86e-05
GO:0048562	Mitotic metaphase plate congression	0.00454	2.27	6e-05
GO:0007080	Embryonic morphogenesis	0.00483	4.76	6.41e-05
GO:0048598	Positive regulation of neurogenesis	0.00503	1.87	6.74e-05
GO:0050769	Regulation of morphogenesis of a branching structure	0.00505	2.48	6.73e-05
GO:0060688	Cochlea development	0.00552	4.67	7.47e-05
GO:0090102	Embryonic organ development	0.00555	4.67	7.47e-05
GO:0048568	Double-strand break repair via break-induced replication	0.00555	1.99	7.54e-05
GO:0000727	Prostate gland morphogenesis	0.00567	11.03	7.74e-05
GO:0060512	Non-membrane-bounded organelle assembly	0.00586	6.79	8.04e-05
GO:0140694	Sensory organ development	0.00588	2.23	8.1e-05
GO:0007423	Cellular macromolecule metabolic process	0.0065	1.86	9.04e-05
GO:0044260	Chromatin remodeling at centromere	0.00651	1.37	9.01e-05
GO:0031055	CENP-a containing chromatin assembly	0.00663	15.76	9.3e-05
GO:0034080	RNA processing	0.00666	15.76	9.3e-05
GO:0006396	Positive regulation of nervous system development	0.0068	0.43	9.58e-05
GO:0051962	Regulation of chondrocyte differentiation	0.00681	2.29	9.64e-05
GO:0032330	Regulation of epithelial cell proliferation	0.00705	4.5	0.0001
GO:0050678	Trophoblast giant cell differentiation	0.00721	2.09	0.000103
GO:0060707	Regulation of DNA-directed DNA polymerase activity	0.00753	10.19	0.000109
GO:1900262	Mitotic cell cycle phase transition	0.00756	10.19	0.000109
GO:0044772	Positive regulation of DNA-directed DNA polymerase activity	0.00759	2.68	0.00011
GO:1900264	Regulation of morphogenesis of an epithelium	0.0076	10.19	0.000109
GO:1905330	Homologous chromosome segregation	0.00765	4.07	0.000112
GO:0045143	Tube development	0.00768	4.07	0.000112
GO:0035295	Positive regulation of cellular process	0.00784	1.67	0.000116
GO:0048522	Positive regulation of cell development	0.00784	1.21	0.000117
GO:0010720	Chromosome organization involved in meiotic cell cycle	0.00786	2.22	0.000116
GO:0070192	Reciprocal homologous recombination	0.00877	3.73	0.000131
GO:0140527	Reciprocal meiotic recombination	0.00884	4.33	0.000133
GO:0007131	RNA splicing	0.00888	4.33	0.000133
GO:0008380	Gene expression	0.00948	0.18	0.000143
GO:0010467	Keratinocyte differentiation	0.00969	0.66	0.000147
GO:0030216	Positive regulation of developmental process	0.00983	2.88	0.00015
GO:0051094	Positive regulation of cell differentiation	0.0102	1.52	0.000156
GO:0045597	Regulation of epithelial cell differentiation	0.0105	1.65	0.000161
GO:0030856	Intermediate filament cytoskeleton organization	0.0106	2.76	0.000164
GO:0045104	Regulation of cellular component organization	0.0125	3.36	0.000194
GO:0051128	Intermediate filament-based process	0.0132	1.36	0.000205
GO:0045103	Connective tissue development	0.0137	3.32	0.000215
GO:0061448	Ear morphogenesis	0.0138	2.37	0.000217
GO:0042471	Hair follicle morphogenesis	0.014	2.89	0.00022
GO:0031069	Developmental growth	0.0142	5.69	0.000225
GO:0048589	Growth	0.0144	1.98	0.00023
GO:0040007	Positive regulation of epithelial cell proliferation	0.0145	1.98	0.00023
GO:0050679	Embryonic skeletal system morphogenesis	0.0146	2.43	0.000233
GO:0048704	Regulation of cytokinesis	0.0147	3.29	0.000237
GO:0032465	Regulation of cell development	0.0148	3.29	0.000237
GO:0060284	Regulation of cartilage development	0.0174	1.85	0.000283
GO:0061035	Prostate gland epithelium morphogenesis	0.0179	3.63	0.000293
GO:0060740	Regulation of neurogenesis	0.018	6.44	0.000297
GO:0050767	Eye morphogenesis	0.018	2.01	0.000292
GO:0048592	Molting cycle process	0.0181	2.62	0.000296
GO:0022404	Cerebellar cortex development	0.0186	3.38	0.000311
GO:0021695	Hair cycle process	0.0187	4.24	0.000309
GO:0022405	Desmosome organization	0.0187	3.38	0.000311
GO:0002934	Mitotic DNA integrity checkpoint signaling	0.0188	11.03	0.000316
GO:0044774	Cranial skeletal system development	0.0188	3.38	0.000311
GO:1904888	Homologous recombination	0.0193	3.58	0.000327
GO:0035825	Protein-DNA complex assembly	0.0194	3.85	0.000329
GO:0065004	Anatomical structure formation involved in morphogenesis	0.0194	2.43	0.000326
GO:0048646	Endocytosis	0.0198	1.59	0.000336
GO:0006897	Detection of stimulus involved in sensory perception	0.0201	0.33	0.000344
GO:0050906	Chromosome condensation	0.0204	0.35	0.000349
GO:0030261	Response to stress	0.0207	4.62	0.000357
GO:0006950	Negative regulation of chondrocyte differentiation	0.021	1.27	0.000363
GO:0032331	Response to cisplatin	0.0211	6.18	0.000366
GO:0072718	Regulation of cell communication	0.0212	17.65	0.000371
GO:0010646	Negative regulation of cell cycle G2/M phase transition	0.0212	1.28	0.000371
GO:1902750	Regulation of cell adhesion	0.0213	3.79	0.00037
GO:0030155	Female meiotic nuclear division	0.0216	1.65	0.00038
GO:0007143	RNA splicing, via transesterification reactions with bulged adenosine as nucleophile	0.0218	5.19	0.000384
GO:0000377	mRNA splicing, via spliceosome	0.0223	0.09	0.000397
GO:0000398	Morphogenesis of embryonic epithelium	0.0224	0.09	0.000397
GO:0016331	RNA splicing, via transesterification reactions	0.0227	2.63	0.000406
GO:0000375	Golgi vesicle transport	0.0228	0.09	0.000408
GO:0048193	Macroautophagy	0.0231	0.15	0.000416
GO:0016236	Embryonic camera-type eye formation	0.0243	< 0,01	0.000438
GO:0060900	Embryonic eye morphogenesis	0.0245	10.03	0.000444
GO:0048048	Epidermis morphogenesis	0.0249	5.04	0.000455
GO:0048730	Establishment of cell polarity	0.025	5.04	0.000455
GO:0030010	Intracellular transport	0.0264	2.78	0.000484
GO:0046907	Kidney morphogenesis	0.0274	0.58	0.000504
GO:0060993	Establishment or maintenance of cell polarity	0.0276	3.19	0.000508
GO:0007163	Nervous system development	0.0291	2.31	0.000539
GO:0007399	Regulation of hair follicle development	0.0294	1.35	0.000546
GO:0051797	Positive regulation of mitotic sister chromatid separation	0.0305	6.97	0.000569
GO:1901970	Resolution of recombination intermediates	0.0306	6.97	0.000569
GO:0071139	Mitotic DNA replication	0.0319	14.71	0.000597
GO:1902969	Regulation of signaling	0.0322	9.19	0.000606
GO:0003338	Epithelium migration	0.034	5.52	0.000652
GO:0090132	Regulation of hair cycle	0.034	2.94	0.000647
GO:0042634	Columnar/cuboidal epithelial cell differentiation	0.0341	5.52	0.000652
GO:0002065	Regulation of nervous system development	0.0341	2.94	0.000647
GO:0051960	Regulation of establishment of planar polarity	0.0342	1.86	0.000652
GO:0090175	Regulation of epidermal cell differentiation	0.0343	3.8	0.000662
GO:0045604	Mitotic cytokinesis	0.0344	3.8	0.000662
GO:0000281	Hair follicle development	0.0347	3.27	0.000675
GO:0001942	Digestive tract development	0.0348	3.27	0.000675
GO:0048565	Regulation of keratinocyte differentiation	0.0363	2.67	0.000708
GO:0045616	Negative regulation of organelle organization	0.0373	4.65	0.000729
GO:0010639	Tube morphogenesis	0.0373	1.98	0.000733
GO:0035239	Eyelid development in camera-type eye	0.0383	1.67	0.000754
GO:0061029	Attachment of mitotic spindle microtubules to kinetochore	0.0408	8.49	0.000809
GO:0051315	Keratinization	0.0409	8.49	0.000809
GO:0031424	Positive regulation of mitotic cell cycle	0.0412	3.19	0.000819
GO:0045931	Blastocyst growth	0.0418	2.74	0.000834
GO:0001832	Inner ear morphogenesis	0.0441	6.31	0.000884
GO:0042472	Hindgut morphogenesis	0.0448	2.83	0.0009
GO:0007442	Supramolecular fiber organization	0.045	12.61	0.000907
GO:0097435	Mitotic G2/M transition checkpoint	0.0452	1.71	0.000915
GO:0044818	Collagen metabolic process	0.0459	3.97	0.000931
GO:0032963	Positive regulation of DNA replication	0.046	3.62	0.000936
GO:0045740	Skin epidermis development	0.0479	4.41	0.000977
Molecular function
GO term	Description	FDR q-value*	Enrichment	P-value
GO:0008094	ATP-dependent activity, acting on DNA	6.56e-07	4.77	3.95e-10
GO:0140097	Catalytic activity, acting on DNA	1.41e-06	3.34	1.14e-09
GO:0003678	DNA helicase activity	1.45e-05	5.67	1.46e-08
GO:0003723	RNA binding	0.000178	0.46	2.14e-07
GO:0005488	Binding	0.000428	1.08	6.02e-07
GO:0003677	DNA binding	0.00107	1.46	1.72e-06
GO:0017116	Single-stranded DNA helicase activity	0.00295	8.64	5.93e-06
GO:0001216	DNA-binding transcription activator activity	0.00299	2.14	5.42e-06
GO:0001228	DNA-binding transcription activator activity, RNA polymerase ii-specific	0.00366	2.11	8.82e-06
GO:0004984	Olfactory receptor activity	0.00388	0.15	8.58e-06
GO:0008017	Microtubule binding	0.00445	2.5	1.16e-05
GO:0008237	Metallopeptidase activity	0.00578	2.83	1.63e-05
GO:0005524	ATP binding	0.00584	1.55	1.76e-05
GO:0004386	Helicase activity	0.00974	2.95	3.13e-05
GO:0140657	ATP-dependent activity	0.0115	1.92	4.38e-05
GO:0004222	Metalloendopeptidase activity	0.0119	3.35	4.3e-05
GO:0003777	Microtubule motor activity	0.0122	4.16	4.89e-05
GO:0032559	Adenyl ribonucleotide binding	0.0126	1.51	4.3e-05
GO:0030554	Adenyl nucleotide binding	0.0129	1.5	5.97e-05
GO:0097367	Carbohydrate derivative binding	0.0129	1.4	5.68e-05
GO:0030020	Extracellular matrix structural constituent conferring tensile strength	0.0134	5.38	5.66e-05
GO:0019838	Growth factor binding	0.0222	2.96	0.000107
GO:0015631	Tubulin binding	0.0266	2.07	0.000134
GO:0010997	Anaphase-promoting complex binding	0.0418	12.26	0.000219
GO:0003688	DNA replication origin binding	0.0494	8.28	0.000268
Cellular component
GO term	Description	FDR q-value*	Enrichment	P-value
GO:0005694	Chromosome	3.42e-18	2.16	1.67e-21
GO:0098687	Chromosomal region	1.58e-13	3.65	1.54e-16
GO:0000775	Chromosome, centromeric region	5.11e-12	4.3	7.51e-15
GO:0000793	Condensed chromosome	4.55e-09	3.56	8.91e-12
GO:0110165	Cellular anatomical entity	8.95e-09	1.06	2.19e-11
GO:0005575	Cellular_component	9.95e-09	1.06	2.92e-11
GO:0000779	Condensed chromosome, centromeric region	2.06e-08	4.21	8.06e-11
GO:0000776	Kinetochore	7.28e-08	4.2	3.21e-10
GO:0005819	Spindle	1.88e-06	2.58	9.18e-09
GO:0000785	Chromatin	1.91e-06	1.83	1.03e-08
GO:0043228	Non-membrane-bounded organelle	2.63e-06	1.33	1.68e-08
GO:0043232	Intracellular non-membrane-bounded organelle	2.84e-06	1.33	1.67e-08
GO:0000922	Spindle pole	2.43e-05	3.44	1.67e-07
GO:0000228	Nuclear chromosome	3.75e-05	3.03	2.76e-07
GO:0071162	CMG complex	0.000751	14.04	5.88e-06
GO:0031261	DNA replication preinitiation complex	0.00108	12.87	8.97e-06
GO:0005871	Kinesin complex	0.00114	5.4	1e-05
GO:0030054	Cell junction	0.00282	1.44	2.63e-05
GO:0005657	Replication fork	0.0029	4.41	2.84e-05
GO:0031617	NMS complex	0.00294	13.24	3.6e-05
GO:0098644	Complex of collagen trimers	0.00294	8.02	3.02e-05
GO:0030312	External encapsulating structure	0.00301	1.92	3.54e-05
GO:0072686	Mitotic spindle	0.00303	2.77	3.26e-05
GO:0031012	Extracellular matrix	0.00308	1.92	3.47e-05
GO:0001533	Cornified envelope	0.0039	4.49	4.96e-05
GO:0098643	Banded collagen fibril	0.00565	11.03	7.74e-05
GO:0030057	Desmosome	0.00566	6.79	8.04e-05
GO:0005583	Fibrillar collagen trimer	0.00586	11.03	7.74e-05
GO:0071944	Cell periphery	0.00682	1.2	0.0001
GO:0031226	Intrinsic component of plasma membrane	0.00683	1.44	0.000104
GO:0051233	Spindle midzone	0.0072	5.52	0.000113
GO:0005622	Intracellular anatomical structure	0.00992	1.08	0.000165
GO:0005634	Nucleus	0.0101	1.17	0.000163
GO:0030496	Midbody	0.0109	2.49	0.000186
GO:0045171	Intercellular bridge	0.011	3.36	0.000194
GO:0097708	Intracellular vesicle	0.013	0.68	0.000241
GO:0031410	Cytoplasmic vesicle	0.0133	0.68	0.000241
GO:0005911	Cell-cell junction	0.0139	1.87	0.000265
GO:0005654	Nucleoplasm	0.0146	1.25	0.000286
GO:0005887	Integral component of plasma membrane	0.0155	1.42	0.000311
GO:0062023	Collagen-containing extracellular matrix	0.0159	1.93	0.000326
GO:0031981	Nuclear lumen	0.0178	1.23	0.000374
GO:0098590	Plasma membrane region	0.0186	1.49	0.000401
GO:0005581	Collagen trimer	0.0191	3.26	0.00042
GO:0031983	Vesicle lumen	0.0235	0.2	0.00054
GO:0060205	Cytoplasmic vesicle lumen	0.024	0.2	0.00054
GO:0000940	Outer kinetochore	0.0258	9.19	0.000606
GO:0070161	Anchoring junction	0.0306	1.45	0.000734
GO:0034774	Secretory granule lumen	0.0312	0.21	0.000778
GO:0099080	Supramolecular complex	0.0316	1.44	0.000774
GO:0005813	Centrosome	0.0394	1.67	0.00106
GO:0010369	Chromocenter	0.0401	7.88	0.00106
GO:1990023	Mitotic spindle midzone	0.0408	7.88	0.00106
GO:0150034	Distal axon	0.0414	2.04	0.00105
GO:0005876	Spindle microtubule	0.0417	3.04	0.00118
GO:0016324	Apical plasma membrane	0.042	1.9	0.00115
GO:0043226	Organelle	0.0421	1.07	0.00117
GO:0042555	MCM complex	0.0447	11.03	0.00131
GO:0000796	Condensin complex	0.0455	11.03	0.00131
GO:0005576	Extracellular region	0.0487	1.21	0.00148

## Sheet: Table S6.
Table S6. Result of the Gene Ontology analysis for down-regulated genes in the experimental cohort.		*FDR-False Discovery Rate as calculated by Benjamini–Hochberg method
Biological process
GO term	Description	FDR q-value*	Enrichment	P-value
GO:0050896	Response to stimulus	3.31e-21	1.55	2.11e-25
GO:0009605	Response to external stimulus	9.09e-18	2.26	1.16e-21
GO:0006952	Defense response	8.46e-16	2.64	1.62e-19
GO:0002376	Immune system process	5.58e-15	2.16	1.42e-18
GO:0032101	Regulation of response to external stimulus	9.71e-15	3.05	3.1e-18
GO:0009607	Response to biotic stimulus	6.81e-14	2.52	2.61e-17
GO:0043207	Response to external biotic stimulus	7.04e-14	2.55	3.14e-17
GO:0051707	Response to other organism	1.33e-13	2.53	6.78e-17
GO:0006954	Inflammatory response	1.61e-13	3.82	9.24e-17
GO:0006950	Response to stress	1.73e-13	1.86	1.1e-16
GO:0033993	Response to lipid	3.35e-13	3.09	2.35e-16
GO:0070887	Cellular response to chemical stimulus	4.03e-13	2.02	3.08e-16
GO:0009617	Response to bacterium	5.74e-13	3.22	4.76e-16
GO:0048584	Positive regulation of response to stimulus	7.03e-13	2.12	6.28e-16
GO:0044419	Biological process involved in interspecies interaction between organisms	8.87e-13	2.37	8.48e-16
GO:0048583	Regulation of response to stimulus	1.56e-12	1.74	1.59e-15
GO:0051239	Regulation of multicellular organismal process	2.32e-12	1.95	2.52e-15
GO:0051716	Cellular response to stimulus	3.93e-12	1.5	4.52e-15
GO:0010033	Response to organic substance	6.06e-12	1.94	7.34e-15
GO:0042221	Response to chemical	1.97e-11	1.7	2.51e-14
GO:0051240	Positive regulation of multicellular organismal process	3.04e-11	2.32	4.07e-14
GO:0065008	Regulation of biological quality	8.8e-11	1.73	1.23e-13
GO:0009611	Response to wounding	1.57e-10	3.72	2.3e-13
GO:0030334	Regulation of cell migration	3.77e-10	2.69	5.78e-13
GO:0050727	Regulation of inflammatory response	4.09e-10	3.99	6.51e-13
GO:0071310	Cellular response to organic substance	4.4e-10	2.04	7.3e-13
GO:0002682	Regulation of immune system process	5.42e-10	2.24	9.33e-13
GO:0040012	Regulation of locomotion	6.66e-10	2.55	1.19e-12
GO:2000145	Regulation of cell motility	7.04e-10	2.6	1.3e-12
GO:0032103	Positive regulation of response to external stimulus	7.8e-10	3.58	1.49e-12
GO:0048514	Blood vessel morphogenesis	9.14e-10	3.7	1.81e-12
GO:0007166	Cell surface receptor signaling pathway	1.2e-09	1.96	2.45e-12
GO:0048518	Positive regulation of biological process	1.3e-09	1.46	2.74e-12
GO:0065007	Biological regulation	1.31e-09	1.23	2.85e-12
GO:0098542	Defense response to other organism	2.4e-09	2.47	5.36e-12
GO:0040017	Positive regulation of locomotion	2.74e-09	3.15	6.3e-12
GO:0031347	Regulation of defense response	3.97e-09	2.99	9.37e-12
GO:0007155	Cell adhesion	4.08e-09	2.54	9.89e-12
GO:0001568	Blood vessel development	6.25e-09	3.26	1.56e-11
GO:0030335	Positive regulation of cell migration	6.85e-09	3.2	1.79e-11
GO:0001944	Vasculature development	7.02e-09	3.2	1.79e-11
GO:0032496	Response to lipopolysaccharide	8.62e-09	4.05	2.31e-11
GO:0002237	Response to molecule of bacterial origin	8.9e-09	3.94	2.44e-11
GO:2000147	Positive regulation of cell motility	9.09e-09	3.11	2.55e-11
GO:0006955	Immune response	9.11e-09	2.1	2.61e-11
GO:0002684	Positive regulation of immune system process	1.1e-08	2.51	3.21e-11
GO:0001817	Regulation of cytokine production	1.96e-08	2.73	6.01e-11
GO:0042325	Regulation of phosphorylation	1.96e-08	2.26	5.88e-11
GO:0001819	Positive regulation of cytokine production	3.05e-08	3.23	9.54e-11
GO:0003018	Vascular process in circulatory system	4.4e-08	4.2	1.4e-10
GO:0042060	Wound healing	4.86e-08	3.75	1.58e-10
GO:0009987	Cellular process	5.02e-08	1.16	1.66e-10
GO:0042742	Defense response to bacterium	5.21e-08	3.56	1.76e-10
GO:0019220	Regulation of phosphate metabolic process	5.77e-08	2.14	1.99e-10
GO:0051174	Regulation of phosphorus metabolic process	5.78e-08	2.14	2.03e-10
GO:0003013	Circulatory system process	7.3e-08	3.12	2.61e-10
GO:0001932	Regulation of protein phosphorylation	1.02e-07	2.29	3.7e-10
GO:0050766	Positive regulation of phagocytosis	1.12e-07	8.09	4.13e-10
GO:0008015	Blood circulation	1.12e-07	3.37	4.22e-10
GO:0048519	Negative regulation of biological process	1.69e-07	1.46	6.45e-10
GO:0006935	Chemotaxis	2.06e-07	3	8.02e-10
GO:0040011	Locomotion	2.07e-07	2.95	8.2e-10
GO:0050764	Regulation of phagocytosis	2.2e-07	6.55	8.99e-10
GO:0042330	Taxis	2.23e-07	2.99	8.94e-10
GO:0043114	Regulation of vascular permeability	2.37e-07	10.34	9.83e-10
GO:0002274	Myeloid leukocyte activation	2.79e-07	5.38	1.18e-09
GO:0007154	Cell communication	2.87e-07	1.46	1.25e-09
GO:0065009	Regulation of molecular function	2.9e-07	1.66	1.24e-09
GO:0030155	Regulation of cell adhesion	3.2e-07	2.52	1.43e-09
GO:0010647	Positive regulation of cell communication	3.22e-07	1.96	1.42e-09
GO:0023056	Positive regulation of signaling	3.35e-07	1.96	1.52e-09
GO:0035295	Tube development	3.71e-07	2.41	1.7e-09
GO:0009967	Positive regulation of signal transduction	3.92e-07	2.01	1.82e-09
GO:0050789	Regulation of biological process	4e-07	1.22	1.91e-09
GO:0048522	Positive regulation of cellular process	4.05e-07	1.43	1.91e-09
GO:1901700	Response to oxygen-containing compound	4.43e-07	2.01	2.15e-09
GO:0050900	Leukocyte migration	4.68e-07	4.05	2.3e-09
GO:0072359	Circulatory system development	4.81e-07	2.39	2.39e-09
GO:0048871	Multicellular organismal homeostasis	5.44e-07	3.33	2.74e-09
GO:0048870	Cell motility	6.49e-07	2.25	3.31e-09
GO:0001525	Angiogenesis	6.75e-07	3.54	3.49e-09
GO:0050729	Positive regulation of inflammatory response	7.28e-07	5.28	3.81e-09
GO:1902533	Positive regulation of intracellular signal transduction	7.52e-07	2.28	3.98e-09
GO:0007165	Signal transduction	9.09e-07	1.47	4.87e-09
GO:0031349	Positive regulation of defense response	9.57e-07	3.67	5.18e-09
GO:0048731	System development	1.27e-06	1.55	6.94e-09
GO:0002526	Acute inflammatory response	1.35e-06	7.06	7.5e-09
GO:0023052	Signaling	1.41e-06	1.44	7.9e-09
GO:0034097	Response to cytokine	1.52e-06	2.42	8.63e-09
GO:0016477	Cell migration	1.54e-06	2.32	8.85e-09
GO:0080134	Regulation of response to stress	1.69e-06	2.03	9.91e-09
GO:0050790	Regulation of catalytic activity	1.69e-06	1.74	9.82e-09
GO:0002252	Immune effector process	2.59e-06	2.93	1.54e-08
GO:0032652	Regulation of interleukin-1 production	2.77e-06	5.71	1.66e-08
GO:0007275	Multicellular organism development	2.86e-06	1.5	1.74e-08
GO:0097530	Granulocyte migration	3.34e-06	6.03	2.04e-08
GO:0050878	Regulation of body fluid levels	3.52e-06	3.18	2.18e-08
GO:0001894	Tissue homeostasis	3.73e-06	3.84	2.35e-08
GO:0051246	Regulation of protein metabolic process	3.74e-06	1.68	2.34e-08
GO:0035239	Tube morphogenesis	3.76e-06	2.53	2.4e-08
GO:0007599	Hemostasis	3.84e-06	4.47	2.47e-08
GO:0045087	Innate immune response	3.98e-06	2.35	2.62e-08
GO:0006959	Humoral immune response	4.02e-06	3.31	2.61e-08
GO:0050776	Regulation of immune response	4.41e-06	2.24	2.92e-08
GO:1990266	Neutrophil migration	4.69e-06	6.29	3.14e-08
GO:0030595	Leukocyte chemotaxis	5.11e-06	4.82	3.46e-08
GO:0045765	Regulation of angiogenesis	5.58e-06	3.52	3.81e-08
GO:0051241	Negative regulation of multicellular organismal process	6.36e-06	2.16	4.42e-08
GO:0009719	Response to endogenous stimulus	6.36e-06	1.98	4.38e-08
GO:0032651	Regulation of interleukin-1 beta production	6.67e-06	6.09	4.68e-08
GO:0031399	Regulation of protein modification process	6.69e-06	1.9	4.74e-08
GO:1901342	Regulation of vasculature development	6.91e-06	3.47	4.98e-08
GO:2000379	Positive regulation of reactive oxygen species metabolic process	6.96e-06	7.24	4.97e-08
GO:0097529	Myeloid leukocyte migration	7.33e-06	4.95	5.33e-08
GO:0032102	Negative regulation of response to external stimulus	7.45e-06	3.05	5.46e-08
GO:0071345	Cellular response to cytokine stimulus	8.23e-06	2.43	6.09e-08
GO:0071396	Cellular response to lipid	8.24e-06	2.72	6.15e-08
GO:0007596	Blood coagulation	9.03e-06	4.39	6.79e-08
GO:0043549	Regulation of kinase activity	9.3e-06	2.36	7.06e-08
GO:0042592	Homeostatic process	1.05e-05	1.93	8.12e-08
GO:0050817	Coagulation	1.06e-05	4.34	8.11e-08
GO:0060326	Cell chemotaxis	1.23e-05	3.94	9.76e-08
GO:0001818	Negative regulation of cytokine production	1.45e-05	3.42	1.16e-07
GO:0010628	Positive regulation of gene expression	1.52e-05	2.04	1.22e-07
GO:0043086	Negative regulation of catalytic activity	1.57e-05	2.32	1.28e-07
GO:0023051	Regulation of signaling	1.58e-05	1.54	1.28e-07
GO:0048513	Animal organ development	1.94e-05	1.55	1.59e-07
GO:1904018	Positive regulation of vasculature development	2.02e-05	4.33	1.7e-07
GO:0045766	Positive regulation of angiogenesis	2.03e-05	4.33	1.7e-07
GO:0045859	Regulation of protein kinase activity	2.03e-05	2.44	1.72e-07
GO:0010646	Regulation of cell communication	2.03e-05	1.54	1.68e-07
GO:1902531	Regulation of intracellular signal transduction	2.05e-05	1.81	1.75e-07
GO:0010810	Regulation of cell-substrate adhesion	2.09e-05	3.8	1.8e-07
GO:0001775	Cell activation	2.17e-05	2.38	1.88e-07
GO:0048646	Anatomical structure formation involved in morphogenesis	2.19e-05	2.15	1.91e-07
GO:0051338	Regulation of transferase activity	2.38e-05	2.18	2.09e-07
GO:0009653	Anatomical structure morphogenesis	2.43e-05	1.68	2.15e-07
GO:0035633	Maintenance of blood-brain barrier	2.8e-05	10.34	2.5e-07
GO:0043410	Positive regulation of MAPK cascade	2.8e-05	2.69	2.52e-07
GO:0044057	Regulation of system process	2.84e-05	2.55	2.57e-07
GO:0009966	Regulation of signal transduction	3.31e-05	1.56	3.01e-07
GO:0044092	Negative regulation of molecular function	3.48e-05	2.01	3.22e-07
GO:0032501	Multicellular organismal process	3.5e-05	1.33	3.21e-07
GO:0048660	Regulation of smooth muscle cell proliferation	3.53e-05	4.59	3.29e-07
GO:0060249	Anatomical structure homeostasis	3.57e-05	3.22	3.35e-07
GO:0050920	Regulation of chemotaxis	3.67e-05	3.65	3.46e-07
GO:0050794	Regulation of cellular process	3.71e-05	1.2	3.53e-07
GO:0045937	Positive regulation of phosphate metabolic process	3.85e-05	2.14	3.7e-07
GO:0010562	Positive regulation of phosphorus metabolic process	3.87e-05	2.14	3.7e-07
GO:0050906	Detection of stimulus involved in sensory perception	3.96e-05	< 0,01	3.84e-07
GO:0031589	Cell-substrate adhesion	4e-05	3.92	3.9e-07
GO:0048856	Anatomical structure development	4.31e-05	1.39	4.26e-07
GO:0001906	Cell killing	4.33e-05	4.77	4.26e-07
GO:0051050	Positive regulation of transport	4.52e-05	2.13	4.52e-07
GO:0042116	Macrophage activation	4.53e-05	7.24	4.5e-07
GO:0032502	Developmental process	4.59e-05	1.36	4.62e-07
GO:0032732	Positive regulation of interleukin-1 production	4.78e-05	6.44	4.85e-07
GO:0090304	Nucleic acid metabolic process	5.07e-05	0.45	5.18e-07
GO:0032731	Positive regulation of interleukin-1 beta production	5.12e-05	7.12	5.26e-07
GO:0048869	Cellular developmental process	5.36e-05	1.49	5.53e-07
GO:0070374	Positive regulation of Erk1 and Erk2 cascade	5.53e-05	3.67	5.75e-07
GO:0045785	Positive regulation of cell adhesion	7.82e-05	2.6	8.18e-07
GO:0006396	RNA processing	9.31e-05	0.17	9.8e-07
GO:0001952	Regulation of cell-matrix adhesion	0.000102	4.71	1.08e-06
GO:0048545	Response to steroid hormone	0.000105	3.19	1.12e-06
GO:0010941	Regulation of cell death	0.000112	1.77	1.22e-06
GO:0030154	Cell differentiation	0.000112	1.48	1.2e-06
GO:0030593	Neutrophil chemotaxis	0.000113	5.88	1.22e-06
GO:2000026	Regulation of multicellular organismal development	0.000114	1.86	1.24e-06
GO:0098609	Cell-cell adhesion	0.000124	2.47	1.36e-06
GO:0002269	Leukocyte activation involved in inflammatory response	0.000126	9.87	1.4e-06
GO:0051091	Positive regulation of dna-binding transcription factor activity	0.000126	3.24	1.39e-06
GO:0009620	Response to fungus	0.000149	6.29	1.66e-06
GO:0050778	Positive regulation of immune response	0.000162	2.39	1.81e-06
GO:0048523	Negative regulation of cellular process	0.000182	1.38	2.05e-06
GO:0031348	Negative regulation of defense response	0.000183	3.37	2.08e-06
GO:0043067	Regulation of programmed cell death	0.000188	1.79	2.14e-06
GO:0009725	Response to hormone	0.00019	2.17	2.18e-06
GO:0009410	Response to xenobiotic stimulus	0.0002	2.65	2.31e-06
GO:0042981	Regulation of apoptotic process	0.00021	1.8	2.43e-06
GO:0043408	Regulation of MAPK cascade	0.000217	2.26	2.53e-06
GO:0071621	Granulocyte chemotaxis	0.000238	5.41	2.81e-06
GO:0050907	Detection of chemical stimulus involved in sensory perception	0.000238	< 0,01	2.79e-06
GO:0042327	Positive regulation of phosphorylation	0.000251	2.1	2.98e-06
GO:0051094	Positive regulation of developmental process	0.000263	1.84	3.14e-06
GO:0048585	Negative regulation of response to stimulus	0.000265	1.74	3.17e-06
GO:0007160	Cell-matrix adhesion	0.000271	4.29	3.26e-06
GO:0014070	Response to organic cyclic compound	0.000284	2.06	3.44e-06
GO:0051049	Regulation of transport	0.000298	1.7	3.64e-06
GO:0032879	Regulation of localization	0.000298	1.63	3.63e-06
GO:0002683	Negative regulation of immune system process	0.000306	2.58	3.77e-06
GO:0045597	Positive regulation of cell differentiation	0.000306	2.05	3.79e-06
GO:0007608	Sensory perception of smell	0.000325	< 0,01	4.04e-06
GO:2000351	Regulation of endothelial cell apoptotic process	0.000329	7.24	4.11e-06
GO:0071363	Cellular response to growth factor stimulus	0.000339	2.5	4.26e-06
GO:0043065	Positive regulation of apoptotic process	0.000344	2.45	4.35e-06
GO:0048468	Cell development	0.000345	1.7	4.37e-06
GO:0010632	Regulation of epithelial cell migration	0.000351	3.32	4.47e-06
GO:0051092	Positive regulation of nf-kappab transcription factor activity	0.000356	3.94	4.56e-06
GO:0051248	Negative regulation of protein metabolic process	0.000379	1.94	4.89e-06
GO:0070848	Response to growth factor	0.000386	2.43	5e-06
GO:0050793	Regulation of developmental process	0.000402	1.56	5.23e-06
GO:0006869	Lipid transport	0.000406	2.83	5.31e-06
GO:0001934	Positive regulation of protein phosphorylation	0.000419	2.13	5.5e-06
GO:0006259	DNA metabolic process	0.000435	0.18	5.74e-06
GO:0090287	Regulation of cellular response to growth factor stimulus	0.000442	2.88	5.86e-06
GO:0044260	Cellular macromolecule metabolic process	0.000446	0.52	5.95e-06
GO:0045321	Leukocyte activation	0.000457	2.3	6.12e-06
GO:2000352	Negative regulation of endothelial cell apoptotic process	0.00046	9.65	6.25e-06
GO:0001774	Microglial cell activation	0.000462	9.65	6.25e-06
GO:0006909	Phagocytosis	0.000462	3.13	6.22e-06
GO:0042127	Regulation of cell population proliferation	0.00047	1.71	6.42e-06
GO:0019730	Antimicrobial humoral response	0.000503	4.02	6.92e-06
GO:2000377	Regulation of reactive oxygen species metabolic process	0.000505	4.02	6.92e-06
GO:0010743	Regulation of macrophage derived foam cell differentiation	0.000552	9.34	7.68e-06
GO:0090322	Regulation of superoxide metabolic process	0.000555	9.34	7.68e-06
GO:0032680	Regulation of tumor necrosis factor production	0.000557	3.77	7.78e-06
GO:0002697	Regulation of immune effector process	0.000605	2.62	8.49e-06
GO:0050911	Detection of chemical stimulus involved in sensory perception of smell	0.000636	< 0,01	8.96e-06
GO:0051276	Chromosome organization	0.000636	< 0,01	9e-06
GO:0050921	Positive regulation of chemotaxis	0.000668	3.91	9.49e-06
GO:0050728	Negative regulation of inflammatory response	0.000718	3.89	1.03e-05
GO:0043068	Positive regulation of programmed cell death	0.000755	2.38	1.08e-05
GO:0010876	Lipid localization	0.00077	2.64	1.11e-05
GO:1903555	Regulation of tumor necrosis factor superfamily cytokine production	0.000773	3.66	1.12e-05
GO:0090022	Regulation of neutrophil chemotaxis	0.000782	8.77	1.14e-05
GO:0001570	Vasculogenesis	0.000816	5.61	1.2e-05
GO:0010634	Positive regulation of epithelial cell migration	0.000818	3.83	1.19e-05
GO:0010594	Regulation of endothelial cell migration	0.000819	3.64	1.2e-05
GO:0032760	Positive regulation of tumor necrosis factor production	0.000822	4.66	1.22e-05
GO:0050832	Defense response to fungus	0.000873	6.24	1.31e-05
GO:0045926	Negative regulation of growth	0.000875	3.08	1.31e-05
GO:0050865	Regulation of cell activation	0.000875	2.1	1.3e-05
GO:0071495	Cellular response to endogenous stimulus	0.000934	1.86	1.41e-05
GO:0051090	Regulation of DNA-binding transcription factor activity	0.000936	2.48	1.41e-05
GO:0002040	Sprouting angiogenesis	0.000984	6.13	1.49e-05
GO:0002253	Activation of immune response	0.00104	2.64	1.59e-05
GO:0071216	Cellular response to biotic stimulus	0.00107	3.13	1.64e-05
GO:0002685	Regulation of leukocyte migration	0.00113	3.12	1.74e-05
GO:1903557	Positive regulation of tumor necrosis factor superfamily cytokine production	0.00115	4.48	1.77e-05
GO:0071222	Cellular response to lipopolysaccharide	0.00119	3.36	1.84e-05
GO:0061900	Glial cell activation	0.00125	8.04	1.97e-05
GO:0055076	Transition metal ion homeostasis	0.00125	3.88	1.98e-05
GO:0007188	Adenylate cyclase-modulating g protein-coupled receptor signaling pathway	0.00125	3.09	1.95e-05
GO:0010942	Positive regulation of cell death	0.00126	2.23	2e-05
GO:0034470	ncRNA processing	0.00126	< 0,01	1.96e-05
GO:0006281	DNA repair	0.00133	0.07	2.11e-05
GO:0060353	Regulation of cell adhesion molecule production	0.00142	20.1	2.26e-05
GO:0098771	Inorganic ion homeostasis	0.00144	2.29	2.31e-05
GO:0050829	Defense response to gram-negative bacterium	0.00145	4.72	2.32e-05
GO:0042326	Negative regulation of phosphorylation	0.00147	2.58	2.37e-05
GO:0090109	Regulation of cell-substrate junction assembly	0.00171	5.65	2.8e-05
GO:0051893	Regulation of focal adhesion assembly	0.00172	5.65	2.8e-05
GO:0070372	Regulation of Erk1 and Erk2 cascade	0.00172	2.75	2.78e-05
GO:0030324	Lung development	0.00176	3.38	2.89e-05
GO:0006139	Nucleobase-containing compound metabolic process	0.00179	0.58	2.94e-05
GO:0010744	Positive regulation of macrophage derived foam cell differentiation	0.00196	12.06	3.28e-05
GO:0055080	Cation homeostasis	0.00196	2.29	3.23e-05
GO:0032695	Negative regulation of interleukin-12 production	0.00197	12.06	3.28e-05
GO:0010811	Positive regulation of cell-substrate adhesion	0.00197	3.93	3.26e-05
GO:0050801	Ion homeostasis	0.00199	2.24	3.34e-05
GO:0071219	Cellular response to molecule of bacterial origin	0.00202	3.19	3.41e-05
GO:0071622	Regulation of granulocyte chemotaxis	0.00203	6.26	3.45e-05
GO:0007204	Positive regulation of cytosolic calcium ion concentration	0.00203	3.19	3.41e-05
GO:0044093	Positive regulation of molecular function	0.00205	1.66	3.49e-05
GO:0030323	Respiratory tube development	0.00217	3.31	3.73e-05
GO:1905952	Regulation of lipid localization	0.00218	3.47	3.72e-05
GO:0150076	Neuroinflammatory response	0.0022	7.24	3.81e-05
GO:0042743	Hydrogen peroxide metabolic process	0.00221	7.24	3.81e-05
GO:0031032	Actomyosin structure organization	0.00223	4.13	3.88e-05
GO:0031401	Positive regulation of protein modification process	0.00223	1.85	3.87e-05
GO:0048662	Negative regulation of smooth muscle cell proliferation	0.00224	6.14	3.94e-05
GO:0060627	Regulation of vesicle-mediated transport	0.00224	2.23	3.92e-05
GO:0055065	Metal ion homeostasis	0.00226	2.41	3.99e-05
GO:0051047	Positive regulation of secretion	0.00229	2.68	4.05e-05
GO:0034369	Plasma lipoprotein particle remodeling	0.00234	8.73	4.15e-05
GO:0034368	Protein-lipid complex remodeling	0.00234	8.73	4.15e-05
GO:0033627	Cell adhesion mediated by integrin	0.00249	7.06	4.45e-05
GO:0097006	Regulation of plasma lipoprotein particle levels	0.0025	6.03	4.48e-05
GO:0002687	Positive regulation of leukocyte migration	0.00263	3.57	4.74e-05
GO:0032675	Regulation of interleukin-6 production	0.00264	3.57	4.74e-05
GO:0006898	Receptor-mediated endocytosis	0.00267	3.39	4.84e-05
GO:0150116	Regulation of cell-substrate junction organization	0.00274	5.24	4.98e-05
GO:0043116	Negative regulation of vascular permeability	0.00293	10.86	5.36e-05
GO:0009636	Response to toxic substance	0.00293	2.96	5.34e-05
GO:0048661	Positive regulation of smooth muscle cell proliferation	0.00294	4.68	5.4e-05
GO:0098754	Detoxification	0.00301	3.72	5.54e-05
GO:0097305	Response to alcohol	0.00309	2.85	5.71e-05
GO:0007159	Leukocyte cell-cell adhesion	0.00311	5.82	5.78e-05
GO:0050830	Defense response to gram-positive bacterium	0.00313	3.95	5.82e-05
GO:0007568	Aging	0.00314	3.33	5.86e-05
GO:0032677	Regulation of interleukin-8 production	0.00317	4.63	5.94e-05
GO:0034367	Protein-containing complex remodeling	0.00318	8.17	6e-05
GO:0045123	Cellular extravasation	0.00318	6.73	5.99e-05
GO:0051606	Detection of stimulus	0.00339	0.21	6.43e-05
GO:0001933	Negative regulation of protein phosphorylation	0.0035	2.58	6.66e-05
GO:0072012	Glomerulus vasculature development	0.00353	10.34	6.74e-05
GO:0051247	Positive regulation of protein metabolic process	0.00357	1.65	6.83e-05
GO:0001936	Regulation of endothelial cell proliferation	0.00358	3.64	6.88e-05
GO:0043277	Apoptotic cell clearance	0.00359	6.58	6.91e-05
GO:1904036	Negative regulation of epithelial cell apoptotic process	0.0038	5.61	7.37e-05
GO:0043030	Regulation of macrophage activation	0.00381	5.61	7.37e-05
GO:0072593	Reactive oxygen species metabolic process	0.00385	4.14	7.51e-05
GO:0052547	Regulation of peptidase activity	0.00385	2.32	7.48e-05
GO:0002698	Negative regulation of immune effector process	0.00405	3.82	7.93e-05
GO:0006974	Cellular response to DNA damage stimulus	0.00409	0.24	8.03e-05
GO:0045088	Regulation of innate immune response	0.00413	2.86	8.13e-05
GO:0045428	Regulation of nitric oxide biosynthetic process	0.00419	5.52	8.29e-05
GO:0002544	Chronic inflammatory response	0.00444	13.92	8.86e-05
GO:0048878	Chemical homeostasis	0.00444	1.86	8.81e-05
GO:0010595	Positive regulation of endothelial cell migration	0.00445	4.06	8.86e-05
GO:0045595	Regulation of cell differentiation	0.00461	1.62	9.24e-05
GO:0022613	Ribonucleoprotein complex biogenesis	0.00472	0.08	9.48e-05
GO:0060354	Negative regulation of cell adhesion molecule production	0.00473	24.12	9.55e-05
GO:0072001	Renal system development	0.00473	2.58	9.53e-05
GO:0034394	Protein localization to cell surface	0.00491	7.45	9.96e-05
GO:0097242	Amyloid-beta clearance	0.00503	9.44	0.000103
GO:0006940	Regulation of smooth muscle contraction	0.00503	5.34	0.000104
GO:0007189	Adenylate cyclase-activating g protein-coupled receptor signaling pathway	0.00504	3.49	0.000104
GO:0009593	Detection of chemical stimulus	0.00504	0.14	0.000105
GO:0019835	Cytolysis	0.00505	9.44	0.000103
GO:0061437	Renal system vasculature development	0.00506	9.44	0.000103
GO:1902622	Regulation of neutrophil migration	0.00506	6.16	0.000104
GO:0061440	Kidney vasculature development	0.00508	9.44	0.000103
GO:0034660	ncRNA metabolic process	0.00531	0.14	0.000111
GO:0098869	Cellular oxidant detoxification	0.00538	4.28	0.000113
GO:0008284	Positive regulation of cell population proliferation	0.00544	1.83	0.000115
GO:0048534	Hematopoietic or lymphoid organ development	0.00546	1.99	0.000115
GO:0031960	Response to corticosteroid	0.00561	3.27	0.000118
GO:0060541	Respiratory system development	0.00565	2.99	0.00012
GO:0051347	Positive regulation of transferase activity	0.0057	2.09	0.000121
GO:1905954	Positive regulation of lipid localization	0.00572	3.91	0.000122
GO:0002688	Regulation of leukocyte chemotaxis	0.00577	3.65	0.000123
GO:0006469	Negative regulation of protein kinase activity	0.0059	2.97	0.000126
GO:0032655	Regulation of interleukin-12 production	0.00606	5.17	0.00013
GO:0046916	Cellular transition metal ion homeostasis	0.00611	3.88	0.000132
GO:0061041	Regulation of wound healing	0.00612	3.62	0.000132
GO:0032642	Regulation of chemokine production	0.00616	4.19	0.000134
GO:0007167	Enzyme-linked receptor protein signaling pathway	0.0063	2.04	0.000137
GO:0051336	Regulation of hydrolase activity	0.00638	1.77	0.000139
GO:0009893	Positive regulation of metabolic process	0.00639	1.35	0.00014
GO:0021782	Glial cell development	0.00648	3.84	0.000142
GO:0080164	Regulation of nitric oxide metabolic process	0.00659	5.09	0.000145
GO:0010886	Positive regulation of cholesterol storage	0.00666	20.68	0.000147
GO:0048285	Organelle fission	0.00666	< 0,01	0.000147
GO:0010563	Negative regulation of phosphorus metabolic process	0.00679	2.31	0.000153
GO:0045936	Negative regulation of phosphate metabolic process	0.0068	2.32	0.000151
GO:1903409	Reactive oxygen species biosynthetic process	0.00681	12.06	0.000153
GO:0052548	Regulation of endopeptidase activity	0.00682	2.32	0.000151
GO:0042308	Negative regulation of protein import into nucleus	0.00683	12.06	0.000153
GO:0006957	Complement activation, alternative pathway	0.00685	12.06	0.000153
GO:0002446	Neutrophil mediated immunity	0.00685	8.68	0.000153
GO:0006882	Cellular zinc ion homeostasis	0.007	6.85	0.000158
GO:0051346	Negative regulation of hydrolase activity	0.00732	2.39	0.000166
GO:0061061	Muscle structure development	0.00741	2.18	0.000169
GO:0033674	Positive regulation of kinase activity	0.00743	2.18	0.000169
GO:1904035	Regulation of epithelial cell apoptotic process	0.0075	4.06	0.000172
GO:0019221	Cytokine-mediated signaling pathway	0.00792	2.37	0.000182
GO:1901701	Cellular response to oxygen-containing compound	0.00792	1.74	0.000182
GO:0050927	Positive regulation of positive chemotaxis	0.00797	8.35	0.000184
GO:0030097	Hemopoiesis	0.00797	1.97	0.000184
GO:0071560	Cellular response to transforming growth factor beta stimulus	0.00798	3.29	0.000187
GO:0048872	Homeostasis of number of cells	0.00799	2.68	0.000186
GO:0002520	Immune system development	0.008	1.91	0.000186
GO:0002221	Pattern recognition receptor signaling pathway	0.00802	4.02	0.000186
GO:0051128	Regulation of cellular component organization	0.00816	1.47	0.000192
GO:0040008	Regulation of growth	0.00822	2.02	0.000193
GO:0030198	Extracellular matrix organization	0.00829	2.58	0.000196
GO:0034374	Low-density lipoprotein particle remodeling	0.00832	11.31	0.000197
GO:0008285	Negative regulation of cell population proliferation	0.00834	1.93	0.000198
GO:0031100	Animal organ regeneration	0.00835	4.86	0.000198
GO:0043062	Extracellular structure organization	0.00857	2.58	0.000204
GO:0050926	Regulation of positive chemotaxis	0.00919	8.04	0.00022
GO:0045229	External encapsulating structure organization	0.0093	2.56	0.000223
GO:0009612	Response to mechanical stimulus	0.00933	2.82	0.000224
GO:0002694	Regulation of leukocyte activation	0.00933	1.96	0.000225
GO:0009888	Tissue development	0.00985	1.55	0.000238
GO:0002691	Regulation of cellular extravasation	0.00998	6.33	0.000242
GO:0055069	Zinc ion homeostasis	0.01	6.33	0.000242
GO:0001655	Urogenital system development	0.0101	2.38	0.000246
GO:0060055	Angiogenesis involved in wound healing	0.0102	10.64	0.000249
GO:0010885	Regulation of cholesterol storage	0.0102	10.64	0.000249
GO:0030162	Regulation of proteolysis	0.0104	1.9	0.000256
GO:0006956	Complement activation	0.0105	3.36	0.000259
GO:0009628	Response to abiotic stimulus	0.0105	1.71	0.000258
GO:0071496	Cellular response to external stimulus	0.0108	2.45	0.000268
GO:1901888	Regulation of cell junction assembly	0.011	2.88	0.000275
GO:0046483	Heterocycle metabolic process	0.011	0.64	0.000272
GO:0071559	Response to transforming growth factor beta	0.0114	3.15	0.000285
GO:0002752	Cell surface pattern recognition receptor signaling pathway	0.012	16.08	0.000305
GO:0042119	Neutrophil activation	0.012	7.49	0.000308
GO:0032835	Glomerulus development	0.012	5.17	0.000307
GO:0042063	Gliogenesis	0.012	2.65	0.000307
GO:0036293	Response to decreased oxygen levels	0.012	2.5	0.000301
GO:0070944	Neutrophil-mediated killing of bacterium	0.0121	16.08	0.000305
GO:0070943	Neutrophil-mediated killing of symbiont cell	0.0121	16.08	0.000305
GO:0070942	Neutrophil mediated cytotoxicity	0.0121	16.08	0.000305
GO:1903034	Regulation of response to wounding	0.0121	3.13	0.000302
GO:0051493	Regulation of cytoskeleton organization	0.0121	2.08	0.000306
GO:0046688	Response to copper ion	0.0122	6.03	0.000316
GO:0051384	Response to glucocorticoid	0.0122	3.29	0.000314
GO:0071466	Cellular response to xenobiotic stimulus	0.0122	2.97	0.000316
GO:0006953	Acute-phase response	0.0123	6.03	0.000316
GO:0071827	Plasma lipoprotein particle organization	0.0123	6.03	0.000316
GO:0060759	Regulation of response to cytokine stimulus	0.0123	3.11	0.00032
GO:0031623	Receptor internalization	0.0124	4.52	0.000322
GO:0045089	Positive regulation of innate immune response	0.0127	3.27	0.000334
GO:0097746	Blood vessel diameter maintenance	0.0127	3.27	0.000334
GO:0035296	Regulation of tube diameter	0.0127	3.27	0.000334
GO:0010951	Negative regulation of endopeptidase activity	0.0127	2.63	0.000336
GO:0031400	Negative regulation of protein modification process	0.0128	2.09	0.000333
GO:0000280	Nuclear division	0.0128	< 0,01	0.000333
GO:0035150	Regulation of tube size	0.0134	3.24	0.000355
GO:0045429	Positive regulation of nitric oxide biosynthetic process	0.0135	5.89	0.000359
GO:1990748	Cellular detoxification	0.0139	3.69	0.000371
GO:0001954	Positive regulation of cell-matrix adhesion	0.0142	4.99	0.00038
GO:0048678	Response to axon injury	0.0142	4.99	0.00038
GO:1903428	Positive regulation of reactive oxygen species biosynthetic process	0.0144	9.52	0.000384
GO:0044087	Regulation of cellular component biogenesis	0.0147	1.75	0.000394
GO:0050665	Hydrogen peroxide biosynthetic process	0.0153	14.47	0.000418
GO:0030511	Positive regulation of transforming growth factor beta receptor signaling pathway	0.0153	7	0.000421
GO:1903846	Positive regulation of cellular response to transforming growth factor beta stimulus	0.0153	7	0.000421
GO:0002366	Leukocyte activation involved in immune response	0.0153	2.89	0.000412
GO:0050777	Negative regulation of immune response	0.0153	2.89	0.000412
GO:0019932	Second-messenger-mediated signaling	0.0153	2.66	0.00042
GO:0090092	Regulation of transmembrane receptor protein serine/threonine kinase signaling pathway	0.0153	2.5	0.000413
GO:0010467	Gene expression	0.0153	0.59	0.000414
GO:0001867	Complement activation, lectin pathway	0.0154	14.47	0.000418
GO:0001909	Leukocyte mediated cytotoxicity	0.0154	4.91	0.000421
GO:0033673	Negative regulation of kinase activity	0.0154	2.66	0.00042
GO:0006897	Endocytosis	0.0159	2.06	0.000439
GO:0050867	Positive regulation of cell activation	0.016	2.08	0.000442
GO:0001666	Response to hypoxia	0.0162	2.48	0.000449
GO:0071825	Protein-lipid complex subunit organization	0.0165	5.63	0.000459
GO:1904407	Positive regulation of nitric oxide metabolic process	0.0165	5.63	0.000459
GO:0071260	Cellular response to mechanical stimulus	0.0166	4.29	0.000463
GO:0032930	Positive regulation of superoxide anion generation	0.0167	9.05	0.00047
GO:0019731	Antibacterial humoral response	0.0167	4.82	0.000466
GO:0032870	Cellular response to hormone stimulus	0.0167	2.07	0.00047
GO:0010466	Negative regulation of peptidase activity	0.0177	2.53	0.0005
GO:0002263	Cell activation involved in immune response	0.0179	2.83	0.000506
GO:0002886	Regulation of myeloid leukocyte mediated immunity	0.0181	4.75	0.000515
GO:2001244	Positive regulation of intrinsic apoptotic signaling pathway	0.0182	4.75	0.000515
GO:1904705	Regulation of vascular associated smooth muscle cell proliferation	0.0182	4.75	0.000515
GO:0046907	Intracellular transport	0.0184	0.48	0.000524
GO:0002262	Myeloid cell homeostasis	0.0185	3.29	0.000528
GO:0001959	Regulation of cytokine-mediated signaling pathway	0.0188	3.09	0.000538
GO:0002888	Positive regulation of myeloid leukocyte mediated immunity	0.0196	8.62	0.000569
GO:0043534	Blood vessel endothelial cell migration	0.0196	6.58	0.000565
GO:0036230	Granulocyte activation	0.0196	6.58	0.000565
GO:0055093	Response to hyperoxia	0.0197	8.62	0.000569
GO:0001935	Endothelial cell proliferation	0.0197	6.58	0.000565
GO:0007179	Transforming growth factor beta receptor signaling pathway	0.0198	3.77	0.000577
GO:0001822	Kidney development	0.0203	2.42	0.00059
GO:0031099	Regeneration	0.0206	3.05	0.000603
GO:0006725	Cellular aromatic compound metabolic process	0.0208	0.66	0.000609
GO:0060548	Negative regulation of cell death	0.0209	1.7	0.000613
GO:0001938	Positive regulation of endothelial cell proliferation	0.0211	3.73	0.000621
GO:0048014	Tie signaling pathway	0.0212	27.14	0.000625
GO:1904151	Positive regulation of microglial cell mediated cytotoxicity	0.0212	27.14	0.000625
GO:0016070	RNA metabolic process	0.0214	0.53	0.000633
GO:0097237	Cellular response to toxic substance	0.0218	3.43	0.000645
GO:0014068	Positive regulation of phosphatidylinositol 3-kinase signaling	0.0219	4.07	0.00065
GO:0009308	Amine metabolic process	0.0224	3.69	0.000668
GO:0030099	Myeloid cell differentiation	0.0225	2.47	0.000671
GO:0006805	Xenobiotic metabolic process	0.023	3.4	0.000689
GO:0007059	Chromosome segregation	0.0235	< 0,01	0.000703
GO:0022603	Regulation of anatomical structure morphogenesis	0.0237	1.72	0.000711
GO:0048251	Elastic fiber assembly	0.0241	12.06	0.000728
GO:0032715	Negative regulation of interleukin-6 production	0.0241	5.17	0.000726
GO:0048286	Lung alveolus development	0.0241	5.17	0.000726
GO:0090100	Positive regulation of transmembrane receptor protein serine/threonine kinase signaling pathway	0.0242	3.37	0.000736
GO:0010604	Positive regulation of macromolecule metabolic process	0.0242	1.33	0.000737
GO:0032970	Regulation of actin filament-based process	0.0243	2.14	0.000735
GO:0014002	Astrocyte development	0.0244	6.2	0.000744
GO:0085029	Extracellular matrix assembly	0.0244	6.2	0.000744
GO:0030301	Cholesterol transport	0.0245	4.45	0.000754
GO:0002218	Activation of innate immune response	0.0246	4.45	0.000754
GO:0032757	Positive regulation of interleukin-8 production	0.0246	4.45	0.000754
GO:0046823	Negative regulation of nucleocytoplasmic transport	0.0262	7.87	0.000813
GO:0045980	Negative regulation of nucleotide metabolic process	0.0262	7.87	0.000813
GO:0010883	Regulation of lipid storage	0.0262	5.07	0.000809
GO:0017015	Regulation of transforming growth factor beta receptor signaling pathway	0.0262	3.12	0.000806
GO:0032928	Regulation of superoxide anion generation	0.0263	7.87	0.000813
GO:0010035	Response to inorganic substance	0.0264	1.97	0.000823
GO:1903532	Positive regulation of secretion by cell	0.027	2.42	0.000841
GO:0043066	Negative regulation of apoptotic process	0.0276	1.73	0.000862
GO:0044089	Positive regulation of cellular component biogenesis	0.0279	2.02	0.000873
GO:1900407	Regulation of cellular response to oxidative stress	0.0285	3.88	0.000895
GO:0031640	Killing of cells of another organism	0.0287	4.32	0.000903
GO:0009892	Negative regulation of metabolic process	0.0292	1.36	0.000921
GO:0019430	Removal of superoxide radicals	0.0295	11.13	0.000932
GO:0002283	Neutrophil activation involved in immune response	0.0295	11.13	0.000932
GO:0034381	Plasma lipoprotein particle clearance	0.0301	7.54	0.000961
GO:0032692	Negative regulation of interleukin-1 production	0.0301	5.87	0.000964
GO:0010884	Positive regulation of lipid storage	0.0302	7.54	0.000961
GO:0046597	Negative regulation of viral entry into host cell	0.0302	7.54	0.000961
GO:1903844	Regulation of cellular response to transforming growth factor beta stimulus	0.0302	3.06	0.000958
GO:0034114	Regulation of heterotypic cell-cell adhesion	0.0303	7.54	0.000961
GO:1904149	Regulation of microglial cell mediated cytotoxicity	0.0304	21.71	0.000979
GO:0070434	Positive regulation of nucleotide-binding oligomerization domain containing 2 signaling pathway	0.0305	21.71	0.000979
GO:0043405	Regulation of MAP kinase activity	0.0305	2.75	0.000978
GO:0061844	Antimicrobial humoral immune response mediated by antimicrobial peptide	0.0314	3.48	0.00102
GO:0034101	Erythrocyte homeostasis	0.0315	3.48	0.00102
GO:0070482	Response to oxygen levels	0.0315	2.27	0.00102
GO:0015850	Organic hydroxy compound transport	0.0319	2.87	0.00104
GO:0071900	Regulation of protein serine/threonine kinase activity	0.0319	2.13	0.00104
GO:0043069	Negative regulation of programmed cell death	0.0319	1.69	0.00103
GO:0055072	Iron ion homeostasis	0.032	3.79	0.00104
GO:0051145	Smooth muscle cell differentiation	0.0334	5.71	0.00109
GO:0010038	Response to metal ion	0.0335	2.19	0.0011
GO:0010543	Regulation of platelet activation	0.0336	4.78	0.0011
GO:0032956	Regulation of actin cytoskeleton organization	0.034	2.19	0.00112
GO:0002831	Regulation of response to biotic stimulus	0.034	2.19	0.00112
GO:0010001	Glial cell differentiation	0.0341	2.71	0.00113
GO:1904706	Negative regulation of vascular associated smooth muscle cell proliferation	0.0342	7.24	0.00113
GO:0071675	Regulation of mononuclear cell migration	0.0343	3.18	0.00114
GO:0002699	Positive regulation of immune effector process	0.0349	2.44	0.00116
GO:0045916	Negative regulation of complement activation	0.035	10.34	0.00117
GO:0010269	Response to selenium ion	0.0351	10.34	0.00117
GO:0030193	Regulation of blood coagulation	0.0351	4.14	0.00117
GO:0006641	Triglyceride metabolic process	0.0352	4.14	0.00117
GO:2001242	Regulation of intrinsic apoptotic signaling pathway	0.036	2.82	0.00121
GO:0043536	Positive regulation of blood vessel endothelial cell migration	0.0361	4.69	0.00122
GO:0002764	Immune response-regulating signaling pathway	0.0361	2.1	0.00121
GO:0002833	Positive regulation of response to biotic stimulus	0.0368	2.68	0.00124
GO:0007009	Plasma membrane organization	0.0374	2.95	0.00126
GO:0007606	Sensory perception of chemical stimulus	0.0377	0.26	0.00128
GO:1903510	Mucopolysaccharide metabolic process	0.0383	3.66	0.0013
GO:0043302	Positive regulation of leukocyte degranulation	0.0386	6.96	0.00132
GO:0051873	Killing by host of symbiont cells	0.0387	6.96	0.00132
GO:0007417	Central nervous system development	0.0388	1.64	0.00133
GO:0010629	Negative regulation of gene expression	0.0393	1.68	0.00134
GO:0006022	Aminoglycan metabolic process	0.0396	3.11	0.00136
GO:0002285	Lymphocyte activation involved in immune response	0.0397	3.11	0.00136
GO:0090257	Regulation of muscle system process	0.0401	2.45	0.00138
GO:1900046	Regulation of hemostasis	0.0402	4.02	0.00138
GO:0007584	Response to nutrient	0.0408	2.91	0.00141
GO:0050930	Induction of positive chemotaxis	0.0413	9.65	0.00145
GO:0008217	Regulation of blood pressure	0.0413	2.64	0.00143
GO:0019800	Peptide cross-linking via chondroitin 4-sulfate glycosaminoglycan	0.0414	18.09	0.00144
GO:0072672	Neutrophil extravasation	0.0414	18.09	0.00144
GO:0071450	Cellular response to oxygen radical	0.0414	9.65	0.00145
GO:0070426	Positive regulation of nucleotide-binding oligomerization domain containing signaling pathway	0.0415	18.09	0.00144
GO:1902563	Regulation of neutrophil activation	0.0415	9.65	0.00145
GO:0071451	Cellular response to superoxide	0.0415	9.65	0.00145
GO:0060435	Bronchiole development	0.0416	18.09	0.00144
GO:0060347	Heart trabecula formation	0.0416	9.65	0.00145
GO:0034116	Positive regulation of heterotypic cell-cell adhesion	0.0417	9.65	0.00145
GO:0030036	Actin cytoskeleton organization	0.0422	1.91	0.00149
GO:0016072	rRNA metabolic process	0.0423	< 0,01	0.00149
GO:0043535	Regulation of blood vessel endothelial cell migration	0.0424	3.58	0.0015
GO:0043032	Positive regulation of macrophage activation	0.0428	6.7	0.00153
GO:0045860	Positive regulation of protein kinase activity	0.0428	2.06	0.00152
GO:2001235	Positive regulation of apoptotic signaling pathway	0.0429	3.06	0.00153
GO:0034341	Response to interferon-gamma	0.0429	3.06	0.00153
GO:0006801	Superoxide metabolic process	0.0485	5.17	0.00173
GO:1903901	Negative regulation of viral life cycle	0.0487	6.46	0.00176
GO:0055094	Response to lipoprotein particle	0.0488	6.46	0.00176
GO:0036296	Response to increased oxygen levels	0.0489	6.46	0.00176
GO:0050818	Regulation of coagulation	0.0489	3.86	0.00175
GO:0043129	Surfactant homeostasis	0.049	9.05	0.00178
GO:0010763	Positive regulation of fibroblast migration	0.049	9.05	0.00178
GO:0071280	Cellular response to copper ion	0.049	6.46	0.00176
GO:0001960	Negative regulation of cytokine-mediated signaling pathway	0.049	3.86	0.00175
GO:1903028	Positive regulation of opsonization	0.0491	9.05	0.00178
GO:0002532	Production of molecular mediator involved in inflammatory response	0.0492	9.05	0.00178
Molecular function
GO term	Description	FDR q-value*	Enrichment	P-value
GO:0005102	Signaling receptor binding	3.13e-08	2.15	6.3e-12
GO:0005539	Glycosaminoglycan binding	7.08e-07	4.34	2.85e-10
GO:0005488	Binding	8.89e-07	1.12	5.36e-10
GO:0005178	Integrin binding	3.22e-06	5.01	3.88e-09
GO:0019955	Cytokine binding	3.79e-06	5.28	3.81e-09
GO:0005515	Protein binding	4.08e-06	1.15	6.56e-09
GO:0140375	Immune receptor activity	4.65e-06	5.1	6.55e-09
GO:0008201	Heparin binding	4.7e-06	4.78	3.78e-09
GO:0003676	Nucleic acid binding	4.77e-06	0.53	8.62e-09
GO:0038023	Signaling receptor activity	7.89e-06	1.93	1.75e-08
GO:0060089	Molecular transducer activity	8.68e-06	1.93	1.75e-08
GO:0003677	DNA binding	3.53e-05	0.45	9.92e-08
GO:0005509	Calcium ion binding	3.75e-05	2.36	1.13e-07
GO:0042802	Identical protein binding	0.000119	1.69	3.81e-07
GO:0044877	Protein-containing complex binding	0.000477	1.88	1.63e-06
GO:0005518	Collagen binding	0.000526	6.2	1.9e-06
GO:0004888	Transmembrane signaling receptor activity	0.000532	1.85	2.03e-06
GO:0038187	Pattern recognition receptor activity	0.000803	10.72	3.23e-06
GO:0043565	Sequence-specific DNA binding	0.000833	0.4	3.68e-06
GO:0003690	Double-stranded DNA binding	0.000869	0.41	3.67e-06
GO:1901681	Sulfur compound binding	0.00127	3.05	5.87e-06
GO:1901363	Heterocyclic compound binding	0.0013	0.71	6.29e-06
GO:0004857	Enzyme inhibitor activity	0.00147	2.59	7.4e-06
GO:0038024	Cargo receptor activity	0.00157	5.23	9.14e-06
GO:0004896	Cytokine receptor activity	0.00157	4.85	8.2e-06
GO:1990837	Sequence-specific double-stranded dna binding	0.0016	0.41	9.03e-06
GO:0004984	Olfactory receptor activity	0.00164	< 0,01	8.9e-06
GO:0001540	Amyloid-beta binding	0.00169	5.17	1.02e-05
GO:0048306	Calcium-dependent protein binding	0.00276	4.88	1.72e-05
GO:0008289	Lipid binding	0.00383	1.99	2.54e-05
GO:0097159	Organic cyclic compound binding	0.00388	0.73	2.5e-05
GO:0001067	Transcription regulatory region nucleic acid binding	0.00401	0.42	2.82e-05
GO:0000976	Transcription cis-regulatory region binding	0.0041	0.42	2.8e-05
GO:0050839	Cell adhesion molecule binding	0.00541	2.23	3.92e-05
GO:0042277	Peptide binding	0.00548	2.61	4.07e-05
GO:0019838	Growth factor binding	0.00609	3.78	4.78e-05
GO:0050786	RAGE receptor binding	0.00618	16.45	4.72e-05
GO:0061134	Peptidase regulator activity	0.0078	2.93	6.27e-05
GO:0033218	Amide binding	0.00791	2.38	6.52e-05
GO:0000977	RNA polymerase ii transcription regulatory region sequence-specific DNA binding	0.00807	0.43	6.82e-05
GO:0016209	Antioxidant activity	0.0083	4.52	7.17e-05
GO:0050543	Icosatetraenoic acid binding	0.0106	24.12	9.55e-05
GO:0050544	Arachidonic acid binding	0.0108	24.12	9.55e-05
GO:0003700	DNA-binding transcription factor activity	0.0155	0.45	0.000143
GO:0050542	Icosanoid binding	0.0156	20.68	0.000147
GO:0036041	Long-chain fatty acid binding	0.0156	12.06	0.000153
GO:0050431	Transforming growth factor beta binding	0.0159	8.68	0.000153
GO:0050135	NAD	0.0188	11.31	0.000197
GO:0003953	NAD+ nucleosidase activity	0.0192	11.31	0.000197
GO:0030246	Carbohydrate binding	0.0192	2.58	0.000204
GO:0003723	RNA binding	0.0192	0.5	0.000208
GO:0061809	NAD+ nucleotidase, cyclic adp-ribose generating	0.0196	11.31	0.000197
GO:0061135	Endopeptidase regulator activity	0.0201	2.94	0.000222
GO:0002020	Protease binding	0.0246	3.34	0.000277
GO:0004866	Endopeptidase inhibitor activity	0.0258	2.97	0.000316
GO:0000981	DNA-binding transcription factor activity, RNA polymerase ii-specific	0.0259	0.47	0.000312
GO:0071813	Lipoprotein particle binding	0.026	7.49	0.000308
GO:0071814	Protein-lipid complex binding	0.0264	7.49	0.000308
GO:0050840	Extracellular matrix binding	0.0268	5.17	0.000307
GO:0140110	Transcription regulator activity	0.027	0.55	0.000337
GO:0019959	Interleukin-8 binding	0.0288	36.18	0.000364
GO:0005319	Lipid transporter activity	0.0349	3	0.000449
GO:0030414	Peptidase inhibitor activity	0.035	2.86	0.000457
GO:0016721	Oxidoreductase activity, acting on superoxide radicals as acceptor	0.0432	27.14	0.000625
GO:0004784	Superoxide dismutase activity	0.0438	27.14	0.000625
GO:0005201	Extracellular matrix structural constituent	0.0443	2.91	0.000588
GO:0052595	Aliphatic amine oxidase activity	0.0444	27.14	0.000625
GO:0052596	Phenethylamine:oxygen oxidoreductase	0.045	27.14	0.000625
GO:0004522	Ribonuclease A activity	0.0457	27.14	0.000625
GO:0070051	Fibrinogen binding	0.0464	27.14	0.000625
GO:0098631	Cell adhesion mediator activity	0.0468	4.52	0.000687
GO:0005504	Fatty acid binding	0.0488	5.17	0.000726
Cellular component
GO term	Description	FDR q-value*	Enrichment	P-value
GO:0030141	Secretory granule	7.67e-31	4.28	3.75e-34
GO:0071944	Cell periphery	4.93e-29	1.78	4.83e-32
GO:0005576	Extracellular region	1.31e-28	2.04	1.93e-31
GO:0099503	Secretory vesicle	1.6e-28	3.75	3.12e-31
GO:0031982	Vesicle	6.41e-25	2.04	1.57e-27
GO:0005615	Extracellular space	5.56e-22	2.08	1.63e-24
GO:0097708	Intracellular vesicle	4.65e-21	2.31	1.82e-23
GO:0031410	Cytoplasmic vesicle	4.8e-21	2.31	1.65e-23
GO:0005886	Plasma membrane	1.16e-20	1.69	5.09e-23
GO:0031983	Vesicle lumen	2.43e-19	5.68	1.19e-21
GO:0034774	Secretory granule lumen	6.64e-19	5.65	3.57e-21
GO:0060205	Cytoplasmic vesicle lumen	8.71e-19	5.6	5.12e-21
GO:0070062	Extracellular exosome	1.11e-17	2.33	7.08e-20
GO:0065010	Extracellular membrane-bounded organelle	2.87e-17	2.3	2.25e-19
GO:0043230	Extracellular organelle	3.06e-17	2.3	2.25e-19
GO:1903561	Extracellular vesicle	3.24e-17	2.3	2.22e-19
GO:0030667	Secretory granule membrane	7.8e-16	5.2	6.49e-18
GO:0009986	Cell surface	1.2e-15	2.98	1.06e-17
GO:0042581	Specific granule	7.46e-14	7.05	6.93e-16
GO:0031226	Intrinsic component of plasma membrane	9.19e-14	2.26	9e-16
GO:0009897	External side of plasma membrane	4.73e-13	3.8	4.86e-15
GO:0070820	Tertiary granule	8.47e-13	6.62	9.13e-15
GO:0005887	Integral component of plasma membrane	2.73e-12	2.22	3.08e-14
GO:0098552	Side of membrane	3.98e-12	3.1	4.68e-14
GO:0012505	Endomembrane system	7.86e-11	1.58	9.62e-13
GO:0030312	External encapsulating structure	1.65e-10	3.2	2.18e-12
GO:0031091	Platelet alpha granule	1.68e-10	8.35	2.14e-12
GO:0031012	Extracellular matrix	4.87e-10	3.15	6.68e-12
GO:0030659	Cytoplasmic vesicle membrane	7.1e-10	2.36	1.01e-11
GO:0012506	Vesicle membrane	1.16e-09	2.32	1.7e-11
GO:0062023	Collagen-containing extracellular matrix	3.72e-09	3.42	5.64e-11
GO:0016020	Membrane	3.98e-09	1.29	6.23e-11
GO:0110165	Cellular anatomical entity	8.52e-09	1.07	1.38e-10
GO:0031093	Platelet alpha granule lumen	3.57e-08	8.64	5.94e-10
GO:0070821	Tertiary granule membrane	9.64e-08	7.93	1.75e-09
GO:0035579	Specific granule membrane	2.44e-07	6.76	4.54e-09
GO:0140513	Nuclear protein-containing complex	5.78e-07	0.2	1.1e-08
GO:0005737	Cytoplasm	6.67e-07	1.2	1.31e-08
GO:0045121	Membrane raft	7.85e-07	3.39	1.58e-08
GO:0098857	Membrane microdomain	8.17e-07	3.38	1.68e-08
GO:0031224	Intrinsic component of membrane	1.1e-06	1.38	2.32e-08
GO:0101002	Ficolin-1-rich granule	2.14e-06	4.3	4.62e-08
GO:0005766	Primary lysosome	2.27e-06	4.7	5.12e-08
GO:0042582	Azurophil granule	2.32e-06	4.7	5.12e-08
GO:0035580	Specific granule lumen	3.4e-06	7.71	7.83e-08
GO:0098588	Bounding membrane of organelle	1.49e-05	1.7	3.5e-07
GO:0016021	Integral component of membrane	4.64e-05	1.34	1.11e-06
GO:1904724	Tertiary granule lumen	5.55e-05	7.24	1.36e-06
GO:0005694	Chromosome	5.68e-05	0.41	1.42e-06
GO:0072562	Blood microparticle	6.68e-05	4.27	1.7e-06
GO:0034358	Plasma lipoprotein particle	0.000119	8.8	3.13e-06
GO:1990777	Lipoprotein particle	0.000121	8.8	3.13e-06
GO:0035578	Azurophil granule lumen	0.000146	5.23	3.93e-06
GO:0016324	Apical plasma membrane	0.000162	2.72	4.45e-06
GO:0032994	Protein-lipid complex	0.000195	8.14	5.44e-06
GO:0098636	Protein complex involved in cell adhesion	0.000228	6.83	6.49e-06
GO:0045177	Apical part of cell	0.000244	2.56	7.04e-06
GO:0030139	Endocytic vesicle	0.000309	2.73	9.09e-06
GO:0005773	Vacuole	0.000374	2.01	1.12e-05
GO:0005775	Vacuolar lumen	0.0006	3.52	1.82e-05
GO:0101003	Ficolin-1-rich granule membrane	0.000627	5.93	1.93e-05
GO:0030666	Endocytic vesicle membrane	0.000627	3.34	1.96e-05
GO:0005764	Lysosome	0.000846	2.03	2.73e-05
GO:0000323	Lytic vacuole	0.000859	2.03	2.73e-05
GO:0043226	Organelle	0.00091	1.12	2.98e-05
GO:0005911	Cell-cell junction	0.00102	2.28	3.4e-05
GO:0005925	Focal adhesion	0.0013	2.4	4.39e-05
GO:0030055	Cell-substrate junction	0.00177	2.34	6.16e-05
GO:1902494	Catalytic complex	0.00177	0.47	6.25e-05
GO:0005634	Nucleus	0.00178	0.78	6.09e-05
GO:0001725	Stress fiber	0.0019	5.03	6.88e-05
GO:0097517	Contractile actin filament bundle	0.00192	5.03	6.88e-05
GO:0042627	Chylomicron	0.00241	13.92	8.86e-05
GO:1990234	Transferase complex	0.00354	0.3	0.000132
GO:0098590	Plasma membrane region	0.00358	1.7	0.000135
GO:0032432	Actin filament bundle	0.00398	4.52	0.000152
GO:0031225	Anchored component of membrane	0.00414	3.17	0.00016
GO:0042641	Actomyosin	0.00425	4.47	0.000167
GO:0031090	Organelle membrane	0.00521	1.35	0.000207
GO:0031092	Platelet alpha granule membrane	0.0062	10.64	0.000249
GO:0034364	High-density lipoprotein particle	0.00642	7.75	0.000261
GO:0070161	Anchoring junction	0.00737	1.63	0.000303
GO:1904813	Ficolin-1-rich granule lumen	0.00754	3.5	0.000314
GO:0043235	Receptor complex	0.00867	2.03	0.000365
GO:0008305	Integrin complex	0.00989	7	0.000421
GO:0034361	Very-low-density lipoprotein particle	0.0109	9.05	0.00047
GO:0034385	Triglyceride-rich plasma lipoprotein particle	0.0131	8.62	0.000569
GO:1990904	Ribonucleoprotein complex	0.0133	0.3	0.000588
GO:0098687	Chromosomal region	0.0137	0.1	0.00061
GO:0043227	Membrane-bounded organelle	0.0138	1.11	0.00062
GO:0071682	Endocytic vesicle lumen	0.015	8.22	0.000683
GO:0005912	Adherens junction	0.0174	2.81	0.000802
GO:0045335	Phagocytic vesicle	0.0184	3.1	0.000854
GO:0140535	Intracellular protein-containing complex	0.023	0.4	0.00108
GO:1905370	Serine-type endopeptidase complex	0.0274	6.96	0.00132
GO:1905286	Serine-type peptidase complex	0.0277	6.96	0.00132
GO:0043296	Apical junction complex	0.034	2.86	0.00165
GO:0001891	Phagocytic cup	0.0356	6.46	0.00176
GO:0015629	Actin cytoskeleton	0.0357	1.92	0.00175
GO:0005579	Membrane attack complex	0.0404	15.51	0.00202
GO:0044853	Plasma membrane raft	0.0405	3.15	0.00204

## Sheet: Table S7.
Table S7. Results of the Gene Set Enrichment Analysis (GSEA) performed on experimental cohort.	*NES-Normalized Enrichment Score; FDR-False Discovery Rate as calculated by Benjamini–Hochberg method; Gene Ratio- ratio of number of tested genes and number of genes in predefined gene sets
Enriched pathways for up-regulated genes
Pathway name	NES*	FDR q-value*	Gene Ratio*	Genes in set
REACTOME KERATINIZATION	2.42236	<0,001	0.24	CAPN1, DSG2, PRSS8, PKP2, PKP1, TGM1, KRT31, DSP, KRT18, PERP, PPL, CSTA, PI3, CAPNS1, KRT17, SPINK5, DSC2, DSG3, DSG1, DSC3, KRT7, PCSK6, FURIN, FLG, PKP4, ST14, IVL, SPRR3, KRT80, EVPL, SPRR1B, SPRR1A, KRT8, KRT86, KRT6C, KRT4, KRT19, KRT15, KRT13, JUP, PKP3, KRT6B, KRT5, KRT10, KRT16, KRT14, KAZN, LIPN, KRT6A, KRT81, RPTN, SPRR2A
REACTOME FORMATION OF THE CORNIFIED ENVELOPE	2.33223	<0,001	0.4	CAPN1, DSG2, PRSS8, PKP2, PKP1, TGM1, KRT31, DSP, KRT18, PERP, PPL, CSTA, PI3, CAPNS1, KRT17, SPINK5, DSC2, DSG3, DSG1, DSC3, KRT7, PCSK6, FURIN, FLG, PKP4, ST14, IVL, SPRR3, KRT80, EVPL, SPRR1B, SPRR1A, KRT8, KRT86, KRT6C, KRT4, KRT19, KRT15, KRT13, JUP, PKP3, KRT6B, KRT5, KRT10, KRT16, KRT14, KAZN, LIPN, KRT6A, KRT81, RPTN, SPRR2A
PID DELTA NP63 PATHWAY	2.1268	0.00042	0.95	TP63, WWP1, GPX2, CEBPD, POU2F2, STXBP4, ATM, FOSL2, RRAD, VDR, GSK3B, PPP2R5A, MDM2, RACK1, NRG1, PERP, CDKN2A, SEC14L2, IGFBP3, CCNB2, TCF7L1, ITGA3, ITCH, HES1, BDKRB2, FASN, YAP1, SFN, ADRM1, DLX6, TOP2A, HELLS, BRCA2, RUNX1, KRT14, AXL, NOTCH1, IL1A, KRT5, DLX5, COL5A1, FBXW7, ADA, RAB38, HBP1
REACTOME ACTIVATION OF ATR IN RESPONSE TO REPLICATION STRESS	2.13371	0.000525	1	DBF4, RFC2, MCM10, MCM2, MCM6, ORC1, ORC6, CLSPN, CDC45, CDC6, CDC7, MCM5, MCM4, RPA3, RFC5, MCM3, RAD1, ORC2, ORC4, RPA2, CDK2, MCM8, RPA1, RFC3, ORC3, HUS1, CHEK1, RAD9B, RAD17, CDC25C, RFC4, CDC25A, ATRIP, ORC5, MCM7, RAD9A, ATR
REACTOME DNA STRAND ELONGATION	2.13541	0.0007	1	POLA2, RFC1, RFC2, POLD1, MCM2, MCM6, POLD3, CDC45, MCM5, GINS1, POLA1, MCM4, LIG1, RPA3, POLD2, RFC5, MCM3, RPA2, MCM8, GINS2, RPA1, PCNA, RFC3, DNA2, PRIM2, GINS4, RFC4, MCM7, FEN1, POLD4, GINS3, PRIM1
PID FOXM1 PATHWAY	2.11313	0.000705	0.95	FOXM1, GAS1, CENPF, SP1, PLK1, MYC, NFATC3, BRCA2, CDK1, CCNE1, EP300, CCND1, LAMA4, CENPA, CREBBP, CCNB2, SKP2, CDKN2A, BIRC5, XRCC1, CDC25B, CKS1B, AURKB, CCNA2, CENPB, CDK4, MMP2, FOS, RB1, CHEK2, CCNB1, ESR1, MAP2K1, NEK2, CDK2, GSK3A, ETV5, TGFA
REACTOME G1 S SPECIFIC TRANSCRIPTION	2.09015	0.00087	0.965517	RBL1, ORC1, CDC45, CDC6, E2F1, POLA1, RBL2, CCNE1, FBXO5, TFDP2, HDAC1, PCNA, CCNA1, E2F5, RBBP4, CDC25A, CDT1, TK1, E2F6, CDK1, RRM2, TYMS, LIN9, LIN54, E2F4, LIN52, DHFR, LIN37
REACTOME CELL CYCLE CHECKPOINTS	2.10009	0.000913	0.938144	MAD1L1, CDC27, DBF4, PAFAH1B1, PSMB1, BRCA1, PSMC4, PHF20, NUP160, CENPQ, SPDL1, PSMA4, RFC2, ANAPC4, MCM10, PPP2R5A, TP53BP1, KIF2A, PSME4, PPP2R5B, NUP133, UBE2D1, NDE1, MCM2, CLASP1, NUP37, GTSE1, MCM6, DYNC1I2, PPP2R5C, NDC80, SEH1L, ORC1, ZW10, PSMC5, UIMC1, DYNLL1, ANAPC5, BIRC5, PCBP4, ORC6, PSME1, CLSPN, CDC45, CDC6, CDC23, PSMD5, CDC7, PSMD8, CENPM, MCM5, RANGAP1, PSMC6, PSMA3, PSMC1, PS…
REACTOME ASSEMBLY OF COLLAGEN FIBRILS AND OTHER MULTIMERIC STRUCTURES	2.09155	0.000979	0.934426	TLL1, COL9A2, LAMA3, LAMC2, COL11A1, COL17A1, COL5A3, COL4A4, ITGA6, TLL2, MMP9, PCOLCE, COL1A1, COL12A1, LOX, COL7A1, LOXL3, COL10A1, LOXL1, PXDN, COL5A1, ITGB4, LOXL2, COL4A2, CTSL, CTSV, MMP7, MMP13, LOXL4, COL6A1, COL6A2, COL8A1, MMP3, DST, CTSS, COL6A3, COL1A2, CTSB, BMP1, COL3A1, COL4A3, COL24A1, COL8A2, COL6A5, CD151, PLEC, COL18A1, COL4A1, COL14A1, COL4A5, COL27A1, LAMB3, COL4A6, COL11A2,…
REACTOME HDR THROUGH HOMOLOGOUS RECOMBINATION HRR	2.04867	0.00212	0.970149	BRCA1, RFC1, RFC2, RAD51, POLD1, POLD3, PALB2, POLE2, RBBP8, NBN, RPA3, POLD2, RAD51C, RAD51AP1, RFC5, RAD1, RAD50, POLE4, RPA2, POLK, XRCC3, SLX1A, RPA1, PCNA, RFC3, HUS1, BRIP1, DNA2, BARD1, BRCA2, RPS27A, POLE3, ATM, CHEK1, UBC, RAD9B, RAD17, EME1, TOPBP1, RFC4, ATRIP, SPIDR, WRN, POLH, RHNO1, RAD9A, MUS81, KAT5, EXO1, ATR, POLD4, RMI2, POLE, TOP3A, GEN1, RMI1, SLX1B, RAD51B, RAD51D, SLX4, XRC…
REACTOME RESOLUTION OF D LOOP STRUCTURES	2.03319	0.00218258	0.970588	BRCA1, RAD51, PALB2, RBBP8, NBN, RAD51C, RAD51AP1, RAD50, XRCC3, SLX1A, BRIP1, DNA2, BARD1, BRCA2, ATM, EME1, SPIDR, WRN, MUS81, KAT5, EXO1, RMI2, TOP3A, GEN1, RMI1, SLX1B, RAD51B, RAD51D, SLX4, XRCC2, BLM, EME2, RTEL1
REACTOME UNWINDING OF DNA	2.03482	0.002381	1	MCM2, MCM6, CDC45, MCM5, GINS1, MCM4, MCM3, MCM8, GINS2, GINS4, MCM7, GINS3
REACTOME COLLAGEN FORMATION	2.02556	0.00271976	0.888889	TLL1, COL9A2, LAMA3, LAMC2, COL11A1, COL17A1, P4HA2, COL5A3, COL4A4, COL19A1, PLOD1, COL16A1, ADAMTS2, P3H2, ITGA6, TLL2, MMP9, PCOLCE, PLOD3, COL1A1, P3H3, COL12A1, LOX, COL7A1, LOXL3, P3H1, COL10A1, COL21A1, LOXL1, COLGALT1, PXDN, COL5A1, ITGB4, LOXL2, COL4A2, CTSL, CTSV, MMP7, MMP13, LOXL4, ADAMTS14, COL6A1, COL6A2, COL8A1, P4HA3, MMP3, DST, PLOD2, ADAMTS3, CTSS, COL6A3, PCOLCE2, COL1A2, CTSB,…
REACTOME HOMOLOGOUS DNA PAIRING AND STRAND EXCHANGE	2.01238	0.00287708	0.97619	BRCA1, RFC2, RAD51, PALB2, RBBP8, NBN, RPA3, RAD51C, RAD51AP1, RFC5, RAD1, RAD50, RPA2, XRCC3, RPA1, RFC3, HUS1, BRIP1, DNA2, BARD1, BRCA2, ATM, CHEK1, RAD9B, RAD17, TOPBP1, RFC4, ATRIP, WRN, RHNO1, RAD9A, KAT5, EXO1, ATR, RMI2, TOP3A, RMI1, RAD51B, RAD51D, XRCC2, BLM
REACTOME POLO LIKE KINASE MEDIATED EVENTS	2.01519	0.00298132	1	EP300, MYBL2, FOXM1, CENPF, PKMYT1, CCNB1, CCNB2, CDC25C, RBBP4, CDC25A, WEE1, PLK1, LIN9, LIN54, LIN52, LIN37
PID FANCONI PATHWAY	2.00137	0.00353355	0.957447	PALB2, UBE2T, SSPO, HUS1, RPA2, FANCL, FANCM, FBXW11, FAAP100, BRCA1, RAD17, FAAP24, RAD9A, FANCD2, TOPBP1, ATRIP, FANCG, FANCC, CHEK1, BRCA2, RFC3, XRCC3, FANCE, FANCI, FANCF, FAN1, TOP3A, FANCA, FANCB, RAD1, ATM, BRIP1, RFC4, H2AFX, RAD50, ATR, RPA1, NBN, BLM, RFC5, RMI1, HES1, USP1, WDR48, RFC2
PID PLK1 PATHWAY	1.98296	0.00423876	0.934783	CENPE, ROCK2, PLK1, CDC25C, SPC24, BUB1B, FBXW11, KIF2A, RHOA, PPP2R1A, ERCC6L, CDK1, CLSPN, AURKA, ODF2, CDC25B, FBXO5, GOLGA2, CCNB1, NDC80, KIF20A, FZR1, SSPO, PPP1CB, PPP2CA, KIZ, INCENP, TUBG1, CENPU, WEE1, NINL, PPP1R12A, SGO1, PAK1, CDC20, BORA, TPX2, GORASP1, STAG2, PRC1, CDC14B, RAB1A, BUB1
PID AURORA B PATHWAY	1.97987	0.00427801	0.923077	PPP1CC, NCAPH, SGO1, STMN1, MYLK, SMC2, RHOA, BIRC5, KIF2C, NCL, CBX5, CDCA8, SEPT1, VIM, KLHL9, RACGAP1, AURKA, INCENP, PSMA3, NSUN2, NCAPD2, RASA1, KLHL13, BUB1, NDC80, SMC4, NCAPG, AURKB, KIF20A, TACC1, PPP2R5D, PEBP1, CENPA, EVI5, CUL3, NPM1
REACTOME ACTIVATION OF THE PRE REPLICATIVE COMPLEX	1.96471	0.00539093	0.969697	DBF4, POLA2, MCM10, MCM2, MCM6, ORC1, ORC6, CDC45, CDC6, CDC7, MCM5, POLE2, POLA1, MCM4, RPA3, MCM3, GMNN, POLE4, ORC2, ORC4, RPA2, CDK2, MCM8, RPA1, ORC3, PRIM2, POLE3, ORC5, MCM7, CDT1, POLE, PRIM1
REACTOME DNA REPLICATION	1.95677	0.00625302	0.952756	CDC27, DBF4, E2F2, PSMB1, PSMC4, POLA2, RFC1, PSMA4, RFC2, ANAPC4, CUL1, POLD1, MCM10, PSME4, UBE2D1, MCM2, MCM6, POLD3, ORC1, PSMC5, ANAPC5, ORC6, PSME1, CDC45, CDC6, CDC23, PSMD5, CDC7, PSMD8, MCM5, RBX1, POLE2, PSMC6, PSMA3, PSMC1, PSMB5, PSMA6, PSME2, GINS1, PSMA7, E2F1, PSMD10, POLA1, PSMD7, MCM4, CCNE1, FZR1, LIG1, RPA3, PSMA2, POLD2, PSMD3, PSMD11, PSMD9, RFC5, MCM3, E2F3, GMNN, SKP1, PSMD…
REACTOME RESOLUTION OF D LOOP STRUCTURES THROUGH SYNTHESIS DEPENDENT STRAND ANNEALING SDSA	1.94997	0.00672562	0.961538	BRCA1, RAD51, PALB2, RBBP8, NBN, RAD51C, RAD51AP1, RAD50, XRCC3, BRIP1, DNA2, BARD1, BRCA2, ATM, WRN, KAT5, EXO1, RMI2, TOP3A, RMI1, RAD51B, RAD51D, XRCC2, BLM, RTEL1
REACTOME HOMOLOGY DIRECTED REPAIR	1.94625	0.00683677	0.934783	RAD52, LIG3, BRCA1, ERCC1, RFC1, RFC2, RAD51, POLQ, POLD1, RNF4, TP53BP1, XRCC1, TIPIN, POLD3, PALB2, UIMC1, CLSPN, ABL1, POLE2, RBBP8, UBE2I, NBN, PIAS4, BABAM1, RPA3, POLD2, RAD51C, RAD51AP1, RFC5, TIMELESS, RNF8, RAD1, RAD50, POLE4, SUMO1, RPA2, POLK, CDK2, HIST1H2BJ, XRCC3, HERC2, PARP2, SLX1A, RPA1, PCNA, CCNA1, RFC3, HUS1, BRIP1, MDC1, DNA2, BARD1, BRCA2, PARP1, RPS27A, CCNA2, POLE3, ATM, C…
REACTOME G2 M CHECKPOINTS	1.94218	0.00690814	0.934524	DBF4, PSMB1, BRCA1, PSMC4, PSMA4, RFC2, MCM10, TP53BP1, PSME4, MCM2, GTSE1, MCM6, ORC1, PSMC5, UIMC1, ORC6, PSME1, CLSPN, CDC45, CDC6, PSMD5, CDC7, PSMD8, MCM5, PSMC6, PSMA3, PSMC1, PSMB5, PSMA6, PSME2, PSMA7, RBBP8, PSMD10, PSMD7, NBN, MCM4, PIAS4, BABAM1, RPA3, PSMA2, PSMD3, PSMD11, YWHAE, PSMD9, RFC5, MCM3, RNF8, RAD1, RAD50, PSMD14, ORC2, ORC4, SUMO1, RPA2, CDK2, HIST1H2BJ, PSMF1, MCM8, PSMB2…
REACTOME MITOTIC SPINDLE CHECKPOINT	1.93176	0.00812113	0.945455	MAD1L1, CDC27, PAFAH1B1, NUP160, CENPQ, SPDL1, ANAPC4, PPP2R5A, KIF2A, PPP2R5B, NUP133, UBE2D1, NDE1, CLASP1, NUP37, DYNC1I2, PPP2R5C, NDC80, SEH1L, ZW10, DYNLL1, ANAPC5, BIRC5, CDC23, CENPM, RANGAP1, MAPRE1, CENPI, CENPT, PPP2CB, PPP2R1A, NUP98, NUP107, PPP2R5D, PPP2CA, CENPA, CDC20, NSL1, CENPF, NUP43, CENPL, KIF18A, ZWINT, CENPK, B9D2, NUP85, SGO1, CDC16, CLIP1, CDCA8, DYNC1LI2, PPP2R1B, CENPO…
KEGG CELL CYCLE	1.91582	0.0086452	0.967742	CDC16, CDC7, CDC45, GADD45B, DBF4, ANAPC1, CREBBP, MDM2, ABL1, GADD45G, ATM, ATR, ANAPC7, RBL2, ANAPC5, RBL1, MYC, CDC14B, SMC1A, CDC14A, SKP1, TGFB2, TGFB1, GADD45A, STAG1, PLK1, RBX1, STAG2, TGFB3, MCM4, ORC6, CCND1, MAD1L1, MCM3, MCM6, MCM5, YWHAB, CCNA2, MCM7, BUB1, CHEK1, MCM2, PTTG1, CDC27, CDC25B, CDC25C, CDC25A, CDC6, CDC20, BUB3, YWHAZ, CCND2, YWHAH, CCNB1, YWHAG, YWHAE, CCNE1, ORC3, CCN…
PID E2F PATHWAY	1.91702	0.0088017	0.958904	E2F1, RBBP4, ATM, CEBPA, CBX5, CREBBP, YY1, MYC, POLA1, E2F7, HIC1, RYBP, RRM2, KAT2B, UXT, RB1, CDK2, WASF1, HDAC1, MCL1, CDC6, E2F5, RBL1, CDK1, PLAU, EP300, KAT2A, HBP1, E2F2, RBL2, CES1, CCNE1, MYBL2, CES3, TOPBP1, SMARCA2, E2F3, CES4A, CES2, TRIM28, CDC25A, E2F6, CCND3, CDKN1A, RANBP1, BRCA1, TP73, XRCC1, SERPINE1, RRM1, CDKN2C, ORC1, CDKN1B, CCNE2, TFDP2, DHFR, TK1, APAF1, CCNA2, CASP7, SP1…
PID TAP63 PATHWAY	1.91734	0.00907562	0.981481	MFGE8, OGG1, EP300, NQO1, SERPINB5, YWHAQ, S100A2, CDKN1A, ITGB4, PML, GADD45A, CHUK, TP63, SP1, MDM2, TRAF4, ITGA3, NOC2L, FAS, PMAIP1, ITCH, WWP1, HBP1, PRKCD, IGFBP3, FLOT2, GPX2, DICER1, TFAP2C, SSRP1, ADA, SSPO, SPATA18, PERP, CLCA2, JAG1, TP53I3, DHRS3, CABLES1, CDKN2A, VDR, PLK1, BAX, IKBKB, EVPL, AEN, FDXR, GDF15, ABL1, EGR2, SHH, SMARCD3, DST
KEGG DNA REPLICATION	1.91825	0.0093437	0.972222	DNA2, POLE4, POLE3, PRIM1, PRIM2, POLD4, RFC4, RFC5, RPA1, POLA1, RPA3, POLD3, RNASEH2B, RPA2, PCNA, RNASEH1, RNASEH2C, MCM4, POLE2, MCM3, MCM6, MCM5, POLA2, MCM7, POLD1, POLD2, RNASEH2A, POLE, RFC1, RFC3, RFC2, MCM2, FEN1, LIG1, SSBP1
PID ATR PATHWAY	1.91889	0.00957664	1	HUS1, SSPO, CDC25C, FBXW11, MCM7, PPP2R1A, RPA2, CLSPN, CDC6, ATRIP, RAD17, FANCD2, RFC5, MCM2, MDM2, YWHAZ, SMARCAL1, RAD9A, CDC25A, RPA1, TIMELESS, PLK1, RFC3, YWHAB, TOPBP1, NBN, PPP2R2B, CDK2, RAD51, ATR, RAD1, RFC4, BRCA2, CHEK1, CCNA2, PPP2CA, TIPIN, RFC2, CEP164
REACTOME RESOLUTION OF SISTER CHROMATID COHESION	1.90688	0.00971737	0.92	MAD1L1, PAFAH1B1, NUP160, CENPQ, SPDL1, WAPL, PPP2R5A, KIF2A, PPP2R5B, NUP133, SMC1A, NDE1, CLASP1, NUP37, DYNC1I2, PPP2R5C, NDC80, PDS5B, SEH1L, ZW10, DYNLL1, BIRC5, CENPM, RANGAP1, TUBB1, MAPRE1, STAG2, CENPI, CENPT, PPP2CB, TUBB4A, PPP2R1A, SMC3, NUP98, NUP107, PPP2R5D, PPP2CA, CENPA, CDC20, NSL1, CENPF, STAG1, NUP43, CENPL, KIF18A, PDS5A, ZWINT, CENPK, TUBA1B, B9D2, NUP85, TUBA4A, SGO1, CLIP1…
REACTOME COLLAGEN DEGRADATION	1.89083	0.0125197	0.84375	COL9A2, COL11A1, COL17A1, COL5A3, COL4A4, COL19A1, COL16A1, MMP2, MMP11, MMP9, MMP15, COL1A1, COL12A1, COL7A1, CTSD, MMP8, MMP19, COL10A1, COL5A1, COL4A2, CTSL, MMP7, MMP13, ADAM10, FURIN, COL6A1, COL6A2, CTSK, COL8A1, MMP3, ADAM17, MMP14, COL6A3, COL1A2, CTSB, COL3A1, ADAM9, COL4A3, COL8A2, COL6A5, PHYKPL, COL18A1, TMPRSS6, COL4A1, COL14A1, COL4A5, MMP1, COL13A1, COL4A6, COL11A2, COL5A2, COL15A1…
REACTOME CHROMOSOME MAINTENANCE	1.88904	0.0125902	0.926606	POLA2, CENPQ, RFC1, RSF1, RFC2, POLD1, POLD3, CENPM, POLE2, POLA1, RBBP7, CENPI, CENPT, ACD, OIP5, LIG1, H2AFV, RPA3, POLD2, RFC5, CENPA, POLE4, RPA2, CENPL, CENPK, HJURP, HIST1H2BJ, POT1, MIS18BP1, DKC1, RPA1, TERF2, PCNA, RFC3, CENPO, DNA2, WRAP53, ITGB3BP, CENPC, NHP2, PRIM2, TERF1, POLE3, CENPU, CENPH, SMARCA5, HIST1H2BD, HIST1H4H, MIS18A, RBBP4, RFC4, H2AFZ, TERT, CENPN, TERF2IP, FEN1, POLD4…
REACTOME G0 AND EARLY G1	1.88396	0.0128651	0.962963	RBL1, CDC6, MYBL2, E2F1, RBL2, CCNE1, TFDP2, HDAC1, CDK2, MAX, TOP2A, PCNA, CCNA1, E2F5, MYC, CCNA2, DYRK1A, RBBP4, CDC25A, CDK1, CCNE2, LIN9, LIN54, E2F4, LIN52, LIN37
REACTOME COLLAGEN BIOSYNTHESIS AND MODIFYING ENZYMES	1.88557	0.0130214	0.865672	TLL1, COL9A2, COL11A1, COL17A1, P4HA2, COL5A3, COL4A4, COL19A1, PLOD1, COL16A1, ADAMTS2, P3H2, TLL2, PCOLCE, PLOD3, COL1A1, P3H3, COL12A1, COL7A1, P3H1, COL10A1, COL21A1, COLGALT1, COL5A1, COL4A2, ADAMTS14, COL6A1, COL6A2, COL8A1, P4HA3, PLOD2, ADAMTS3, COL6A3, PCOLCE2, COL1A2, PPIB, BMP1, COL3A1, COL4A3, COL22A1, CRTAP, COL24A1, COL8A2, COL6A5, COL18A1, P4HB, COL4A1, COL14A1, COL4A5, COL27A1, CO…
REACTOME DNA DOUBLE STRAND BREAK REPAIR	1.87874	0.0135788	0.945783	RAD52, LIG3, BAZ1B, PPP5C, BRCA1, ERCC1, RFC1, TDP1, RFC2, RAD51, POLQ, POLD1, RNF4, EYA2, KDM4A, TP53BP1, XRCC1, TIPIN, POLD3, XRCC5, RIF1, PALB2, UIMC1, CLSPN, ABL1, POLE2, RBBP8, UBE2I, EYA1, NBN, PIAS4, BABAM1, RPA3, POLD2, MAPK8, RAD51C, RAD51AP1, RFC5, TIMELESS, TDP2, RNF8, EYA4, RAD1, RAD50, POLE4, SUMO1, RPA2, POLK, POLM, CDK2, HIST1H2BJ, XRCC3, KDM4B, HERC2, PARP2, SLX1A, RPA1, PCNA, CCN…
NABA COLLAGENS	1.87386	0.0138523	0.840909	COL10A1, COL11A1, COL11A2, COL12A1, COL13A1, COL14A1, COL15A1, COL16A1, COL17A1, COL18A1, COL19A1, COL1A1, COL1A2, COL21A1, COL22A1, COL24A1, COL27A1, COL28A1, COL3A1, COL4A1, COL4A2, COL4A3, COL4A4, COL4A5, COL4A6, COL5A1, COL5A2, COL5A3, COL6A1, COL6A2, COL6A3, COL6A5, COL6A6, COL7A1, COL8A1, COL8A2, COL9A2
REACTOME CDC6 ASSOCIATION WITH THE ORC:ORIGIN COMPLEX	1.87511	0.0140221	1	E2F2, ORC1, ORC6, CDC6, E2F1, E2F3, ORC2, ORC4, MCM8, ORC3, ORC5
BIOCARTA MCM PATHWAY	1.86292	0.0159321	1	KITLG, ORC1, CDK2, ORC6, CDT1, MCM3, CDKN1B, CCNE1, CDC6, ORC3, ORC5, MCM7, MCM6, ORC2, MCM4, MCM2, MCM5, ORC4
REACTOME RMTS METHYLATE HISTONE ARGININES	1.85883	0.0161617	0.948052	ARID1B, SMARCD1, SMARCE1, SMARCA2, SMARCD3, JAK2, SMARCB1, PRMT5, RBBP7, H2AFV, SMARCD2, CCND1, WDR77, ARID1A, DNMT3A, PRMT1, SMARCA4, PRMT7, CDK4, ACTL6A, SMARCC2, RPS2, CARM1, HIST1H4H, PBRM1, H2AFZ, COPRS, SMARCC1, HIST1H2AC, HIST3H2A, HIST2H3D, HIST2H2AC, HIST2H2AB, PRMT3, H2AFX, ARID2, WDR5, HIST1H2AI, HIST1H2AG, HIST1H2AD, HIST1H4C, HIST1H3J, HIST1H4J, HIST1H3D, HIST4H4, PRMT6, HIST2H3C, HI…
REACTOME COLLAGEN CHAIN TRIMERIZATION	1.85611	0.0163181	0.840909	COL9A2, COL11A1, COL17A1, COL5A3, COL4A4, COL19A1, COL16A1, COL1A1, COL12A1, COL7A1, COL10A1, COL21A1, COL5A1, COL4A2, COL6A1, COL6A2, COL8A1, COL6A3, COL1A2, COL3A1, COL4A3, COL22A1, COL24A1, COL8A2, COL6A5, COL18A1, COL4A1, COL14A1, COL4A5, COL27A1, COL13A1, COL4A6, COL11A2, COL5A2, COL15A1, COL6A6, COL28A1
REACTOME MITOTIC PROMETAPHASE	1.85938	0.016468	0.944444	MAD1L1, PRKAR2B, PAFAH1B1, NCAPD2, NUP160, CENPQ, TUBG2, SPDL1, OFD1, SDCCAG8, WAPL, PPP2R5A, KIF2A, PPP2R5B, NUP133, CSNK2A2, PRKACA, SMC1A, NDE1, CLASP1, NUP37, DYNC1I2, PPP2R5C, PCM1, NDC80, PDS5B, SEH1L, ZW10, DYNLL1, BIRC5, HAUS4, CENPM, RANGAP1, NINL, TUBB1, CSNK2A1, MAPRE1, CEP76, CEP192, STAG2, CENPI, CENPT, CCP110, CEP152, PPP2CB, TUBB4A, PPP2R1A, CEP41, SMC3, YWHAE, NCAPG, CEP164, NUP98…
BIOCARTA ATRBRCA PATHWAY	1.85303	0.0166698	0.956522	RAD17, CHEK1, BRCA2, RAD1, HUS1, BRCA1, FANCD2, ATR, FANCA, CHEK2, FANCE, ATM, TP53, NBN, FANCC, FANCG, RAD51, FANCF, RAD50, RAD9A, ATRIP, TREX1
PID SYNDECAN 1 PATHWAY	1.84911	0.0173508	0.934783	COL11A2, COL6A3, COL8A2, SDCBP, PRKACA, MET, COL13A1, MAPK1, MAPK3, SDC1, COL7A1, MMP1, COL11A1, COL1A2, HPSE, COL5A2, PPIB, COL4A3, COL16A1, COL12A1, COL10A1, CASK, COL5A1, COL4A5, COL3A1, COL4A4, COL14A1, BSG, TGFB1, COL8A1, CCL5, MMP9, COL4A1, COL6A2, MMP7, COL15A1, COL6A1, LAMA5, HGF, COL9A2, COL1A1, COL17A1, COL4A6
REACTOME POTASSIUM CHANNELS	1.83794	0.0195135	0.505051	ABCC8, KCNG1, KCNQ1, KCNAB2, ABCC9, GNB1, KCNN2, KCNK2, KCNK6, KCND1, KCNN4, GNB3, KCNC4, KCNJ5, KCNJ8, KCNJ2, KCNA5, KCNC3, KCNMB4, KCNK1, GABBR2, KCNH1, KCNN3, HCN3, KCNMB1, KCNJ16, KCNMA1, KCNJ15, KCNB1, GNG4, KCNAB1, KCNAB3, KCNS3, KCNMB3, KCNG3, KCNK3, KCND3, GNB2, GNG12, GNG5, GNG7, KCNA3, KCNA2, KCNH8, KCND2, KCNQ5, GNG2, KCNJ11, GABBR1, GNG10
REACTOME HDR THROUGH SINGLE STRAND ANNEALING SSA	1.83933	0.0195239	0.972973	RAD52, BRCA1, ERCC1, RFC2, RAD51, ABL1, RBBP8, NBN, RPA3, RFC5, RAD1, RAD50, RPA2, RPA1, RFC3, HUS1, BRIP1, DNA2, BARD1, ATM, RAD9B, RAD17, TOPBP1, RFC4, ATRIP, WRN, RHNO1, RAD9A, KAT5, EXO1, ATR, ERCC4, RMI2, TOP3A, RMI1, BLM
KEGG HOMOLOGOUS RECOMBINATION	1.83085	0.0213274	0.892857	RAD54L, XRCC3, RAD51B, NBN, RAD52, RAD51D, XRCC2, POLD4, BLM, EME1, RPA1, RAD51, POLD3, RAD50, RPA3, RPA2, RAD51C, BRCA2, POLD1, POLD2, MUS81, TOP3A, RAD54B, TOP3B, SSBP1
REACTOME G2 M DNA DAMAGE CHECKPOINT	1.82143	0.0224721	0.926316	BRCA1, RFC2, TP53BP1, UIMC1, RBBP8, NBN, PIAS4, BABAM1, RPA3, YWHAE, RFC5, RNF8, RAD1, RAD50, SUMO1, RPA2, HIST1H2BJ, YWHAH, HERC2, RPA1, RFC3, CCNB1, YWHAQ, HUS1, BRIP1, MDC1, DNA2, BARD1, TP53, ATM, CHEK1, RAD9B, RAD17, HIST1H2BD, CDC25C, HIST1H4H, TOPBP1, RFC4, RNF168, ATRIP, YWHAZ, WRN, WEE1, YWHAB, UBE2V2, YWHAG, CDK1, RHNO1, RAD9A, KAT5, EXO1, ATR, RMI2, SFN, TOP3A, UBE2N, RMI1, HIST1H2BC, …
REACTOME CYCLIN A B1 B2 ASSOCIATED EVENTS DURING G2 M TRANSITION	1.82161	0.0228811	0.96	MNAT1, CDC25B, PPP2CB, PPP2R1A, FOXM1, PPP2CA, CDK2, PKMYT1, CCNA1, CCNB1, CDK7, CCNH, PPP2R1B, CCNA2, CCNB2, CDC25C, CDC25A, WEE1, PLK1, PPP2R3B, CDK1, LCMT1, PPME1, PPP2R2A
REACTOME VOLTAGE GATED POTASSIUM CHANNELS	1.82228	0.0232318	0.44186	KCNG1, KCNQ1, KCNAB2, KCND1, KCNC4, KCNA5, KCNC3, KCNH1, KCNB1, KCNAB1, KCNAB3, KCNS3, KCNG3, KCND3, KCNA3, KCNA2, KCNH8, KCND2, KCNQ5
REACTOME CONDENSATION OF PROMETAPHASE CHROMOSOMES	1.81007	0.0257816	1	NCAPD2, CSNK2A2, CSNK2A1, NCAPG, SMC4, NCAPH, CCNB1, SMC2, CCNB2, CDK1, CSNK2B
REACTOME TRNA PROCESSING	1.79673	0.0296734	0.900901	ELAC2, NUP160, NSUN2, METTL1, TRIT1, TPR, NDC1, ADAT1, TRMT11, FTSJ1, NUP133, CPSF1, HSD17B10, TRNT1, NUP37, DDX1, SEH1L, TRMT6, PUS7, OSGEP, NUP50, AAAS, NUP188, RTCB, TRMU, KIAA0391, RAE1, CSTF2, NUP93, POP1, TRMT1, POP4, TRDMT1, NUP88, PUS3, NUP98, NUP107, NUP155, THADA, NUP43, TRMT13, RPP40, NUP153, NUP85, TRMT5, NUP214, GTPBP3, NUP210, RAN, MTO1, C2orf49, NUPL2, ALKBH8, NUP54, NUP58, TPRKB, …
REACTOME EXTENSION OF TELOMERES	1.78672	0.0328029	1	POLA2, RFC1, RFC2, POLD1, POLD3, POLE2, POLA1, LIG1, RPA3, POLD2, RFC5, POLE4, RPA2, DKC1, RPA1, PCNA, RFC3, DNA2, WRAP53, NHP2, PRIM2, POLE3, RFC4, TERT, FEN1, POLD4, RUVBL1, POLE, RUVBL2, PRIM1
KEGG MISMATCH REPAIR	1.77961	0.0348993	0.956522	MLH3, POLD1, MLH1, POLD2, RFC1, MSH2, RFC3, RFC2, MSH3, POLD4, PMS2, RFC4, LIG1, RFC5, RPA1, MSH6, RPA3, POLD3, RPA2, PCNA, SSBP1, EXO1
SA REG CASCADE OF CYCLIN EXPR	1.77582	0.0358224	0.923077	E2F2, CDKN1B, E2F1, CDK2, CCNA2, CCNA1, CCNE1, E2F4, CCND1, CDKN2A, CDK4, CCNE2
REACTOME OLFACTORY SIGNALING PATHWAY	1.76389	0.0402094	0.0576441	REEP1, GNB1, REEP6, REEP5, RTP4, GNAL, REEP3, OR2D2, REEP4, OR4F21, OR2A4, OR52N4, OR52H1, OR5P3, OR5P2, OR6A2, OR2AG2, OR7A5, OR5B21, OR2T5, OR4F3, OR1J4, OR2A7
REACTOME S PHASE	1.75908	0.0418957	0.962733	CDC27, PSMB1, PSMC4, POLA2, MNAT1, RFC1, PSMA4, RFC2, ANAPC4, CUL1, WAPL, POLD1, PSME4, UBE2D1, SMC1A, MCM2, MCM6, POLD3, GSK3B, PDS5B, ORC1, PSMC5, ANAPC5, ORC6, PSME1, CDC45, CDC6, CDC23, PSMD5, PSMD8, MCM5, RBX1, POLE2, PSMC6, PSMA3, PSMC1, PSMB5, PSMA6, PSME2, GINS1, PSMA7, PTK6, CDC25B, E2F1, PSMD10, POLA1, STAG2, PSMD7, RBL2, MCM4, CCNE1, AKT2, FZR1, LIG1, RPA3, PSMA2, POLD2, SMC3, PSMD3, P…
REACTOME DEGRADATION OF THE EXTRACELLULAR MATRIX	1.75183	0.0448848	0.828571	MMP25, DCN, CAPN1, CD44, TIMP2, TLL1, CDH1, COL9A2, ELN, LAMA3, LAMC2, COL11A1, COL17A1, COL5A3, PSEN1, COL4A4, COL19A1, COL16A1, MMP2, LAMB1, CAPN3, TLL2, MMP11, CTSG, MMP9, TIMP1, MMP15, CAPN15, COL1A1, COL12A1, COL7A1, FN1, NID1, CTSD, MMP8, SPP1, MMP19, COL10A1, MMP24, CAPNS1, COL5A1, LAMA5, CAPN7, COL4A2, ADAMTS8, CTSL, CAPN9, LAMC1, CTSV, MMP7, MMP13, ADAM10, FBN2, FURIN, ADAMTS18, COL6A1, …
REACTOME GABA RECEPTOR ACTIVATION	1.7481	0.0452291	0.607143	GABRA3, GNAI3, ADCY2, GNB1, GNB3, GABRR2, GABRG2, GNAI2, KCNJ5, ADCY7, KCNJ2, GNAI1, ADCY4, ARHGEF9, GABBR2, ADCY3, GNAL, GABRR1, KCNJ16, NPTN, KCNJ15, ADCY9, ADCY1, GNG4, GNB2, GNG12, ADCY5, GNG5, ADCY6, GNG7, GABRG3, GNG2, GABBR1, GNG10
KEGG HEDGEHOG SIGNALING PATHWAY	1.74584	0.0456635	0.803571	HHIP, PTCH2, GAS1, WNT3A, ZIC2, WNT9A, LRP2, CSNK1G1, WNT2B, WNT11, WNT10B, SMO, WNT10A, WNT4, CSNK1G3, SHH, CSNK1D, RAB23, CSNK1A1, CSNK1G2, CSNK1E, BMP8A, GSK3B, BTRC, WNT7B, WNT2, WNT3, PRKX, WNT5A, FBXW11, STK36, WNT5B, GLI1, PRKACA, PRKACB, SUFU, BMP4, BMP2, GLI2, BMP7, GLI3, PTCH1, BMP8B, BMP5, BMP6
REACTOME NUCLEOBASE BIOSYNTHESIS	1.74811	0.0459966	1	ADSS, CAD, DHODH, IMPDH1, LHPP, UMPS, PAICS, PPAT, ATIC, GART, GMPS, IMPDH2, PFAS, ADSSL1, ADSL
REACTOME TP53 REGULATES TRANSCRIPTION OF GENES INVOLVED IN G1 CELL CYCLE ARREST	1.7404	0.0462762	1	PCBP4, E2F1, CCNE1, CDKN1B, ARID3A, CDK2, CDKN1A, E2F8, CCNA1, TP53, CCNA2, ZNF385A, E2F7, CCNE2
REACTOME NUCLEOSOME ASSEMBLY	1.74162	0.0464433	0.917808	CENPQ, RSF1, CENPM, RBBP7, CENPI, CENPT, OIP5, H2AFV, CENPA, CENPL, CENPK, HJURP, HIST1H2BJ, MIS18BP1, CENPO, ITGB3BP, CENPC, CENPU, CENPH, SMARCA5, HIST1H2BD, HIST1H4H, MIS18A, RBBP4, H2AFZ, CENPN, RUVBL1, HIST1H2AC, HIST1H2BC, NPM1, HIST2H2AC, HIST2H2BE, HIST1H2BL, CENPP, H2AFX, HIST1H2AD, HIST3H2BB, HIST1H4C, HIST1H4J, HIST4H4, HIST1H2BK, CENPW, HIST2H2AA3, HIST1H2BN, H2AFJ, HIST2H4B, HIST2H4A…
REACTOME DNA REPLICATION PRE INITIATION	1.74202	0.0470419	0.941176	DBF4, E2F2, PSMB1, PSMC4, POLA2, PSMA4, MCM10, PSME4, MCM2, MCM6, ORC1, PSMC5, ORC6, PSME1, CDC45, CDC6, PSMD5, CDC7, PSMD8, MCM5, POLE2, PSMC6, PSMA3, PSMC1, PSMB5, PSMA6, PSME2, PSMA7, E2F1, PSMD10, POLA1, PSMD7, MCM4, RPA3, PSMA2, PSMD3, PSMD11, PSMD9, MCM3, E2F3, GMNN, PSMD14, POLE4, ORC2, ORC4, RPA2, CDK2, PSMF1, MCM8, PSMB2, PSMA1, PSME3, RPA1, ORC3, PSMB7, PSMB6, PSMA5, RPS27A, PRIM2, POLE…
REACTOME RHO GTPASES ACTIVATE FORMINS	1.73604	0.0473028	0.920863	MAD1L1, DVL2, PAFAH1B1, NUP160, CENPQ, SPDL1, PPP2R5A, RHOA, KIF2A, PPP2R5B, NUP133, PFN2, CDC42, NDE1, CLASP1, NUP37, ACTB, DYNC1I2, PPP2R5C, NDC80, SEH1L, ZW10, DYNLL1, BIRC5, CENPM, RANGAP1, DAAM1, TUBB1, MAPRE1, CENPI, CENPT, PPP2CB, TUBB4A, PPP2R1A, DVL1, PFN1, NUP98, NUP107, PPP2R5D, SRF, PPP2CA, CENPA, CDC20, NSL1, CENPF, NUP43, CENPL, KIF18A, ZWINT, CENPK, TUBA1B, B9D2, NUP85, TUBA4A, SGO…
REACTOME TYPE I HEMIDESMOSOME ASSEMBLY	1.7361	0.047987	1	LAMA3, LAMC2, COL17A1, ITGA6, ITGB4, DST, CD151, PLEC, KRT5, KRT14, LAMB3
REACTOME MEIOTIC RECOMBINATION	1.7286	0.0507642	0.894118	BRCA1, RAD51, MLH1, DMC1, RBBP8, NBN, H2AFV, RPA3, RAD51C, RAD50, RPA2, MLH3, MND1, CDK2, HIST1H2BJ, PSMC3IP, RPA1, H3F3B, TEX15, CDK4, BRCA2, ATM, HIST1H2BD, HIST1H4H, H3F3A, H2AFZ, TOP3A, HIST1H2AC, HIST1H2BC, HIST2H3D, HIST2H2AC, HIST2H2BE, HIST1H2BL, H2AFX, HIST1H2AD, HIST3H2BB, HIST1H4C, HIST1H3J, HIST1H4J, BLM, HIST1H3D, HIST4H4, HIST1H2BK, HIST2H3C, HIST2H2AA3, HIST2H3A, MSH5, HIST1H2BN, H…
REACTOME MITOTIC G1 G1 S PHASES	1.71539	0.0566661	0.973154	DBF4, E2F2, PSMB1, PSMC4, POLA2, MNAT1, PSMA4, CUL1, MCM10, MCM2, MCM6, RBL1, ORC1, PSMC5, ORC6, PSME1, CDC45, CDC6, PSMD5, JAK2, ABL1, CDC7, PSMD8, MCM5, POLE2, PSMC6, PSMA3, PSMC1, PSMB5, PSMA6, PSME2, MYBL2, PSMA7, PTK6, E2F1, PSMD10, POLA1, PSMD7, RBL2, PPP2CB, MCM4, CCNE1, AKT2, PPP2R1A, CDK6, RPA3, PSMA2, PSMD3, PSMD11, CCND1, PSMD9, CDKN1B, FBXO5, MCM3, E2F3, GMNN, CCND3, SKP1, PPP2CA, TFD…
REACTOME TELOMERE C STRAND LAGGING STRAND SYNTHESIS	1.71647	0.0568375	1	POLA2, RFC1, RFC2, POLD1, POLD3, POLE2, POLA1, LIG1, RPA3, POLD2, RFC5, POLE4, RPA2, RPA1, PCNA, RFC3, DNA2, PRIM2, POLE3, RFC4, FEN1, POLD4, POLE, PRIM1
REACTOME LAGGING STRAND SYNTHESIS	1.70976	0.058717	1	POLA2, RFC1, RFC2, POLD1, POLD3, POLA1, LIG1, RPA3, POLD2, RFC5, RPA2, RPA1, PCNA, RFC3, DNA2, PRIM2, RFC4, FEN1, POLD4, PRIM1
REACTOME TP53 REGULATES TRANSCRIPTION OF GENES INVOLVED IN G2 CELL CYCLE ARREST	1.71056	0.059036	0.944444	RBL1, BAX, AURKA, EP300, RBL2, TFDP2, GADD45A, PRMT1, PCNA, CCNB1, TP53, CARM1, CDC25C, ZNF385A, CDK1, SFN, E2F4
REACTOME MISMATCH REPAIR	1.70523	0.0608477	1	POLD1, MLH1, POLD3, MSH2, LIG1, RPA3, POLD2, MSH3, MSH6, RPA2, PMS2, RPA1, PCNA, EXO1, POLD4
REACTOME M PHASE	1.70139	0.062414	0.943878	MAD1L1, CDC27, PRKAR2B, PAFAH1B1, PSMB1, NCAPD2, PSMC4, NCAPH2, VRK2, NUP160, CENPQ, TUBG2, SPDL1, PSMA4, OFD1, TPR, ANAPC4, SDCCAG8, NDC1, WAPL, PPP2R5A, KIF2A, PSME4, PPP2R5B, NUP133, CSNK2A2, PRKACA, UBE2D1, SMC1A, NDE1, CLASP1, NUP37, DYNC1I2, PPP2R5C, PCM1, NDC80, PDS5B, SEH1L, ZW10, PSMC5, DYNLL1, ANAPC5, BIRC5, PSME1, HAUS4, NUP50, CDC23, AAAS, PSMD5, NUP188, PSMD8, MAPK1, CENPM, RANGAP1, …
REACTOME PCNA DEPENDENT LONG PATCH BASE EXCISION REPAIR	1.69191	0.0661215	1	RFC1, RFC2, POLD1, POLB, POLD3, POLE2, APEX1, LIG1, RPA3, POLD2, RFC5, POLE4, RPA2, RPA1, PCNA, RFC3, POLE3, RFC4, FEN1, POLD4, POLE
REACTOME GAP JUNCTION ASSEMBLY	1.69301	0.0662631	0.621622	TUBB1, TUBB4A, GJB6, TUBA1B, TUBA4A, TUBB2A, TUBB2B, GJA1, GJB7, GJB2, TUBA1A, TUBA1C, TUBB6, GJC1, TUBA8, GJA4, TUBB4B, GJB3, GJB5, GJB4, TUBA4B, TUBB3, GJA5
REACTOME RESOLUTION OF ABASIC SITES AP SITES	1.69033	0.0665019	1	LIG3, RFC1, PNKP, RFC2, POLD1, NTHL1, POLB, XRCC1, UNG, POLD3, POLE2, APEX1, MPG, LIG1, RPA3, POLD2, RFC5, OGG1, POLE4, ADPRHL2, RPA2, SMUG1, MBD4, PARP2, RPA1, PCNA, MUTYH, RFC3, TDG, NEIL1, PARP1, POLE3, NEIL2, RFC4, FEN1, POLD4, POLE, PARG
REACTOME TRANSCRIPTIONAL REGULATION BY SMALL RNAS	1.68868	0.0666641	0.961905	POLR2J, NUP160, POLR2B, TPR, NDC1, NUP133, NUP37, SEH1L, TNRC6A, AGO1, NUP50, AAAS, NUP188, POLR2E, POLR2F, RAE1, NUP93, POLR2C, POLR2I, H2AFV, NUP88, NUP98, NUP107, NUP155, NUP43, AGO2, HIST1H2BJ, NUP153, NUP85, NUP214, NUP210, RAN, H3F3B, IPO8, NUPL2, NUP54, NUP58, POLR2D, POLR2K, RANBP2, NUP205, SEC13, HIST1H2BD, HIST1H4H, NUP35, H3F3A, POLR2H, H2AFZ, POLR2G, POLR2L, HIST1H2AC, HIST1H2BC, POLR…
REACTOME DNA METHYLATION	1.69371	0.066718	0.920635	DNMT3B, H2AFV, DNMT3A, HIST1H2BJ, DNMT1, H3F3B, HIST1H2BD, HIST1H4H, H3F3A, H2AFZ, HIST1H2AC, HIST1H2BC, HIST2H3D, HIST2H2AC, HIST2H2BE, HIST1H2BL, H2AFX, HIST1H2AD, HIST3H2BB, HIST1H4C, HIST1H3J, HIST1H4J, HIST1H3D, HIST4H4, HIST1H2BK, HIST2H3C, HIST2H2AA3, HIST2H3A, HIST1H2BN, H2AFJ, HIST2H4B, HIST2H4A, HIST2H2AA4, HIST1H4K, HIST1H2BM, HIST1H2BG, HIST1H3G, HIST1H2BE, HIST1H4F, HIST1H2BO, HIST1H…
BIOCARTA G1 PATHWAY	1.68565	0.0677588	0.964286	CDK2, SKP2, CDKN2B, SMAD4, HDAC1, CDK4, CDK6, TGFB2, CDKN1B, CCNE1, ATR, ATM, CDKN1A, RB1, CCNA1, ABL1, TP53, CDC25A, GSK3B, CDKN2A, CCND1, TGFB3, DHFR, TGFB1, E2F1, SMAD3, CDK1
REACTOME CROSSLINKING OF COLLAGEN FIBRILS	1.68428	0.067875	1	TLL1, COL4A4, TLL2, PCOLCE, COL1A1, LOX, LOXL3, LOXL1, PXDN, LOXL2, COL4A2, LOXL4, COL1A2, BMP1, COL4A3, COL4A1, COL4A5, COL4A6
REACTOME PROCESSING OF DNA DOUBLE STRAND BREAK ENDS	1.67245	0.0762802	0.908163	BRCA1, RFC2, RNF4, TP53BP1, TIPIN, UIMC1, CLSPN, RBBP8, UBE2I, NBN, PIAS4, BABAM1, RPA3, RFC5, TIMELESS, RNF8, RAD1, RAD50, SUMO1, RPA2, CDK2, HIST1H2BJ, HERC2, RPA1, CCNA1, RFC3, HUS1, BRIP1, MDC1, DNA2, BARD1, RPS27A, CCNA2, ATM, CHEK1, PPP4C, UBC, RAD9B, RAD17, HIST1H2BD, HIST1H4H, PPP4R2, TOPBP1, RFC4, RNF168, ATRIP, WRN, UBE2V2, RHNO1, RAD9A, KAT5, EXO1, ATR, RMI2, TOP3A, UBE2N, RMI1, HIST1H…
REACTOME KINESINS	1.6669	0.07702	0.783333	KIF1B, KIF2A, KIFAP3, KIF22, KIF3C, KIF9, KIF16B, KIF4A, TUBB1, KIF3B, TUBB4A, KLC3, KIF20A, KIF21B, KIF18A, TUBA1B, KLC1, TUBA4A, KIF1C, KIF3A, KLC4, TUBB2A, TUBB2B, KIF11, KIF20B, CENPE, KIF21A, KIF2C, KIF5A, RACGAP1, KIF26B, KIF15, KIF6, KIF27, TUBA1A, TUBA1C, KIFC2, KIF5B, KLC2, TUBB6, TUBA8, KIF18B, TUBB4B, KIF13B, KIFC1, TUBA4B, TUBB3
REACTOME ANCHORING FIBRIL FORMATION	1.66761	0.0773539	1	TLL1, LAMA3, LAMC2, COL4A4, TLL2, COL1A1, COL7A1, COL4A2, COL1A2, BMP1, COL4A3, COL4A1, COL4A5, LAMB3, COL4A6
REACTOME TELOMERE MAINTENANCE	1.66976	0.0775911	0.939024	POLA2, RFC1, RFC2, POLD1, POLD3, POLE2, POLA1, ACD, LIG1, H2AFV, RPA3, POLD2, RFC5, POLE4, RPA2, HIST1H2BJ, POT1, DKC1, RPA1, TERF2, PCNA, RFC3, DNA2, WRAP53, NHP2, PRIM2, TERF1, POLE3, HIST1H2BD, HIST1H4H, RFC4, H2AFZ, TERT, TERF2IP, FEN1, POLD4, RUVBL1, POLE, HIST1H2AC, HIST1H2BC, RUVBL2, HIST2H2AC, HIST2H2BE, HIST1H2BL, H2AFX, HIST1H2AD, HIST3H2BB, HIST1H4C, HIST1H4J, HIST4H4, HIST1H2BK, PRIM1…
PID BARD1 PATHWAY	1.66844	0.0776591	0.965517	NPM1, UBE2L3, TP53, CDK2, ATM, FANCD2, RAD51, FANCA, RBBP8, FANCE, FANCL, RAD50, FANCC, BARD1, BRCA1, ATR, FANCF, PRKDC, XRCC5, FANCG, EWSR1, UBE2D3, PCNA, CSTF1, NBN, TOPBP1, XRCC6, CCNE1
REACTOME LEADING STRAND SYNTHESIS	1.66129	0.080382	1	POLA2, RFC1, RFC2, POLD1, POLD3, POLA1, POLD2, RFC5, PCNA, RFC3, PRIM2, RFC4, POLD4, PRIM1
REACTOME MITOTIC METAPHASE AND ANAPHASE	1.6545	0.0815811	0.925373	MAD1L1, CDC27, PAFAH1B1, PSMB1, PSMC4, VRK2, NUP160, CENPQ, SPDL1, PSMA4, ANAPC4, WAPL, PPP2R5A, KIF2A, PSME4, PPP2R5B, NUP133, UBE2D1, SMC1A, NDE1, CLASP1, NUP37, DYNC1I2, PPP2R5C, NDC80, PDS5B, SEH1L, ZW10, PSMC5, DYNLL1, ANAPC5, BIRC5, PSME1, CDC23, PSMD5, PSMD8, CENPM, RANGAP1, PSMC6, PSMA3, VRK1, PSMC1, PSMB5, PSMA6, PSME2, TUBB1, PSMA7, MAPRE1, PSMD10, STAG2, EMD, CENPI, CENPT, PSMD7, PPP2C…
REACTOME ORC1 REMOVAL FROM CHROMATIN	1.65495	0.0822362	0.943662	PSMB1, PSMC4, PSMA4, CUL1, PSME4, MCM2, MCM6, ORC1, PSMC5, ORC6, PSME1, CDC6, PSMD5, PSMD8, MCM5, RBX1, PSMC6, PSMA3, PSMC1, PSMB5, PSMA6, PSME2, PSMA7, PSMD10, PSMD7, MCM4, PSMA2, PSMD3, PSMD11, PSMD9, MCM3, SKP1, PSMD14, ORC2, ORC4, CDK2, PSMF1, MCM8, PSMB2, PSMA1, PSME3, CCNA1, ORC3, PSMB7, PSMB6, PSMA5, RPS27A, CCNA2, SKP2, UBC, PSMD4, PSMB4, PSMC2, PSMD6, ORC5, PSMC3, MCM7, CDT1, PSMD1, PSMD…
REACTOME CONDENSATION OF PROPHASE CHROMOSOMES	1.65724	0.082424	0.930556	NCAPH2, H2AFV, SMC4, SET, HIST1H2BJ, H3F3B, CCNB1, SMC2, RB1, NCAPG2, MCPH1, NCAPD3, HIST1H2BD, HIST1H4H, H3F3A, H2AFZ, PLK1, CDK1, PHF8, HIST1H2AC, HIST1H2BC, HIST2H3D, KMT5A, HIST2H2AC, HIST2H2BE, HIST1H2BL, H2AFX, HIST1H2AD, HIST3H2BB, HIST1H4C, HIST1H3J, HIST1H4J, HIST1H3D, HIST4H4, HIST1H2BK, HIST2H3C, HIST2H2AA3, HIST2H3A, HIST1H2BN, H2AFJ, HIST2H4B, HIST2H4A, HIST2H2AA4, HIST1H4K, HIST1H2B…
REACTOME DNA REPAIR	1.65507	0.0831083	0.951662	RAD52, POLR2J, LIG3, REV3L, BAZ1B, SPRTN, PPP5C, BRCA1, ERCC1, MNAT1, AQR, PIAS1, RFC1, PNKP, TDP1, POLR2B, ERCC8, RFC2, RAD51, POLQ, POLD1, RNF4, EYA2, NTHL1, KDM4A, TP53BP1, POLB, RAD18, XRCC1, TIPIN, ACTB, MLH1, UNG, XAB2, UBE2T, POLD3, XRCC5, RIF1, PALB2, PPIE, UIMC1, ALKBH5, CLSPN, MSH2, ABL1, POLR2E, POLR2F, ASCC2, RBX1, EP300, POLE2, YY1, APEX1, ACTR5, POLI, RBBP8, ACD, POLR2C, MPG, USP10,…
BIOCARTA RANMS PATHWAY	1.63873	0.0938157	1	RAN, RANBP1, RANGAP1, TPX2, AURKA, NUMA1, RCC1, KPNB1, KPNA2, KIF15
REACTOME ASSEMBLY OF THE PRE REPLICATIVE COMPLEX	1.63609	0.0951158	0.941176	E2F2, PSMB1, PSMC4, PSMA4, PSME4, MCM2, MCM6, ORC1, PSMC5, ORC6, PSME1, CDC6, PSMD5, PSMD8, MCM5, PSMC6, PSMA3, PSMC1, PSMB5, PSMA6, PSME2, PSMA7, E2F1, PSMD10, PSMD7, MCM4, PSMA2, PSMD3, PSMD11, PSMD9, MCM3, E2F3, GMNN, PSMD14, ORC2, ORC4, PSMF1, MCM8, PSMB2, PSMA1, PSME3, ORC3, PSMB7, PSMB6, PSMA5, RPS27A, UBC, PSMD4, PSMB4, PSMC2, PSMD6, ORC5, PSMC3, MCM7, CDT1, PSMD1, PSMD2, PSMD13, PSMD12, P…
KEGG P53 SIGNALING PATHWAY	1.63352	0.0961501	0.926471	CASP9, CASP8, SFN, TSC2, IGF1, CDK1, GADD45B, RCHY1, ZMAT3, IGFBP3, RRM2B, TP73, SERPINB5, PPM1D, BID, MDM4, BAX, MDM2, CASP3, TP53I3, PMAIP1, PIDD1, PERP, GADD45G, EI24, SESN2, ATM, ATR, SESN3, CHEK2, APAF1, CDKN2A, RRM2, CDKN1A, GADD45A, TNFRSF10B, DDB2, GTSE1, SIAH1, CCND1, CD82, PTEN, CDK2, CHEK1, SESN1, CDK4, SERPINE1, TP53, CCNE2, FAS, CDK6, CYCS, STEAP3, CCNB2, CCND2, SHISA5, CCNB1, CCNG1,…
BIOCARTA G2 PATHWAY	1.63201	0.0963325	0.958333	CDC25C, CCNB1, CHEK1, YWHAQ, GADD45A, RPS6KA1, CDC25B, BRCA1, YWHAH, WEE1, ATR, CHEK2, ATM, CDKN1A, CDKN2D, TP53, CDC25A, MDM2, PRKDC, CDC34, EP300, PLK1, CDK1
KEGG OLFACTORY TRANSDUCTION	1.62849	0.0973689	0.0874036	CALM2, CALM1, GRK3, CLCA4, OR2D2, ARRB2, OR5P2, OR5P3, GUCA1B, CAMK2A, CAMK2D, CAMK2G, CALML3, CALM3, CLCA2, GNAL, OR2A4, OR5B21, OR52H1, PRKX, OR52N4, OR2AG2, OR2T5, OR7A5, ADCY3, PDE1C, PRKACA, PRKACB, OR4F3, PRKG1, OR1J4, PRKG2, OR6A2, OR2A7
PID FRA PATHWAY	1.62942	0.0976079	0.945946	MMP9, MMP2, ATF4, JUNB, JUN, EP300, MGP, CDKN2A, IVL, GJA1, DCN, PLAUR, TXLNG, SP1, LAMA3, FOSL2, ITGB4, CCNA2, NFATC2, COL1A2, PLAU, FOSL1, NOS3, JUND, LIF, CCL2, DMTF1, CXCL8, CCND1, THBD, IL6, USF2, MMP1, NFATC1, NFATC3
REACTOME GAP JUNCTION TRAFFICKING AND REGULATION	1.6241	0.0994029	0.72	CLTCL1, ACTB, DNM2, TUBB1, TJP1, TUBB4A, DNM1, GJB6, CLTA, TUBA1B, TUBA4A, TUBB2A, TUBB2B, CLTC, GJA1, DAB2, AP2M1, GJB7, GJB2, TUBA1A, TUBA1C, CLTB, TUBB6, GJC1, TUBA8, ACTG1, GJA4, TUBB4B, GJB3, GJB5, GJB4, MYO6, SRC, TUBA4B, TUBB3, GJA5
REACTOME TRNA MODIFICATION IN THE NUCLEUS AND CYTOSOL	1.62289	0.0994461	0.837209	NSUN2, METTL1, TRIT1, ADAT1, TRMT11, FTSJ1, TRMT6, PUS7, OSGEP, TRMT1, TRDMT1, PUS3, THADA, TRMT13, TRMT5, ALKBH8, TPRKB, TRMT10A, CDKAL1, QTRT2, TRMT44, WDR4, TYW5, TRMT61A, URM1, DUS2, LCMT2, TP53RK, TRMT112, CTU2, PUS1, TRMT12, ADAT2, TYW1, QTRT1, NSUN6
BIOCARTA RB PATHWAY	1.6247	0.0999821	0.923077	CDC25C, CDK2, CHEK1, CDK4, CDC25B, YWHAH, WEE1, ATM, RB1, TP53, CDC25A, CDK1
REACTOME REGULATION OF TP53 ACTIVITY THROUGH PHOSPHORYLATION	1.621	0.100122	0.934783	BRCA1, RFC2, TAF2, HIPK2, TAF11, CSNK2A2, NUAK1, AURKA, TPX2, MAPKAPK5, SUPT16H, CSNK2A1, RBBP8, NBN, TAF6, RPA3, PRKAG2, RFC5, PRKAB1, MAPK14, TBP, RAD1, RAD50, RPA2, STK11, TAF12, CDK2, DYRK2, PIN1, TAF4, PRKAB2, PRKAA1, RPA1, CCNA1, RFC3, MDM2, HUS1, BRIP1, DNA2, BARD1, TAF4B, TP53, RPS27A, CCNA2, TAF1, TAF5, SSRP1, ATM, CHEK1, UBC, RAD9B, RAD17, PRKAA2, HIPK1, TOPBP1, RFC4, ATRIP, CDK5, TP53I…
REACTOME TP53 REGULATES TRANSCRIPTION OF SEVERAL ADDITIONAL CELL DEATH GENES WHOSE SPECIFIC ROLES IN P53 DEPENDENT APOPTOSIS REMAIN UNCERTAIN	1.61871	0.10118	0.928571	TP63, TP73, PPP1R13B, BIRC5, RABGGTA, NDRG1, PERP, BCL6, TP53I3, RABGGTB, TP53, TP53BP2, CHM
REACTOME SUMOYLATION OF DNA REPLICATION PROTEINS	1.60913	0.109179	1	NUP160, TPR, NDC1, NUP133, NUP37, TOP2B, SEH1L, AURKA, BIRC5, NUP50, AAAS, NUP188, RANGAP1, RAE1, NUP93, UBE2I, PIAS4, NUP88, NUP98, NUP107, NUP155, SUMO1, NUP43, NUP153, NUP85, NUP214, TOP2A, PIAS3, NUP210, PCNA, CDCA8, NUPL2, NUP54, NUP58, INCENP, RANBP2, NUP205, SEC13, NUP35, AURKB, SUMO3, SUMO2, POM121, TOP1, NUP62, POM121C
REACTOME REPRODUCTION	1.60642	0.109649	0.762238	CD9, BRCA1, RAD51, SYNE2, STAG3, SMC1A, MLH1, OVGP1, B4GALT1, CATSPERG, DMC1, SUN2, REC8, DIDO1, RBBP8, STAG2, ACD, UBE2I, NBN, H2AFV, RPA3, SMC3, RAD51C, LMNB1, RAD50, RPA2, STAG1, MLH3, MND1, HVCN1, CDK2, HIST1H2BJ, HSPA2, POT1, SYNE1, PSMC3IP, RPA1, H3F3B, TERF2, TEX15, CATSPERB, ADAM20, CDK4, BRCA2, TERF1, ATM, CATSPER3, HIST1H2BD, HIST1H4H, LMNA, H3F3A, H2AFZ, RAD21, SUN1, CATSPER2, TERF2IP,…
REACTOME HDACS DEACETYLATE HISTONES	1.60678	0.110377	0.956522	KDM1A, ARID4A, ARID4B, MTA3, HMG20B, MBD3, REST, RCOR1, HDAC10, TBL1X, RBBP7, CHD4, SUDS3, HDAC1, HIST1H2BJ, GPS2, PHF21A, NCOR1, GATAD2B, HDAC8, MTA2, SAP18, HIST1H2BD, HIST1H4H, RBBP4, SAP30, GATAD2A, CHD3, HDAC3, BRMS1, TBL1XR1, HIST1H2AC, HIST1H2BC, HIST3H2A, MTA1, HIST2H3D, HIST2H2AC, HIST2H2AB, HIST2H2BE, HIST1H2BL, NCOR2, HDAC2, HIST1H2AI, HIST1H2AG, HIST1H2AD, HIST3H2BB, HIST1H4C, HIST1H3…
PID P73 PATHWAY	1.6023	0.112969	0.949367	TP53I3, ADA, FAS, PML, GRAMD4, NSG1, PFDN5, WT1, EP300, PLPP1, YAP1, BIN1, GDF15, FBXO45, RCHY1, BAX, IL4R, MDM2, FLOT2, PLK3, CCNB1, S100A2, RNF43, MAPK11, TP73, KAT5, CDK6, SERPINE1, WWOX, BRCA2, CCNA2, RACK1, SIRT1, PIN1, BUB3, MYC, AEN, CDK1, MAPK14, DEDD, CLCA2, JAG2, ABL1, PRKACB, CDK2, DCP1B, BCL2L11, PLK1, SFN, HEY2, JAK1, RELA, NDUFS2, ITCH, NEDD4L, PEA15, SP1, HAGH, RB1, NTRK1, RAD51, T…
REACTOME NUCLEAR PORE COMPLEX NPC DISASSEMBLY	1.5902	0.124773	1	NUP160, TPR, NDC1, NUP133, NUP37, SEH1L, NUP50, AAAS, NUP188, RAE1, NUP93, NUP88, NUP98, NUP107, NUP155, NEK6, NEK9, NUP43, NUP153, NUP85, NUP214, NUP210, CCNB1, NUPL2, NUP54, NUP58, NEK7, RANBP2, NUP205, SEC13, CCNB2, NUP35, CDK1, POM121, NUP62, POM121C
BIOCARTA EFP PATHWAY	1.58665	0.126454	1	CDK2, CCNB1, CDK4, CDK6, CDK7, SMURF1, CCNB2, ESR1, CDK8, TP53, SMURF2, SFN, TRIM25, CDK5, CDK3, CDK1
REACTOME RESOLUTION OF AP SITES VIA THE MULTIPLE NUCLEOTIDE PATCH REPLACEMENT PATHWAY	1.58665	0.127647	1	RFC1, RFC2, POLD1, POLB, POLD3, POLE2, APEX1, LIG1, RPA3, POLD2, RFC5, POLE4, ADPRHL2, RPA2, PARP2, RPA1, PCNA, RFC3, PARP1, POLE3, RFC4, FEN1, POLD4, POLE, PARG
REACTOME MEIOSIS	1.58414	0.128077	0.837607	BRCA1, RAD51, SYNE2, STAG3, SMC1A, MLH1, DMC1, SUN2, REC8, DIDO1, RBBP8, STAG2, ACD, UBE2I, NBN, H2AFV, RPA3, SMC3, RAD51C, LMNB1, RAD50, RPA2, STAG1, MLH3, MND1, CDK2, HIST1H2BJ, HSPA2, POT1, SYNE1, PSMC3IP, RPA1, H3F3B, TERF2, TEX15, CDK4, BRCA2, TERF1, ATM, HIST1H2BD, HIST1H4H, LMNA, H3F3A, H2AFZ, RAD21, SUN1, TERF2IP, ATR, TOP3A, HIST1H2AC, HIST1H2BC, HIST2H3D, HIST2H2AC, HIST2H2BE, HIST1H2BL…
NABA ECM REGULATORS	1.58229	0.128998	0.710084	A2M, A2ML1, ADAM10, ADAM11, ADAM12, ADAM15, ADAM17, ADAM19, ADAM20, ADAM22, ADAM23, ADAM28, ADAM32, ADAM33, ADAM8, ADAM9, ADAMDEC1, ADAMTS1, ADAMTS10, ADAMTS12, ADAMTS13, ADAMTS14, ADAMTS15, ADAMTS16, ADAMTS17, ADAMTS18, ADAMTS2, ADAMTS20, ADAMTS3, ADAMTS4, ADAMTS5, ADAMTS6, ADAMTS7, ADAMTS8, ADAMTS9, ADAMTSL1, ADAMTSL2, ADAMTSL3, ADAMTSL4, ADAMTSL5, AGT, BMP1, C17orf58, CD109, CELA3A, CPAMD8, CS…
PID WNT SIGNALING PATHWAY	1.58048	0.129857	0.785714	DKK1, WNT3A, WNT2, IGFBP4, FZD8, FZD1, LRP6, KREMEN1, FZD2, LRP5, FZD6, WNT7B, FZD4, CTHRC1, WNT5A, RYK, FZD5, ATP6AP2, WNT3, ROR2, FZD10, FZD7
REACTOME PURINE RIBONUCLEOSIDE MONOPHOSPHATE BIOSYNTHESIS	1.57917	0.130054	1	ADSS, IMPDH1, LHPP, PAICS, PPAT, ATIC, GART, GMPS, IMPDH2, PFAS, ADSSL1, ADSL
REACTOME PROCESSIVE SYNTHESIS ON THE LAGGING STRAND	1.57651	0.131894	1	POLA2, POLD1, POLD3, POLA1, LIG1, RPA3, POLD2, RPA2, RPA1, PCNA, DNA2, PRIM2, FEN1, POLD4, PRIM1
REACTOME SYNDECAN INTERACTIONS	1.56933	0.136411	0.925926	TNC, ACTN1, COL5A3, ITGB5, ITGA6, TGFB1, COL1A1, FN1, SDC1, SDC4, COL5A1, ITGB4, THBS1, ITGAV, FGF2, CASK, ITGB1, PRKCA, SDC3, COL1A2, COL3A1, SDC2, TRAPPC4, COL5A2, ITGB3
REACTOME DEFECTIVE TPR MAY CONFER SUSCEPTIBILITY TOWARDS THYROID PAPILLARY CARCINOMA TPC	1.56787	0.136773	0.9375	NUP160, TPR, NDC1, NUP133, NUP37, SEH1L, NUP50, AAAS, NUP188, RAE1, NUP93, NUP88, NUP98, NUP107, NUP155, NUP43, NUP153, NUP85, NUP214, NUP210, NUPL2, NUP54, NUP58, RANBP2, NUP205, SEC13, NUP35, POM121, NUP62, POM121C
REACTOME APOPTOTIC CLEAVAGE OF CELL ADHESION PROTEINS	1.56981	0.137075	1	CDH1, DSG2, PKP1, DSP, TJP1, TJP2, DSG3, DSG1, CASP3, CTNNB1, OCLN
BIOCARTA ATM PATHWAY	1.57002	0.138026	0.95	CHEK1, GADD45A, NFKBIA, MAPK8, TP73, BRCA1, CHEK2, ATM, CDKN1A, ABL1, TP53, MDM2, NBN, RELA, RBBP8, NFKB1, RAD51, RAD50, JUN
REACTOME PRC2 METHYLATES HISTONES AND DNA	1.56539	0.13857	0.929577	JARID2, DNMT3B, RBBP7, H2AFV, EZH2, PHF1, PHF19, DNMT3A, HIST1H2BJ, DNMT1, H3F3B, AEBP2, MTF2, HIST1H2BD, HIST1H4H, RBBP4, H3F3A, H2AFZ, SUZ12, HIST1H2AC, HIST1H2BC, HIST2H3D, HIST2H2AC, HIST2H2BE, HIST1H2BL, H2AFX, HIST1H2AD, HIST3H2BB, HIST1H4C, HIST1H3J, HIST1H4J, HIST1H3D, HIST4H4, HIST1H2BK, HIST2H3C, HIST2H2AA3, HIST2H3A, HIST1H2BN, H2AFJ, HIST2H4B, HIST2H4A, HIST2H2AA4, HIST1H4K, HIST1H2BM…
REACTOME TRANSCRIPTIONAL REGULATION BY THE AP 2 TFAP2 FAMILY OF TRANSCRIPTION FACTORS	1.56412	0.138824	0.736842	CREBBP, TFAP2C, ESR1, EP300, YY1, MYBL2, UBE2I, NOP2, VEGFA, SUMO1, TFAP2E, KDM5B, CDKN1A, DEK, YEATS4, APOE, KCTD1, MYC, TFAP2A, ERBB2, KCTD15, ATAD2, KIT, TGFA, PITX2, CITED2, NPM1, WWOX
REACTOME NON INTEGRIN MEMBRANE ECM INTERACTIONS	1.55769	0.139634	0.915254	TNC, LAMC3, LAMA3, LAMC2, COL11A1, ACTN1, NTN4, COL5A3, COL4A4, ITGB5, LAMB1, ITGA6, PDGFB, LAMA1, TGFB1, COL1A1, LAMA4, FN1, SDC1, COL10A1, SDC4, COL5A1, LAMA5, ITGB4, COL4A2, LAMC1, THBS1, ITGAV, FGF2, HSPG2, CASK, ITGB1, PRKCA, SDC3, DDR2, COL1A2, COL3A1, COL4A3, SDC2, LAMB2, DAG1, COL4A1, COL4A5, AGRN, LAMA2, TRAPPC4, LAMB3, PDGFA, COL4A6, DMD, COL11A2, COL5A2, DDR1, ITGB3
REACTOME CHK1 CHK2 CDS1 MEDIATED INACTIVATION OF CYCLIN B:CDK1 COMPLEX	1.56223	0.139786	1	YWHAE, YWHAH, CCNB1, YWHAQ, CHEK1, CDC25C, YWHAZ, WEE1, YWHAB, YWHAG, CDK1, SFN, CHEK2
REACTOME GOLGI CISTERNAE PERICENTRIOLAR STACK REORGANIZATION	1.55843	0.139825	1	MAPK1, MAPK3, RAB2A, GORASP1, GORASP2, BLZF1, CCNB1, RAB1A, USO1, CCNB2, PLK1, GOLGA2, CDK1, RAB1B
REACTOME BASE EXCISION REPAIR	1.55912	0.140116	0.945055	LIG3, RFC1, PNKP, RFC2, POLD1, NTHL1, POLB, XRCC1, UNG, POLD3, POLE2, APEX1, ACD, MPG, LIG1, H2AFV, RPA3, POLD2, NEIL3, RFC5, OGG1, POLE4, ADPRHL2, RPA2, SMUG1, HIST1H2BJ, POT1, MBD4, PARP2, RPA1, TERF2, PCNA, MUTYH, RFC3, TDG, NEIL1, PARP1, TERF1, POLE3, NEIL2, HIST1H2BD, HIST1H4H, RFC4, H2AFZ, TERF2IP, FEN1, POLD4, POLE, HIST1H2AC, HIST1H2BC, HIST2H2AC, HIST2H2BE, HIST1H2BL, H2AFX, HIST1H2AD, H…
REACTOME MET ACTIVATES PTK2 SIGNALING	1.55982	0.140315	0.933333	ITGA3, HGF, LAMC3, LAMA3, LAMC2, COL11A1, COL5A3, LAMB1, LAMA1, MET, COL1A1, LAMA4, FN1, COL5A1, LAMA5, LAMC1, ITGB1, COL1A2, COL3A1, PTK2, COL24A1, LAMB2, LAMA2, COL27A1, LAMB3, SRC, COL11A2, COL5A2
KEGG BASAL CELL CARCINOMA	1.55987	0.141456	0.836364	HHIP, FZD1, FZD4, FZD6, PTCH2, FZD7, FZD8, LEF1, WNT3A, DVL3, DVL2, WNT9A, FZD3, DVL1, WNT2B, WNT11, WNT10B, SMO, AXIN1, WNT4, WNT10A, AXIN2, TCF7, TCF7L2, SHH, GSK3B, WNT7B, WNT2, WNT3, WNT5A, CTNNB1, STK36, FZD10, WNT5B, FZD5, GLI1, TCF7L1, BMP4, SUFU, APC, BMP2, GLI2, PTCH1, GLI3, TP53, FZD2
PID ATM PATHWAY	1.55241	0.143931	0.911765	ATM, H2AFX, CDC25A, ABL1, TERF2, TOP3A, CTBP1, MDC1, MDM2, CDC25C, UIMC1, BLM, RAD17, RNF8, BRCA1, KAT5, SMC3, RAD50, UBE2N, RBBP8, FANCD2, BID, XRCC4, YWHAB, NBN, DCLRE1C, SMC1A, TP53BP1, CHEK2, TRIM28, RAD9A
REACTOME TRNA PROCESSING IN THE NUCLEUS	1.55246	0.145026	0.966102	ELAC2, NUP160, TPR, NDC1, NUP133, CPSF1, TRNT1, NUP37, DDX1, SEH1L, NUP50, AAAS, NUP188, RTCB, RAE1, CSTF2, NUP93, POP1, POP4, NUP88, NUP98, NUP107, NUP155, NUP43, RPP40, NUP153, NUP85, NUP214, NUP210, RAN, C2orf49, NUPL2, NUP54, NUP58, RPP30, RPP38, RANBP2, TSEN2, NUP205, SEC13, CPSF4, NUP35, RPP14, POP5, TSEN34, FAM98B, POP7, CLP1, ZBTB8OS, TSEN54, XPOT, POM121, TSEN15, NUP62, RPP21, POM121C, R…
REACTOME DNA DAMAGE TELOMERE STRESS INDUCED SENESCENCE	1.54621	0.150135	0.925	CABIN1, HIRA, ACD, NBN, CCNE1, H2AFV, CDKN1B, ASF1A, LMNB1, RAD50, UBN1, CDK2, HIST1H1D, HIST1H1A, HIST1H2BJ, CDKN1A, POT1, TERF2, CCNA1, HMGA1, RB1, TP53, CCNA2, TERF1, ATM, HMGA2, HIST1H2BD, HIST1H4H, H2AFZ, TERF2IP, HIST1H1E, KAT5, CCNE2, HIST1H2AC, HIST1H2BC, EP400, HIST2H2AC, HIST1H1B, HIST2H2BE, HIST1H2BL, HIST1H1C, H2AFX, H1F0, HIST1H2AD, HIST3H2BB, HIST1H4C, HIST1H4J, HIST4H4, HIST1H2BK, …
REACTOME TRANSPORT OF NUCLEOSIDES AND FREE PURINE AND PYRIMIDINE BASES ACROSS THE PLASMA MEMBRANE	1.54439	0.151252	0.833333	SLC25A5, ARL2BP, SLC29A1, SLC25A4, SLC29A4, SLC25A6, SLC29A2, SLC28A3, SLC29A3, ARL2
REACTOME COPI DEPENDENT GOLGI TO ER RETROGRADE TRAFFIC	1.52767	0.171531	0.858586	ARF5, COPZ2, USE1, KIF1B, KIF2A, NSF, KIFAP3, KIF22, KIF3C, TMED2, ZW10, KIF9, KIF16B, KIF4A, ARCN1, KDELR3, TUBB1, ARFGAP1, KIF3B, TUBB4A, KLC3, NAPA, KDELR1, COPE, GBF1, COPZ1, KIF20A, BNIP1, KIF21B, KIF18A, COPA, TUBA1B, NAPB, KLC1, TUBA4A, COPB1, KIF1C, KIF3A, NAPG, ARF3, TMED7, KDELR2, KLC4, TUBB2A, TUBB2B, RAB1A, KIF11, KIF20B, CENPE, KIF21A, KIF2C, ARF1, SURF4, ARFGAP2, NBAS, KIF5A, COPG2,…
REACTOME GENE SILENCING BY RNA	1.51842	0.183146	0.897059	POLR2J, NUP160, POLR2B, TPR, NDC1, NUP133, MOV10L1, NUP37, TNRC6C, SEH1L, TNRC6A, AGO1, NUP50, AAAS, NUP188, TDRD1, POLR2E, POLR2F, TNRC6B, DICER1, RAE1, NUP93, POLR2C, POLR2I, H2AFV, NUP88, NUP98, NUP107, DROSHA, NUP155, TSNAX, NUP43, AGO2, XPO5, HIST1H2BJ, NUP153, NUP85, AGO3, NUP214, DGCR8, NUP210, RAN, H3F3B, IPO8, PIWIL4, AGO4, NUPL2, NUP54, NUP58, TARBP2, POLR2D, POLR2K, RANBP2, NUP205, SEC…
BIOCARTA SRCRPTP PATHWAY	1.51077	0.189498	1	CDC25C, CCNB1, CSK, CDC25B, PTPRA, VPS16, CDC25A, GRB2, PRKCB, PRKCA, CDK1
REACTOME MET PROMOTES CELL MOTILITY	1.51176	0.189633	0.95122	ITGA3, HGF, LAMC3, LAMA3, LAMC2, COL11A1, COL5A3, LAMB1, CRKL, LAMA1, MET, RAPGEF1, COL1A1, GAB1, LAMA4, FN1, RAP1A, DOCK7, RAP1B, COL5A1, LAMA5, TNS4, LAMC1, TNS3, RAC1, ITGB1, COL1A2, CRK, COL3A1, PTK2, COL24A1, LAMB2, GRB2, LAMA2, COL27A1, LAMB3, SRC, COL11A2, COL5A2
REACTOME FANCONI ANEMIA PATHWAY	1.50934	0.190011	0.923077	ERCC1, UBE2T, RPA3, FANCE, WDR48, FANCL, RPA2, DCLRE1B, POLN, FAAP24, SLX1A, RPA1, FANCI, RPS27A, FANCD2, UBC, EME1, FANCC, FAAP20, USP1, ATRIP, MUS81, ATR, ERCC4, FANCB, SLX1B, FANCF, FAAP100, FANCA, FANCM, SLX4, EME2, FAN1, DCLRE1A, FANCG, UBA52
REACTOME REGULATION OF MITOTIC CELL CYCLE	1.51239	0.19015	0.94186	CDC27, PSMB1, PSMC4, PSMA4, ANAPC4, CUL1, PSME4, UBE2D1, CDC14A, PSMC5, AURKA, ANAPC5, PSME1, CDC23, PSMD5, PSMD8, PSMC6, PSMA3, PSMC1, PSMB5, PSMA6, PSME2, PSMA7, PSMD10, PSMD7, FZR1, PSMA2, PSMD3, PSMD11, PSMD9, FBXO5, SKP1, PSMD14, CDC20, NEK2, CDK2, PSMF1, PSMB2, PSMA1, CDC16, PSME3, CCNA1, CCNB1, PSMB7, ANAPC11, PSMB6, PSMA5, RPS27A, CCNA2, SKP2, UBC, ANAPC1, BUB3, BUB1B, PSMD4, PSMB4, PSMC2…
REACTOME ERCC6 CSB AND EHMT2 G9A POSITIVELY REGULATE RRNA EXPRESSION	1.50504	0.193535	0.945946	MTA3, MBD3, RBBP7, H2AFV, CHD4, HDAC1, CBX3, HIST1H2BJ, TTF1, H3F3B, GATAD2B, MTA2, HIST1H2BD, HIST1H4H, RBBP4, H3F3A, H2AFZ, GATAD2A, CHD3, HIST1H2AC, HIST1H2BC, MTA1, HIST2H3D, HIST2H2AC, HIST2H2BE, HIST1H2BL, H2AFX, HDAC2, HIST1H2AD, HIST3H2BB, HIST1H4C, HIST1H3J, HIST1H4J, HIST1H3D, HIST4H4, HIST1H2BK, HIST2H3C, HIST2H2AA3, HIST2H3A, EHMT2, ERCC6, HIST1H2BN, H2AFJ, HIST2H4B, HIST2H4A, HIST2H2…
REACTOME REGULATION OF TP53 ACTIVITY	1.5058	0.193683	0.94375	BRCA1, PHF20, USP2, RFC2, PRDM1, TAF2, HIPK2, TAF11, CSNK2A2, MBD3, TP63, NUAK1, PPP2R5C, TP73, KAT6A, AURKA, TPX2, PPP1R13B, MAPKAPK5, SUPT16H, RFFL, BRPF3, EP300, BRD1, PRMT5, CSNK2A1, RBBP8, RBBP7, NBN, PPP2CB, PPP1R13L, AKT2, PPP2R1A, TAF6, RPA3, PRKAG2, MAP2K6, RFC5, CHD4, PRKAB1, MAPK14, TBP, CCNG1, RAD1, RAD50, PPP2CA, HDAC1, AKT3, RPA2, STK11, SGK1, MAPKAP1, TAF12, CDK2, DYRK2, PIN1, TAF4…
REACTOME TP53 REGULATES TRANSCRIPTION OF CELL CYCLE GENES	1.50036	0.197373	0.959184	CNOT4, RBL1, BAX, AURKA, CNOT3, PCBP4, EP300, E2F1, RGCC, RBL2, CCNE1, CDKN1B, CNOT6, TFDP2, ARID3A, GADD45A, PLAGL1, CDK2, CDKN1A, CNOT1, PRMT1, E2F8, PCNA, CCNA1, CCNB1, CNOT6L, TP53, CARM1, CNOT9, CCNA2, PLK2, TNKS1BP1, CENPJ, CNOT8, CDC25C, CNOT11, BTG2, ZNF385A, E2F7, CDK1, PLK3, CCNE2, SFN, NPM1, CNOT10, CNOT7, E2F4
REACTOME HDMS DEMETHYLATE HISTONES	1.50068	0.198402	0.958333	KDM1A, KDM7A, KDM5D, KDM4A, JMJD6, KDM5A, KDM2B, KDM4C, KDM3A, KDM5B, KDM3B, KDM5C, KDM4B, KDM6B, KDM6A, ARID5B, HIST1H4H, KDM1B, PHF8, KDM2A, HIST2H3D, UTY, KDM4D, HIST1H4C, HIST1H3J, HIST1H4J, HIST1H3D, PHF2, HIST4H4, HIST2H3C, HIST2H3A, HIST2H4B, HIST2H4A, HIST1H4K, HIST1H3G, HIST1H4F, HIST1H4L, HIST1H3I, HIST1H3A, HIST1H4I, HIST1H4E, HIST1H4D, HIST1H3F, HIST1H4A, HIST1H4B, HIST1H3H
REACTOME FORMATION OF THE BETA CATENIN:TCF TRANSACTIVATING COMPLEX	1.49424	0.205516	0.944444	CREBBP, RUNX3, TLE2, TCF7, EP300, H2AFV, TLE4, BCL9, HDAC1, RBBP5, HIST1H2BJ, SMARCA4, ASH2L, H3F3B, MEN1, CDC73, MYC, LEF1, TLE3, TCF7L2, TCF7L1, HIST1H2BD, HIST1H4H, H3F3A, PYGO2, H2AFZ, TERT, LEO1, KMT2D, CTNNB1, AXIN2, PYGO1, KAT5, RUVBL1, HIST1H2AC, HIST1H2BC, HIST2H3D, HIST2H2AC, HIST2H2BE, HIST1H2BL, BCL9L, H2AFX, TRRAP, TCF4, TLE1, HIST1H2AD, HIST3H2BB, HIST1H4C, HIST1H3J, HIST1H4J, HIST1…
REACTOME FORMATION OF SENESCENCE ASSOCIATED HETEROCHROMATIN FOCI SAHF	1.49156	0.20838	1	CABIN1, HIRA, ASF1A, LMNB1, UBN1, HIST1H1D, HIST1H1A, CDKN1A, HMGA1, RB1, TP53, HMGA2, HIST1H1E, EP400, HIST1H1B, HIST1H1C, H1F0
REACTOME TP53 REGULATES TRANSCRIPTION OF DNA REPAIR GENES	1.49035	0.208722	0.892308	POLR2J, BRCA1, MNAT1, POLR2B, CTDP1, CDK13, MLH1, CCNT2, CCNK, SUPT16H, MSH2, POLR2E, POLR2F, NELFCD, POLR2C, ERCC2, POLR2I, ELL, GTF2H1, GTF2H3, ATF2, PMS2, GTF2F1, CCNT1, CDK7, CCNH, DDB2, CDK9, MDC1, FANCI, TP53, POLR2D, FANCD2, GTF2H2, POLR2K, SSRP1, ATM, CHEK1, FANCC, ERCC3, POLR2H, CDK12, POLR2G, FOS, ATR, JUN, POLR2L, POLR2A, NELFA, RAD51D, TCEA1, GTF2F2, NELFB, SUPT5H, NELFE, SUPT4H1, GTF…
KEGG GLYCOSAMINOGLYCAN BIOSYNTHESIS HEPARAN SULFATE	1.48546	0.214912	0.692308	EXT2, EXT1, XYLT1, XYLT2, NDST1, GLCE, HS3ST3B1, HS2ST1, HS6ST2, B3GAT3, HS3ST1, HS3ST2, HS6ST1, HS3ST3A1, NDST2, B4GALT7, EXTL2, EXTL3
PID MYC ACTIV PATHWAY	1.48397	0.215763	0.936709	MYC, BAX, TK1, SMAD3, TAF9, RUVBL2, HMGA1, NCL, DDX18, KAT5, ENO1, PFKM, CDC25A, E2F3, PRDX3, ODC1, PTMA, SNAI1, KAT2A, SERPINI1, MMP9, MAX, NPM1, NME1, TERT, RPL11, PIM1, TAF10, RUVBL1, BMI1, SLC2A1, TAF12, BIRC5, BCAT1, KIR3DL1, SUPT7L, TAF4B, LDHA, TRRAP, IREB2, TP53, CAD, MTDH, FOSL1, GPAM, SMAD4, GAPDH, SUPT3H, CDK4, EP300, POLR3D, SHMT1, CREBBP, CCND2, PEG10, ID2, EIF4G1, NBN, MYCT1, PDCD10…
REACTOME E2F MEDIATED REGULATION OF DNA REPLICATION	1.48156	0.21805	0.954545	POLA2, ORC1, ORC6, E2F1, POLA1, PPP2CB, PPP2R1A, PPP2CA, TFDP2, ORC2, ORC4, MCM8, CCNB1, ORC3, PPP2R1B, RB1, PRIM2, ORC5, PPP2R3B, CDK1, PRIM1
REACTOME METABOLISM OF NON CODING RNA	1.48065	0.218077	1	NUP160, GEMIN8, TPR, NDC1, DDX20, NUP133, CLNS1A, NUP37, GEMIN5, SEH1L, GEMIN2, NUP50, AAAS, NUP188, SNRPD3, PRMT5, RAE1, NUP93, NUP88, NUP98, NUP107, NUP155, NCBP2, WDR77, NUP43, NUP153, NUP85, SNRPD2, SNRPB, NUP214, NUP210, NUPL2, NCBP1, TGS1, NUP54, SNRPF, NUP58, GEMIN7, SNRPG, GEMIN6, RANBP2, NUP205, SEC13, NUP35, PHAX, SNRPD1, SNUPN, SMN1, GEMIN4, SNRPE, POM121, SMN2, NUP62, POM121C
REACTOME TRANSCRIPTION OF E2F TARGETS UNDER NEGATIVE CONTROL BY P107 RBL1 AND P130 RBL2 IN COMPLEX WITH HDAC1	1.47847	0.219968	0.9375	RBL1, MYBL2, E2F1, RBL2, TFDP2, HDAC1, E2F5, CCNA2, RBBP4, CDK1, LIN9, LIN54, E2F4, LIN52, LIN37
PID AURORA A PATHWAY	1.47572	0.223041	0.967742	GSK3B, GIT1, CKAP5, TDRD7, BRCA1, BIRC5, RAN, AURKB, NDEL1, PAK1, AKT1, TPX2, DLGAP5, TACC1, PPP2R5D, OAZ1, TACC3, PRKACA, NFKBIA, GADD45A, CDC25B, FZR1, AURKA, CENPA, RASA1, MDM2, CPEB1, AJUBA, TP53, AURKAIP1
REACTOME NUCLEAR IMPORT OF REV PROTEIN	1.4731	0.225932	1	NUP160, TPR, NDC1, NUP133, NUP37, SEH1L, NUP50, AAAS, NUP188, RAE1, NUP93, KPNB1, NUP88, NUP98, NUP107, NUP155, NUP43, NUP153, NUP85, NUP214, NUP210, RAN, NUPL2, NUP54, NUP58, RANBP2, NUP205, SEC13, NUP35, RCC1, NPM1, POM121, NUP62, POM121C
REACTOME SIRT1 NEGATIVELY REGULATES RRNA EXPRESSION	1.47018	0.227898	0.939394	SIRT1, SUV39H1, TAF1C, H2AFV, TBP, TAF1B, HIST1H2BJ, RRP8, H3F3B, TAF1A, HIST1H2BD, HIST1H4H, H3F3A, H2AFZ, TAF1D, HIST1H2AC, HIST1H2BC, HIST2H3D, HIST2H2AC, HIST2H2BE, HIST1H2BL, H2AFX, HIST1H2AD, HIST3H2BB, HIST1H4C, HIST1H3J, HIST1H4J, HIST1H3D, HIST4H4, HIST1H2BK, HIST2H3C, HIST2H2AA3, HIST2H3A, HIST1H2BN, H2AFJ, HIST2H4B, HIST2H4A, HIST2H2AA4, HIST1H4K, HIST1H2BM, HIST1H2BG, HIST1H3G, HIST1H…
REACTOME TRANSCRIPTION OF E2F TARGETS UNDER NEGATIVE CONTROL BY DREAM COMPLEX	1.47099	0.227995	0.947368	RBL1, CDC6, E2F1, RBL2, TFDP2, HDAC1, MAX, TOP2A, PCNA, E2F5, MYC, RBBP4, CDC25A, LIN9, LIN54, E2F4, LIN52, LIN37
REACTOME TRANSPORT OF MATURE MRNAS DERIVED FROM INTRONLESS TRANSCRIPTS	1.46583	0.233724	1	NUP160, TPR, NDC1, NUP133, CPSF1, NUP37, SEH1L, NUP50, AAAS, NUP188, RAE1, NUP93, NUP88, NUP98, NUP107, NUP155, NCBP2, CPSF3, NUP43, NUP153, NUP85, SYMPK, NUP214, NUP210, NUPL2, WDR33, NCBP1, NUP54, NUP58, FIP1L1, EIF4E, RANBP2, NUP205, SEC13, CPSF4, NXF1, NUP35, SLBP, CPSF2, ALYREF, POM121, NUP62, POM121C
REACTOME SWITCHING OF ORIGINS TO A POST REPLICATIVE STATE	1.45516	0.244198	0.944444	CDC27, PSMB1, PSMC4, PSMA4, ANAPC4, CUL1, PSME4, UBE2D1, MCM2, MCM6, ORC1, PSMC5, ANAPC5, ORC6, PSME1, CDC6, CDC23, PSMD5, PSMD8, MCM5, RBX1, PSMC6, PSMA3, PSMC1, PSMB5, PSMA6, PSME2, PSMA7, PSMD10, PSMD7, MCM4, CCNE1, FZR1, PSMA2, PSMD3, PSMD11, PSMD9, MCM3, SKP1, PSMD14, ORC2, ORC4, CDK2, PSMF1, MCM8, PSMB2, PSMA1, CDC16, PSME3, CCNA1, ORC3, PSMB7, ANAPC11, PSMB6, PSMA5, RPS27A, CCNA2, SKP2, UB…
REACTOME SUMOYLATION OF UBIQUITINYLATION PROTEINS	1.45535	0.245409	1	NUP160, PIAS1, TPR, NDC1, NUP133, NUP37, PIAS2, SEH1L, NUP50, AAAS, NUP188, RAE1, NUP93, UBE2I, PIAS4, NUP88, NUP98, NUP107, NUP155, SUMO1, NUP43, NUP153, NUP85, NUP214, NUP210, VHL, MDM2, NUPL2, NUP54, NUP58, PML, RANBP2, NUP205, SEC13, NUP35, POM121, TRIM27, NUP62, POM121C
REACTOME MITOTIC PROPHASE	1.45657	0.246216	0.964539	NCAPH2, VRK2, NUP160, TPR, NDC1, NUP133, NUP37, SEH1L, NUP50, AAAS, NUP188, MAPK1, VRK1, RAE1, LPIN2, EMD, MAPK3, NUP93, RAB2A, PPP2CB, PPP2R1A, H2AFV, NUP88, NUP98, NUP107, LMNB1, NUP155, PPP2CA, SMC4, GORASP1, GORASP2, BLZF1, SET, NEK6, NEK9, NUP43, MASTL, TMPO, HIST1H2BJ, NUP153, NUP85, NUP214, ARPP19, NUP210, H3F3B, LPIN3, CCNB1, LPIN1, NUPL2, SMC2, NUMA1, PPP2R1B, RAB1A, NUP54, USO1, NUP58, …
REACTOME RNA POLYMERASE I PROMOTER ESCAPE	1.45729	0.246569	0.94382	MNAT1, ZNRD1, POLR1A, RRN3, POLR2E, POLR2F, TAF1C, ERCC2, TWISTNB, H2AFV, UBTF, GTF2H1, GTF2H3, TBP, TAF1B, CD3EAP, CBX3, HIST1H2BJ, POLR1B, H3F3B, CDK7, CCNH, TAF1A, GTF2H2, POLR2K, HIST1H2BD, HIST1H4H, H3F3A, ERCC3, POLR2H, H2AFZ, TAF1D, POLR1C, POLR2L, HIST1H2AC, HIST1H2BC, HIST2H3D, HIST2H2AC, HIST2H2BE, HIST1H2BL, POLR1D, H2AFX, HIST1H2AD, HIST3H2BB, HIST1H4C, HIST1H3J, HIST1H4J, HIST1H3D, H…
REACTOME G PROTEIN GATED POTASSIUM CHANNELS	1.45552	0.246696	0.6	GNB1, GNB3, KCNJ5, KCNJ2, GABBR2, KCNJ16, KCNJ15, GNG4, GNB2, GNG12, GNG5, GNG7, GNG2, GABBR1, GNG10
Enriched pathways for down-regulated genes
Pathway name	NES*	FDR q-value*	Gene Ratio*	Genes in set
REACTOME REGULATION OF TLR BY ENDOGENOUS LIGAND	-2.40719	<0,001	0.842105	APOB, SFTPA1, SFTPD, CD36, TLR4, TLR2, S100A8, LY96, S100A9, CD14, FGA, FGB, TLR1, TLR6, SFTPA2, HMGB1
REACTOME ANTIMICROBIAL PEPTIDES	-2.4406	<0,001	0.309278	PRSS3, CD4, LTF, SLC11A1, LYZ, CTSG, BPI, CCR6, GNLY, PDZD11, CLU, CCR2, PI3, TLR2, S100A8, S100A7, LCN2, S100A9, CAMP, DEFB1, ATP7A, RNASE7, RNASE6, TLR1, ATOX1, ITLN1, PLA2G2A, DEFA1, DEFA3, DEFA1B
REACTOME NONSENSE MEDIATED DECAY NMD INDEPENDENT OF THE EXON JUNCTION COMPLEX EJC	-2.45765	<0,001	0.958333	UPF1, RPS20, RPL26L1, RPL18, PABPC1, RPL31, RPS5, RPLP0, RPL3, GSPT1, RPS16, RPS19, RPL18A, RPL28, RPL19, RPL34, RPS13, RPS12, RPL24, NCBP2, EIF4G1, RPS15, RPL22, RPS25, ETF1, RPL21, RPL5, RPS10, RPL23, RPS4Y1, RPL36, RPL27, RPS15A, NCBP1, RPL35, RPS6, RPLP1, RPS24, RPS2, RPS11, RPL13A, RPL11, RPS8, RPS27A, RPL32, RPS3A, RPL37, RPL10, RPL7, RPL7A, RPS3, FAU, RPL30, RPL8, RPL26, RPL29, RPL22L1, RP…
REACTOME RESPONSE TO ELEVATED PLATELET CYTOSOLIC CA2PLUS	-2.55419	<0,001	0.856061	LAMP2, ITGA2B, CD9, IGF1, HGF, VCL, RAB27B, HSPA5, ITIH4, WDR1, ACTN1, STXBP2, ACTN2, APLP2, TF, TGFB2, BRPF3, TIMP3, PDGFB, VTI1B, TIMP1, MAGED2, SYTL4, STX4, TGFB1, SERPINE1, RARRES2, CDC37L1, PFN1, LGALS3BP, VWF, PHACTR2, VEGFA, SPARC, FN1, PLEK, QSOX1, STXBP3, TGFB3, CLU, A1BG, SRGN, F13A1, ABCC4, TUBA4A, CALU, ISLR, ACTN4, HABP4, CAP1, CD36, CD63, TLN1, THBS1, OLA1, MMRN1, EGF, SOD1, APP, EC…
KEGG RIBOSOME	-2.69323	<0,001	0.954545	RPL35, RPL23, RPL3, RPL31, RPL4, RPL5, RPL32, RPS10, RPL34, RPS11, RPS12, RPL36AL, RPS13, RPL35A, RPL37A, RPS15, RPL37, RPL38, RPL14, RPS15A, FAU, RPSA, RPS16, RPL27, RPS17, RPL26, RPL24, RPL29, RPL28, RPL27A, UBA52, RPL30, RPL36, RPS20, RPS19, RPS18, RPS4X, RPS4Y1, RPS5, RPL22L1, RPL26L1, RPS6, RPLP2, RPL22, RPL23A, RPL18, RPL18A, RPL19, RPL21, RPS3A, RPL10A, RPS27L, RPS3, RPS2, MRPL13, RPL17, R…
REACTOME NEUTROPHIL DEGRANULATION	-2.74031	<0,001	0.914226	FGR, FUCA2, ENPP4, MPO, ITGAL, LAMP2, ALDH3B1, PSMB1, MGST1, MMP25, PRSS3, PLAUR, TYROBP, LTF, ALOX5, MVP, DNASE1L1, CAPN1, ACPP, SLC11A1, SERPINB1, ERP44, DERA, RNASET2, CD44, TNFRSF1B, GRN, LRRC7, ATP6V0A1, VCL, TIMP2, AGA, HEXB, CYBA, HEBP2, SERPINB3, GDI2, ATP11B, SLC2A3, ACAA1, CTSA, CNN2, CDK13, PKM, RHOA, ROCK1, KCNAB2, RAB27A, STK10, AP1M1, PLD1, RAB7A, TOLLIP, XRCC5, CEACAM1, PGM1, PSEN1…
REACTOME EUKARYOTIC TRANSLATION INITIATION	-2.34635	0.000202	0.966667	RPS20, RPL26L1, EIF4B, RPL18, PABPC1, EIF2B3, RPL31, RPS5, EIF3I, RPLP0, EIF3L, RPL3, EIF3D, EIF5, EIF3J, EIF3E, RPS16, RPS19, RPL18A, EIF3B, EIF4H, EIF3A, RPL28, RPL19, RPL34, RPS13, EIF2B1, RPS12, RPL24, EIF4G1, EIF2B4, RPS15, RPL22, RPS25, EIF2B2, RPL21, RPL5, RPS10, RPL23, EIF2S2, RPS4Y1, RPL36, EIF2S3, EIF3G, RPL27, EIF2S1, RPS15A, RPL35, RPS6, RPLP1, RPS24, RPS2, RPS11, RPL13A, RPL11, RPS8,…
REACTOME SRP DEPENDENT COTRANSLATIONAL PROTEIN TARGETING TO MEMBRANE	-2.35261	0.00023	0.902655	RPS20, RPL26L1, SEC61A1, RPL18, SEC61A2, TRAM1, RPL31, RPS5, RPLP0, RPL3, RPS16, RPS19, RPL18A, SEC61B, RPL28, RPL19, RPL34, RPS13, RPS12, RPL24, SSR3, SPCS1, RPS15, RPL22, RPS25, SPCS2, RPN2, RPL21, RPL5, RPS10, SSR1, RPL23, SPCS3, RPS4Y1, RPL36, RPL27, RPS15A, RPL35, RPS6, RPLP1, RPS24, SEC11A, RPS2, RPS11, RPL13A, RPL11, RPS8, RPS27A, RPL32, SRPRB, RPS3A, RPL37, RPL10, RPL7, RPL7A, RPS3, FAU, …
REACTOME NONSENSE MEDIATED DECAY NMD	-2.28549	0.000694	0.965517	UPF1, RPS20, RPL26L1, RPL18, SMG6, PABPC1, RPL31, RPS5, RPLP0, RPL3, GSPT1, RPS16, RPS19, PPP2R1A, RPL18A, SMG9, RPL28, RPL19, CASC3, RPL34, RPS13, MAGOHB, RPS12, PPP2CA, RPL24, NCBP2, EIF4G1, RPS15, RPL22, SMG7, RPS25, ETF1, RPL21, RPL5, RPS10, UPF3B, RPL23, RPS4Y1, RPL36, RPL27, RPS15A, NCBP1, RPL35, RPS6, RPLP1, RPS24, RPS2, EIF4A3, RPS11, RPL13A, RPL11, RPS8, RPS27A, RPL32, RPS3A, RPL37, RPL1…
REACTOME PLATELET ACTIVATION SIGNALING AND AGGREGATION	-2.26257	0.000719	0.857692	LAMP2, ITGA2B, TBXA2R, CD9, FYN, IGF1, HGF, PRKCH, VCL, RAB27B, LCP2, HSPA5, BCAR1, PIK3CB, ITIH4, DGKG, GNA15, GNAI3, DGKA, PRKCQ, RHOA, PRKCZ, RASGRP2, GNB5, CDC42, WDR1, ACTN1, MGLL, STXBP2, DGKD, APBB1IP, ACTN2, GNB1, RAPGEF3, APLP2, GP6, GNA11, RAPGEF4, TF, TGFB2, BRPF3, ITPR3, MAPK1, TIMP3, PDGFB, VTI1B, ABHD12, TIMP1, MAGED2, SYTL4, DGKH, MAPK3, STX4, CSK, TGFB1, PIK3R2, PIK3CG, SERPINE1, …
REACTOME SELENOAMINO ACID METABOLISM	-2.26735	0.000791	0.932203	RPS20, SARS, RPL26L1, RPL18, KARS, RPL31, RPS5, RPLP0, RPL3, AHCY, GSR, RPS16, RPS19, RPL18A, AIMP2, RPL28, RPL19, RPL34, SEPSECS, RPS13, RPS12, RARS, RPL24, RPS15, DARS, RPL22, CTH, RPS25, RPL21, RPL5, RPS10, EEF1E1, RPL23, RPS4Y1, RPL36, RPL27, SCLY, EEFSEC, RPS15A, RPL35, RPS6, RPLP1, RPS24, PAPSS1, RPS2, RPS11, RPL13A, RPL11, RPS8, RPS27A, RPL32, RPS3A, RPL37, RPL10, RPL7, RPL7A, RPS3, FAU, H…
REACTOME SMOOTH MUSCLE CONTRACTION	-2.20957	0.00131917	0.789474	VCL, MYLK, ITGB5, PXN, MYL6, SORBS1, MYL9, MYL12A, ACTA2, MYL12B, SORBS3, CALD1, MYH11, ANXA1, DYSF, TLN1, TPM1, TPM3, PAK1, GUCY1A2, ACTG2, LMOD1, TPM4, PAK2, ANXA2, MYL6B, ANXA6, TPM2, CALM1, ITGA1
REACTOME INITIAL TRIGGERING OF COMPLEMENT	-2.11627	0.00563739	0.202532	FCN1, COLEC11, C3, CFP, MASP1, FCN3, C1QC, C1R, C2, C1QB, C1QA, C1S, CFD, C4B, CFB, C4A
KEGG CARDIAC MUSCLE CONTRACTION	-2.09892	0.0060213	0.679487	CACNA2D1, CACNB1, COX8A, CACNB2, UQCR10, COX7C, CACNB3, CACNB4, RYR2, ATP2A2, TPM2, TPM1, ATP1B2, ATP1B3, ATP1B1, COX7B, COX7A1, COX7A2, COX6C, CACNA2D3, COX6B1, CACNA1D, SLC8A1, COX5B, SLC9A1, CACNA1C, CACNA1F, COX4I1, ATP1A1, CACNA2D2, TNNC1, ATP1A2, UQCRB, SLC9A6, TPM4, ACTC1, COX6A1, CACNA2D4, UQCRH, UQCRFS1, UQCRC2, TPM3, UQCRC1, UQCR11, UQCRQ, TNNT2, COX4I2, COX7A2L, COX5A, CACNG4, UQCRHL, …
REACTOME TRAF6 MEDIATED NF KB ACTIVATION	-2.06186	0.00810929	1	NFKB2, MAVS, MAP3K1, NFKBIA, IKBKB, NFKBIB, DDX58, NFKB1, IFIH1, TRIM25, TRAF2, APP, S100B, S100A12, NKIRAS2, RELA, SAA1, TRAF6, RNF135, HMGB1, NKIRAS1, AGER, CHUK, IKBKG
REACTOME ACTIVATION OF THE MRNA UPON BINDING OF THE CAP BINDING COMPLEX AND EIFS AND SUBSEQUENT BINDING TO 43S	-2.04285	0.00998333	0.983333	RPS20, EIF4B, PABPC1, RPS5, EIF3I, EIF3L, EIF3D, EIF3J, EIF3E, RPS16, RPS19, EIF3B, EIF4H, EIF3A, RPS13, RPS12, EIF4G1, RPS15, RPS25, RPS10, EIF2S2, RPS4Y1, EIF2S3, EIF3G, EIF2S1, RPS15A, RPS6, RPS24, RPS2, RPS11, RPS8, RPS27A, RPS3A, EIF3H, EIF3M, RPS3, FAU, EIF4E, EIF4A2, EIF4A1, RPS14, RPSA, RPS9, RPS21, RPS7, EIF1AX, EIF3F, RPS27, EIF3K, RPS17, EIF3C, RPS27L, RPS23, EIF4EBP1, RPS26, RPS4X, RP…
REACTOME REGULATION OF EXPRESSION OF SLITS AND ROBOS	-2.03724	0.0101454	0.912791	PSMB1, RPS20, PSMC4, RPL26L1, PSMA4, RPL18, PSME4, PABPC1, RPL31, USP33, RPS5, PSMC5, RPLP0, PSME1, PSMD5, PSMD8, RPL3, RBX1, PSMC6, PSMA3, PSMC1, PSMB5, PSMA6, PSME2, PSMA7, PSMD10, PSMD7, GSPT1, RPS16, RPS19, RPL18A, HOXA2, PSMA2, CUL2, RPL28, RPL19, PSMD3, CASC3, PSMD11, RPL34, RPS13, PSMD9, MAGOHB, RPS12, RPL24, NCBP2, EIF4G1, PSMD14, RPS15, RPL22, RPS25, ETF1, RPL21, RPL5, RPS10, UPF3B, RPL2…
REACTOME FORMATION OF FIBRIN CLOT CLOTTING CASCADE	-2.0267	0.0110593	0.589744	TFPI, F11, SERPIND1, PROCR, C1QBP, VWF, PROC, F3, F13A1, F10, SERPINE2, PRCP, SERPING1, KLKB1, FGA, FGB, A2M, THBD, F2R, F8, SERPINA5, F5, CD177
KEGG COMPLEMENT AND COAGULATION CASCADES	-2.01648	0.0121459	0.753623	F2R, VWF, FGB, PLAT, SERPIND1, F3, F5, SERPINA1, PLAUR, PLAU, F10, TFPI, F8, KLKB1, CR2, MASP1, A2M, CR1, F13A1, F11, C7, C8B, CD59, SERPINA5, C6, C5AR1, C5, BDKRB1, C4BPA, C4B, C4A, BDKRB2, CFH, CFB, CPB2, CD46, SERPINF2, PROC, FGA, SERPINE1, C2, C1S, C3AR1, C3, C1QB, CFD, C1QA, C1R, C1QC, CFI, SERPING1, THBD
PID IL8 CXCR2 PATHWAY	-1.99608	0.0141207	0.970588	PIK3R6, FGR, RAB7A, AKT1, CXCR2, PRKCB, PLD2, ARRB1, PLCB1, HCK, GNB1, PRKCA, CXCL8, RAC2, PLCB2, PIK3CG, PPP2CA, ARRB2, PDPK1, LYN, ELMO1, GNG2, DOCK2, GNAI2, RAB5A, CBL, GNA14, GNA15, PLCB3, DNM1, PPP2R1A, VASP, RAB11A
REACTOME TOLL LIKE RECEPTOR CASCADES	-1.96814	0.0146601	0.960784	SARM1, BTK, BIRC3, MAP2K3, MAPK9, CUL1, TAB2, CASP8, MAP2K4, MEF2A, RPS6KA2, UBE2D1, FBXW11, MAP2K7, NFKB2, PIK3C3, DNM2, MEF2C, APOB, PTPN4, IRAK3, MAP3K1, MAPK1, TAB1, LGMN, RPS6KA5, NFKBIA, BPI, TLR8, EEA1, MAPK3, RIPK2, IKBKB, PPP2CB, NFKBIB, VRK3, PPP2R1A, NOD1, DNM1, MAPK8, MAP3K8, DUSP3, MAP2K6, NFKB1, UBE2D3, MAPK10, UNC93B1, BIRC2, MAPK14, PPP2R5D, LY86, SKP1, PPP2CA, MAPKAPK3, ATF2, RPS…
KEGG VIRAL MYOCARDITIS	-1.96925	0.0148464	0.842857	CASP9, CASP8, HLA-DOA, HLA-DOB, CD80, CD86, CD28, EIF4G3, ITGAL, ICAM1, CXADR, HLA-C, HLA-B, MYH14, HLA-DMB, HLA-DMA, HLA-A, DMD, MYH15, RAC2, BID, HLA-G, RAC3, ABL1, ABL2, CASP3, EIF4G2, PRF1, EIF4G1, ITGB2, ACTG1, RAC1, SGCD, SGCG, HLA-DRB5, SGCA, SGCB, DAG1, LAMA2, ACTB, HLA-F, HLA-E, CD40LG, CCND1, HLA-DPA1, CD40, HLA-DPB1, HLA-DQA1, HLA-DQA2, HLA-DQB1, CAV1, MYH3, CYCS, MYH7, MYH9, MYH11, FY…
REACTOME TOLL LIKE RECEPTOR TLR1:TLR2 CASCADE	-1.97049	0.0150577	0.979381	BTK, MAP2K3, MAPK9, CUL1, TAB2, MAP2K4, MEF2A, RPS6KA2, FBXW11, MAP2K7, NFKB2, MEF2C, IRAK3, MAP3K1, MAPK1, TAB1, RPS6KA5, NFKBIA, MAPK3, RIPK2, IKBKB, PPP2CB, NFKBIB, VRK3, PPP2R1A, NOD1, MAPK8, MAP3K8, DUSP3, MAP2K6, NFKB1, MAPK10, MAPK14, PPP2R5D, SKP1, PPP2CA, MAPKAPK3, ATF2, RPS6KA1, CREB1, SFTPA1, ATF1, ELK1, ECSIT, SFTPD, IRAK2, CD36, MAP3K7, TLR4, TLR2, PPP2R1B, DUSP6, PELI2, APP, RPS27A,…
REACTOME P130CAS LINKAGE TO MAPK SIGNALING FOR INTEGRINS	-1.98778	0.0151936	0.933333	ITGA2B, BCAR1, APBB1IP, VWF, FN1, RAP1A, RAP1B, TLN1, CRK, PTK2, FGA, FGB, SRC, ITGB3
BIOCARTA MONOCYTE PATHWAY	-1.9713	0.0155351	1	SELP, SELE, ITGAM, ITGAL, ITGB2, PECAM1, ITGA4, CD44, ICAM1, ITGB1, SELL
BIOCARTA COMP PATHWAY	-1.9721	0.0159216	0.75	C1QB, CFB, C7, MASP1, CFD, C2, C1S, C1QC, C6, C5, C1R, C3, C4A, C1QA, C4B
KEGG LEUKOCYTE TRANSENDOTHELIAL MIGRATION	-1.95572	0.0160331	0.793103	CDH5, JAM3, TXK, ITGAL, ITGAM, ITGA4, SIPA1, ROCK1, MMP2, PTK2, NCF4, MMP9, NCF2, PECAM1, VAV1, VASP, VCAM1, ITGB1, MYL12A, THY1, VAV2, ITGB2, CTNNA1, JAM2, PIK3R5, CLDN18, MAPK14, MAPK12, VCL, GNAI1, GNAI2, CTNND1, PXN, RAPGEF3, ARHGAP5, BCAR1, GNAI3, CLDN16, EZR, CXCL12, PLCG1, PLCG2, PTK2B, RHOH, OCLN, CDC42, ACTN2, PTPN11, PRKCB, PRKCA, CLDN10, MYL9, CLDN5, CLDN1, ICAM1, RHOA, CXCR4, ESAM, AC…
REACTOME TOLL LIKE RECEPTOR 4 TLR4 CASCADE	-1.97253	0.0164089	0.976378	SARM1, BTK, BIRC3, MAP2K3, MAPK9, CUL1, TAB2, CASP8, MAP2K4, MEF2A, RPS6KA2, UBE2D1, FBXW11, MAP2K7, NFKB2, DNM2, MEF2C, PTPN4, IRAK3, MAP3K1, MAPK1, TAB1, RPS6KA5, NFKBIA, BPI, MAPK3, RIPK2, IKBKB, PPP2CB, NFKBIB, VRK3, PPP2R1A, NOD1, DNM1, MAPK8, MAP3K8, DUSP3, MAP2K6, NFKB1, UBE2D3, MAPK10, BIRC2, MAPK14, PPP2R5D, LY86, SKP1, PPP2CA, MAPKAPK3, ATF2, RPS6KA1, CREB1, SFTPA1, ATF1, IRF3, ELK1, TI…
REACTOME DAP12 INTERACTIONS	-1.95607	0.0164759	0.85	BTK, FYN, TYROBP, LCP2, PIK3CB, TREM2, GRAP2, SIRPB1, PIK3R2, SOS1, PIK3CA, PLCG1, TREM1, KRAS, VAV3, KLRD1, RAC1, PIK3R1, VAV2, SHC1, SYK, B2M, HRAS, GRB2, LCK, CD300E, PLCG2, HLA-E, NRAS, LAT, KLRK1, HLA-B, HLA-C, SIGLEC14
REACTOME PLASMA LIPOPROTEIN REMODELING	-1.97492	0.0165126	0.65625	MBTPS2, APOB, CETP, PCSK5, LMF2, PLTP, LIPG, LMF1, APOE, PCSK6, FURIN, MBTPS1, ABCG1, ALB, LIPC, ANGPTL4, LPL, LPA, LCAT, APOC2, GPIHBP1
REACTOME IMMUNOREGULATORY INTERACTIONS BETWEEN A LYMPHOID AND A NON LYMPHOID CELL	-1.94973	0.0169425	0.569892	CD99, ITGAL, TYROBP, CD22, SLAMF7, CDH1, COL17A1, CLEC2D, FCGR2B, PVR, ICAM3, PILRA, SIGLEC1, ICAM1, CD200, TREM2, CD40, CD40LG, LILRB1, LILRA1, SIGLEC8, ICAM4, ICAM5, CD33, SIGLEC6, SIGLEC5, LILRB5, NPDC1, ICAM2, COL1A1, CRTAM, CD81, CLEC2B, KLRB1, ULBP1, ITGA4, PILRB, TREM1, KIR2DL1, C3, HCST, SIGLEC9, NECTIN2, ULBP3, LILRB2, SFTPD, KLRD1, ITGB7, SIGLEC10, KLRF1, ITGB1, FCGR1A, CD226, CD96, CD8…
REACTOME INTEGRIN SIGNALING	-1.9479	0.01695	0.962963	ITGA2B, BCAR1, RASGRP2, APBB1IP, RAPGEF3, RAPGEF4, CSK, VWF, FN1, SOS1, RAP1A, RAP1B, TLN1, PDPK1, AKT1, SHC1, SYK, CRK, PTK2, FGA, FGB, RASGRP1, GRB2, PTPN1, SRC, ITGB3
REACTOME RHO GTPASES ACTIVATE NADPH OXIDASES	-1.94351	0.0175386	0.875	CYBA, PRKCZ, PIK3C3, MAPK1, NCF4, MAPK3, MAPK14, NCF2, PIN1, RAC2, RAC1, S100A8, PRKCA, NCF1, S100A9, PRKCD, CYBB, PRKCB, MAPK11, NOXA1, PIK3R4
REACTOME BIOSYNTHESIS OF SPECIALIZED PRORESOLVING MEDIATORS SPMS	-1.93472	0.0187454	0.789474	ALOX5, PTGS2, CYP2D6, PTGR1, ALOX12, LTA4H, EPHX2, CYP2E1, ALOX5AP, CYP2C8, CYP1A1, ALOX15, HPGD, GPX4, LTC4S
KEGG HYPERTROPHIC CARDIOMYOPATHY HCM	-1.92726	0.020055	0.807229	CACNA2D1, CACNB1, CACNB2, CACNB3, CACNB4, TNF, ITGA9, IGF1, RYR2, LMNA, ATP2A2, ITGA4, TPM2, ITGA3, TPM1, ITGA2B, ITGA7, ITGA5, EMD, ITGA11, PRKAG2, DMD, CACNA2D3, CACNA1D, SLC8A1, CACNA1C, CACNA1F, ITGB3, CACNA2D2, ITGB4, TNNC1, ITGB5, ITGB6, ITGB7, ITGAV, ITGB1, TPM4, ACTC1, ACTG1, CACNA2D4, TPM3, ITGA10, SGCD, SGCG, SGCA, ITGA8, SGCB, DAG1, LAMA2, TGFB2, TNNT2, TGFB1, PRKAB2, PRKAB1, PRKAA2, I…
BIOCARTA NFAT PATHWAY	-1.91942	0.0216625	0.764706	HBEGF, MAPK3, AGT, PIK3CG, HRAS, NFATC4, PIK3R1, MAPK8, MAP2K1, RAF1, IGF1, PRKAR1A, CALM1, FGF2, NFATC2, MAPK1, PRKAR2B, CAMK1, PPP3CA, NFATC3, GSK3B, CREBBP, RPS6KB1, CALM2, MAPK14, PRKACB, PPP3CB, EDN1, CALR, CALM3, PRKAR1B, AKT1, CSNK1A1, NFATC1, PIK3CA, CAMK4, PRKAR2A, MEF2C, PPP3CC
REACTOME TAK1 ACTIVATES NFKB BY PHOSPHORYLATION AND ACTIVATION OF IKKS COMPLEX	-1.91382	0.0224887	0.96875	TAB2, NFKB2, TAB1, NFKBIA, RIPK2, IKBKB, NFKBIB, NOD1, NFKB1, IRAK2, MAP3K7, APP, RPS27A, UBC, TAB3, S100B, S100A12, NOD2, NKIRAS2, RELA, SAA1, TRAF6, UBE2N, IRAK1, HMGB1, NKIRAS1, AGER, CHUK, UBA52, UBE2V1, IKBKG
REACTOME DECTIN 2 FAMILY	-1.90878	0.0232629	0.615385	FYN, CLEC4A, CLEC10A, MUC4, FCER1G, SYK, CLEC4E, CLEC4D, MUC15, MUC20, MUC16, MUC6, MUC1, PLCG2, MUC21, LYN
REACTOME MUSCLE CONTRACTION	-1.90285	0.0237496	0.652174	CACNA2D2, WWTR1, ATP1A2, VIM, VCL, KCNQ1, ATP2B4, HIPK2, MYLK, CACNB1, ABCC9, ATP1B3, CAMK2A, ATP2B1, PRKACA, ATP2A3, SRI, CACNG4, ACTN2, KCNK2, ITGB5, MYBPC2, PXN, TBX5, NOS1, FXYD3, MYL6, SORBS1, ITPR3, KCNK6, SLC8A3, MYL9, MYL12A, CACNA1F, KCND1, FGF14, DMPK, TNNT1, SCN1B, ACTA2, RANGRF, MYH3, KAT2B, FGF12, TNNC1, KCNIP3, TNNT2, MYL12B, CASQ2, FKBP1B, KCNIP2, SORBS3, CALD1, ITPR2, KCNJ2, AKAP9…
REACTOME SIGNALING BY ROBO RECEPTORS	-1.90385	0.0241223	0.922018	PSMB1, RPS20, PSMC4, RPL26L1, PSMA4, RPL18, GPC1, NTN1, RHOA, PSME4, PFN2, PABPC1, CDC42, NCK2, RPL31, PRKACA, CLASP1, USP33, PAK3, RPS5, PSMC5, RPLP0, PSME1, PSMD5, ABL1, NRP1, MYO9B, PSMD8, RPL3, RBX1, SOS2, PSMC6, PSMA3, PSMC1, PSMB5, PSMA6, PSME2, PSMA7, PSMD10, PSMD7, GSPT1, RPS16, RPS19, RPL18A, HOXA2, PSMA2, CXCL12, PPP3CB, CUL2, RPL28, RPL19, PSMD3, CASC3, PFN1, PSMD11, RPL34, RPS13, PSMD…
REACTOME GRB2:SOS PROVIDES LINKAGE TO MAPK SIGNALING FOR INTEGRINS	-1.89284	0.0256717	0.933333	ITGA2B, APBB1IP, VWF, FN1, SOS1, RAP1A, RAP1B, TLN1, PTK2, FGA, FGB, GRB2, SRC, ITGB3
KEGG DILATED CARDIOMYOPATHY	-1.89426	0.0259141	0.811111	CACNA2D1, CACNB1, CACNB2, CACNB3, ADCY9, CACNB4, ADCY6, ADCY7, ADCY5, TNF, ITGA9, IGF1, RYR2, LMNA, ATP2A2, ADRB1, ITGA4, TPM2, ITGA3, TPM1, ITGA2B, ITGA7, ITGA5, EMD, ITGA11, DMD, CACNA2D3, CACNA1D, SLC8A1, CACNA1C, CACNA1F, ITGB3, CACNA2D2, ITGB4, ADCY4, TNNC1, ITGB5, ITGB6, ITGB7, ITGAV, ITGB1, TPM4, ACTC1, ACTG1, CACNA2D4, TPM3, ITGA10, SGCD, SGCG, SGCA, ITGA8, SGCB, DAG1, PRKX, PLN, LAMA2, T…
REACTOME COMPLEMENT CASCADE	-1.88204	0.0273664	0.315789	CFH, C8B, C6, CPB2, CD59, FCN1, C5, CD81, C7, CFHR3, CR2, CD46, COLEC11, CLU, C4BPA, C3, CFP, MASP1, C5AR2, FCN3, SERPING1, C1QC, C1R, C2, C3AR1, C1QB, C1QA, CD19, C1S, C5AR1, CFD, CR1, CFI, C4B, CFB, C4A
REACTOME CELL SURFACE INTERACTIONS AT THE VASCULAR WALL	-1.88468	0.0276428	0.597938	CD99, ITGAL, ITGA3, SELE, FYN, CD74, SLC7A9, CD44, PIK3CB, GPC1, CD84, ATP1B3, CEACAM1, APOB, CEACAM6, GP6, SIRPG, GLG1, ITGA6, ANGPT2, SLC7A8, PPIL2, PICK1, PROCR, CD99L2, SLC7A6, SLC7A5, TNFRSF10A, TGFB1, CEACAM5, PIK3R2, CAV1, COL1A1, SELPLG, PTPN6, ITGA4, GRB14, FN1, PROC, SDC1, SOS1, CD58, CD2, CD48, EPCAM, TEK, TNFRSF10B, PIK3CA, CD244, SDC4, PLCG1, CEACAM8, TREM1, VPREB3, ATP1B2, JCHAIN, K…
REACTOME DEFENSINS	-1.88288	0.0277734	0.192308	PRSS3, CD4, CCR6, CCR2, TLR2, DEFB1, TLR1, DEFA1, DEFA3, DEFA1B
KEGG ANTIGEN PROCESSING AND PRESENTATION	-1.87723	0.0284008	0.659091	HLA-DOA, HLA-DOB, KLRC3, KLRD1, RFXAP, RFX5, LGMN, PSME3, CTSS, HLA-C, HLA-B, HLA-DMB, HLA-DMA, HLA-A, HSPA1B, HSPA2, HLA-G, KIR3DL1, KIR3DL2, HSPA1A, RFXANK, CREB1, HSPA5, CD74, CTSL, IFI30, CIITA, CD4, KIR2DL1, HLA-DRB5, LTA, TAP2, KIR2DS4, TAPBP, CD8A, CD8B, TAP1, KIR2DL4, CANX, KIR2DL3, KLRC4, NFYC, NFYA, NFYB, HLA-F, CTSB, HLA-E, CALR, HLA-DPA1, HLA-DPB1, HLA-DQA1, PDIA3, HLA-DQA2, HLA-DQB1,…
PID TOLL ENDOGENOUS PATHWAY	-1.87263	0.029386	0.958333	RHOA, HMGB1, LY96, TIRAP, BGN, IKBKB, IRAK1, IKBKG, CHUK, SFTPA1, IRAK2, VCAN, TLR2, TLR1, TLR3, TLR6, CD14, TICAM1, TLR4, S100A9, S100A8, MYD88, IRAK4
REACTOME DISEASES ASSOCIATED WITH SURFACTANT METABOLISM	-1.86365	0.0312464	1	CSF2RB, SFTPA1, SFTPD, SLC34A2, ABCA3, SFTPC, SFTPB, SFTPA2, CSF2RA, SFTA3
REACTOME DIGESTION AND ABSORPTION	-1.86129	0.0314122	0.464286	NPC1L1, PIR, SLC5A1, CHIT1, SLC2A5, CEL, AMY1B, PNLIP, AMY1C, RSC1A1, AMY2B, AMY2A, MGAM
REACTOME INFLAMMASOMES	-1.85452	0.0331172	0.95	NFKB2, P2RX7, NLRC4, NLRP1, MEFV, PYCARD, NFKB1, PANX1, TXN, CASP1, PSTPIP1, APP, NLRP3, AIM2, SUGT1, BCL2L1, BCL2, RELA, TXNIP
REACTOME SIGNALING BY MODERATE KINASE ACTIVITY BRAF MUTANTS	-1.83422	0.0418383	0.955556	ITGA2B, VCL, CAMK2A, MARK3, ACTB, APBB1IP, ARAF, PEBP1, BRAP, JAK2, MAPK1, MAPK3, CSK, VWF, FN1, RAP1A, MAP2K2, RAP1B, RAF1, KRAS, TLN1, ARRB1, IQGAP1, KSR1, ARRB2, CNKSR1, CAMK2D, CAMK2G, CNKSR2, BRAF, YWHAB, PHB, MAP2K1, KSR2, FGA, FGB, MAP3K11, HRAS, ACTG1, SRC, CALM1, NRAS, ITGB3
PID IL8 CXCR1 PATHWAY	-1.82761	0.0434598	0.964286	ARRB1, HCK, GNA14, PRKCB, GNAI2, FGR, AKT1, PLCB2, CBL, GRK2, PLD1, PLCB3, PIK3R6, PLCB1, DNM1, GNB1, PRKCA, PIK3CG, CXCR1, RAB5A, LYN, CXCL8, PRKCE, ARRB2, GNA15, PDPK1, GNG2
REACTOME STRIATED MUSCLE CONTRACTION	-1.82906	0.0436319	0.472222	VIM, ACTN2, MYBPC2, TNNT1, MYH3, TNNC1, TNNT2, TMOD2, TMOD1, TMOD3, TPM1, TPM3, TTN, ACTC1, TPM4, TPM2, DMD
REACTOME THE NLRP3 INFLAMMASOME	-1.82212	0.0454987	0.933333	NFKB2, P2RX7, MEFV, PYCARD, NFKB1, PANX1, TXN, CASP1, PSTPIP1, APP, NLRP3, SUGT1, RELA, TXNIP
REACTOME METABOLISM OF ANGIOTENSINOGEN TO ANGIOTENSINS	-1.8158	0.0473366	0.833333	CPB2, CTSG, GZMH, CTSZ, CTSD, ACE2, AGT, ENPEP, CPB1, ACE, CPA3, ANPEP, ATP6AP2, MME, CES1
REACTOME ADVANCED GLYCOSYLATION ENDPRODUCT RECEPTOR SIGNALING	-1.81616	0.0480816	1	MAPK1, MAPK3, CAPZA1, PRKCSH, LGALS3, APP, S100B, S100A12, SAA1, HMGB1, CAPZA2, AGER, DDOST
BIOCARTA AGPCR PATHWAY	-1.80861	0.0503869	0.909091	GRK4, GNAS, PRKAR1A, PRKAR2B, PRKCB, PRKACB, ARRB1, PRKAR1B, PRKCA, PRKAR2A
REACTOME BINDING AND UPTAKE OF LIGANDS BY SCAVENGER RECEPTORS	-1.80581	0.0509574	0.326531	STAB1, MARCO, MSR1, SCARB1, SCARF1, APOB, FTL, APOL1, COL1A1, HPX, SPARC, COLEC11, LRP1, MASP1, APOE, JCHAIN, COL4A2, CD36, STAB2, HYOU1, COLEC12, ALB, SCGB3A2, COL1A2, FTH1, SCARA5, COL3A1, SAA1, CD163, CALR, SSC5D, COL4A1
REACTOME HSF1 ACTIVATION	-1.79827	0.0524533	0.548387	HDAC6, DNAJB6, RPA3, YWHAE, MRPL18, RPA2, RPA1, TNFRSF21, EEF1A1, DEDD2, VCP, HSPB2, HSF1, COL4A6, HSPA1B, HSPA1A, HSBP1
PID ANGIOPOIETIN RECEPTOR PATHWAY	-1.7991	0.0528266	0.938776	AGTR1, MAPK8, PTK2, ANGPT2, TNF, CDKN1A, SHC1, MAPK1, GRB2, NCK1, PLD2, ITGA5, PXN, RASA1, MAPK3, MAPK14, PTPN11, FYN, RAC1, AKT1, ITGB1, NOS3, TEK, CRK, STAT5A, FN1, FGF2, DOK2, ELF1, PIK3R1, STAT5B, RELA, GRB7, GRB14, BMX, ANGPT1, ELF2, ELK1, RPS6KB1, NFKB1, MMP2, FES, ETS1, PAK1, PIK3CA, FOXO1
REACTOME TRIF TICAM1 MEDIATED TLR4 SIGNALING	-1.79574	0.0529314	0.979381	SARM1, BIRC3, MAP2K3, MAPK9, CUL1, TAB2, CASP8, MAP2K4, MEF2A, RPS6KA2, UBE2D1, FBXW11, MAP2K7, NFKB2, MEF2C, MAPK1, TAB1, RPS6KA5, NFKBIA, MAPK3, RIPK2, IKBKB, PPP2CB, NFKBIB, VRK3, PPP2R1A, NOD1, MAPK8, MAP3K8, DUSP3, MAP2K6, NFKB1, UBE2D3, MAPK10, BIRC2, MAPK14, PPP2R5D, SKP1, PPP2CA, MAPKAPK3, ATF2, RPS6KA1, CREB1, ATF1, IRF3, ELK1, TICAM1, RIPK3, TRAF3, UBE2D2, IRAK2, MAP3K7, TANK, TLR4, RIP…
REACTOME RESPONSE TO METAL IONS	-1.79953	0.0535874	0.714286	MT1G, MT2A, CSRP1, MT1E, MT1X, MTF1, MT1F, MT1H, MT1A, MT1M
REACTOME ATTENUATION PHASE	-1.79286	0.0538419	0.464286	CREBBP, EP300, DNAJB6, MRPL18, HSPA2, TNFRSF21, DEDD2, HSPB2, HSF1, COL4A6, HSPA1B, HSPA1A, HSBP1
KEGG NATURAL KILLER CELL MEDIATED CYTOTOXICITY	-1.78267	0.0575116	0.79562	ZAP70, TNFSF10, ITGAL, PPP3CC, PPP3R1, FCER1G, HLA-G, BRAF, VAV1, SHC4, PRF1, VAV2, NRAS, CHP2, ITGB2, GZMB, NFAT5, FCGR3B, ULBP3, FCGR3A, PIK3R5, NCR1, HCST, NFATC4, NFATC3, KRAS, SHC3, CD247, RAET1L, HLA-E, PAK1, LCP2, KLRK1, PLCG1, PLCG2, PTK2B, NFATC2, NFATC1, LCK, SOS2, PTPN11, KLRC3, RAF1, PRKCB, KLRD1, SHC1, PRKCA, TNF, ICAM2, ICAM1, RAET1G, HLA-C, HLA-B, PTPN6, HLA-A, RAC2, SH3BP2, BID, M…
REACTOME CELL EXTRACELLULAR MATRIX INTERACTIONS	-1.78432	0.0576459	1	ACTN1, LIMS2, FERMT2, ACTB, PXN, TESK1, VASP, FLNC, ARHGEF6, RSU1, ITGB1, FBLIM1, ILK, LIMS1, ACTG1, PARVB, FLNA, PARVA
REACTOME ROS AND RNS PRODUCTION IN PHAGOCYTES	-1.77111	0.0631089	0.833333	MPO, SLC11A1, ATP6V0A1, ATP6V1H, CYBA, NOS1, NCF4, ATP6V1D, ATP6V0A4, TCIRG1, ATP6V0E1, ATP6V1A, NCF2, ATP6V0B, HVCN1, RAC2, ATP6V1F, ATP6V1E1, ATP6V1G1, ATP6V1B2, ATP6V0D2, ATP6V1C1, NCF1, ATP6V0D1, NOS3, CYBB, ATP6V0E2, ATP6V0A2, ATP6V0C, ATP6V1G2
KEGG RENIN ANGIOTENSIN SYSTEM	-1.76931	0.0632854	0.764706	LNPEP, ACE2, ANPEP, CTSA, CTSG, AGT, AGTR1, ACE, AGTR2, NLN, ENPEP, CPA3, MME
PID ANTHRAX PATHWAY	-1.76681	0.0637969	1	TNF, ANTXR1, MAP2K7, PGR, NLRP1, DEFA1, MAPK3, VCAM1, MAP2K2, MAP2K1, CASP1, MAP2K6, IL18, ANTXR2, IL1B, MAP2K4, MAP2K3, MAPK1
REACTOME INFLUENZA INFECTION	-1.75963	0.0646599	0.955128	POLR2J, RPS20, NUP160, RPL26L1, POLR2B, TPR, EIF2AK2, NDC1, RPL18, IPO5, NUP133, RPL31, NUP37, RPS5, SEH1L, RPLP0, NUP50, AAAS, NUP188, POLR2E, POLR2F, RPL3, PABPN1, RAE1, DNAJC3, KPNA3, NUP93, POLR2C, RPS16, POLR2I, TGFB1, RPS19, RPL18A, RPL28, RPL19, KPNB1, NUP88, RPL34, RPS13, NUP98, NUP107, RPS12, NUP155, KPNA1, RPL24, RPS15, RPL22, RPS25, NUP43, RPL21, RPL5, CLTA, RPS10, NUP153, NUP85, GTF2F…
REACTOME TOLL LIKE RECEPTOR 9 TLR9 CASCADE	-1.76063	0.0648793	0.978947	MAP2K3, MAPK9, CUL1, TAB2, MAP2K4, MEF2A, RPS6KA2, FBXW11, MAP2K7, NFKB2, PIK3C3, MEF2C, MAP3K1, MAPK1, TAB1, RPS6KA5, NFKBIA, TLR8, EEA1, MAPK3, RIPK2, IKBKB, PPP2CB, NFKBIB, VRK3, PPP2R1A, NOD1, MAPK8, MAP3K8, DUSP3, MAP2K6, NFKB1, MAPK10, MAPK14, PPP2R5D, SKP1, PPP2CA, MAPKAPK3, ATF2, RPS6KA1, CREB1, ATF1, ELK1, TICAM1, ECSIT, RBSN, IRAK2, MAP3K7, TLR4, PPP2R1B, DUSP6, PELI2, APP, RPS27A, UBC,…
REACTOME FCGR ACTIVATION	-1.76105	0.0655148	0.173913	FGR, FYN, HCK, FCGR2A, FCGR1A, CD3G, SYK, YES1, SRC, CD247, FCGR3A, LYN
REACTOME HSF1 DEPENDENT TRANSACTIVATION	-1.76142	0.0663025	0.552632	CREBBP, CAMK2A, EP300, DNAJB6, MRPL18, HSPA2, RPTOR, CAMK2D, TNFRSF21, CAMK2G, HSPB8, DEDD2, MLST8, HSPB2, HSF1, COL4A6, MTOR, HSPA1B, HSPA1A, AKT1S1, HSBP1
KEGG GRAFT VERSUS HOST DISEASE	-1.75272	0.0680294	0.829268	KIR2DL1, HLA-DRB5, HLA-DOA, HLA-DOB, CD80, CD86, KLRD1, CD28, TNF, KIR2DL3, IFNG, HLA-C, HLA-B, HLA-DMB, IL1B, HLA-DMA, HLA-F, HLA-E, HLA-A, HLA-DPA1, HLA-DPB1, HLA-DQA1, HLA-G, KIR3DL1, HLA-DQA2, KIR3DL2, HLA-DQB1, IL1A, PRF1, FAS, FASLG, GZMB, IL6, HLA-DRA
PID IL5 PATHWAY	-1.74799	0.0708924	0.928571	CISH, STAT5B, CSF2RB, LYN, IL5RA, PIK3R1, SDCBP, PIK3CA, PIM1, PTPN11, JAK2, GRB2, STAT5A
SA MMP CYTOKINE CONNECTION	-1.73789	0.0776596	0.933333	SELL, TNF, TGFB2, IL1B, TNFSF8, CD44, TNFRSF1A, FCGR3A, IL6R, TNFRSF1B, ACE, SPN, CSF1, TGFB1
BIOCARTA LONGEVITY PATHWAY	-1.73304	0.079762	0.866667	SOD3, PIK3CG, HRAS, PIK3R1, IGF1, FOXO3, SHC1, SOD1, SOD2, CAT, AKT1, PIK3CA, IGF1R
REACTOME GENE AND PROTEIN EXPRESSION BY JAK STAT SIGNALING AFTER INTERLEUKIN 12 STIMULATION	-1.72908	0.0818174	0.947368	RALA, CNN2, CDC42, RPLP0, MTAP, PSME2, AIP, IFNG, SOD2, HSPA9, LMNB1, CAPZA1, RAP1B, SNRPA1, CA1, LCP1, IL10, STAT4, SOD1, ARF1, MSN, GSTO1, PDCD4, HNRNPDL, BOLA2B, HNRNPF, CFL1, PITPNA, TALDO1, PAK2, ANXA2, BOLA2, PPIA, SERPINB2, MIF, GSTA2
REACTOME FCERI MEDIATED CAPLUS2 MOBILIZATION	-1.72006	0.0830046	0.360465	BTK, LCP2, NFATC3, TXK, ITPR3, GRAP2, NFATC2, PPP3CB, ITK, SOS1, ITPR2, PLCG1, NFATC1, VAV3, TEC, PPP3CA, VAV1, MS4A2, ITPR1, FCER1G, VAV2, SHC1, SYK, AHCYL1, GRB2, FCER1A, PLCG2, CALM1, LAT, PPP3R1, LYN
BIOCARTA GRANULOCYTES PATHWAY	-1.72133	0.0834024	0.933333	CXCL8, IFNG, IL1A, SELP, ITGAM, ITGAL, TNF, ITGB2, PECAM1, ICAM2, C5, SELPLG, ICAM1, SELL
REACTOME MAP2K AND MAPK ACTIVATION	-1.72229	0.083933	0.975	ITGA2B, VCL, MARK3, ACTB, APBB1IP, ARAF, PEBP1, MAPK1, MAPK3, CSK, LAMTOR3, VWF, FN1, RAP1A, LAMTOR2, WDR83, MAP2K2, RAP1B, RAF1, KRAS, TLN1, ARRB1, IQGAP1, KSR1, ARRB2, CNKSR1, IL17RD, CNKSR2, BRAF, YWHAB, MAP2K1, KSR2, FGA, FGB, HRAS, ACTG1, SRC, NRAS, ITGB3
BIOCARTA CLASSIC PATHWAY	-1.72465	0.0840785	0.8	C1QB, C7, C2, C1S, C1QC, C6, C5, C1R, C3, C4A, C1QA, C4B
PID VEGFR1 2 PATHWAY	-1.7231	0.0843368	0.956522	MAPK1, AKAP1, MAP2K2, ROCK1, PRKAA1, PTK2, MAP2K6, PRKCA, KDR, CDH5, MAPK14, FYN, GRB10, GRB2, VEGFA, PIK3R1, CDC42, PTPRJ, PRKCB, MAPKAPK2, MAPK11, HGS, PTPN11, ARF1, MYOF, VCL, DNM2, ITGB3, PTPN6, NCK1, FBXW11, CBL, PDPK1, MAP2K1, PRKACA, RAF1, NCK2, SH2D2A, PRKAB1, PRKAG1, MAP2K3, FLT1, CAMKK2, PIK3CA, PTK2B, PRKAA2, MAPK3, PLCG1, IQGAP1, SRC, ITGAV, GAB1, CTNNB1, PRKCD, AKT1, PTPN2, PAK2, CTN…
REACTOME DDX58 IFIH1 MEDIATED INDUCTION OF INTERFERON ALPHA BETA	-1.71138	0.0886984	0.807692	CASP10, CREBBP, RNF216, SIKE1, ATG5, CASP8, OTUD5, UBE2D1, NFKB2, UBE2K, ITCH, CYLD, MAVS, MAP3K1, EP300, NFKBIA, RNF125, IKBKB, NFKBIB, TAX1BP1, DDX58, DHX58, NFKB1, UBE2D3, IFIH1, TNFAIP3, TRIM25, IRF3, TRAF2, PIN1, TRAF3, UBE2D2, TANK, RIPK1, HERC5, NLRC5, APP, RPS27A, ATG12, TKFC, UBC, UBE2L6, S100B, NLRX1, S100A12, FADD, NKIRAS2, RELA, SAA1, TRAF6, RNF135, UBA7, TBK1, IRF7, ISG15, HMGB1, PCB…
BIOCARTA PAR1 PATHWAY	-1.70784	0.0900388	0.947368	PIK3CG, PIK3R1, F2RL3, ADCY1, RHOA, GNAQ, ROCK1, PLCB1, PPP1R12B, PRKCB, F2R, GNA12, PTK2B, GNA13, PRKCA, PIK3CA, MAP3K7, ARHGEF1
NABA ECM AFFILIATED	-1.70348	0.0925757	0.670588	ANXA1, ANXA11, ANXA2, ANXA3, ANXA4, ANXA5, ANXA6, ANXA7, ANXA8, ANXA8L1, C1QA, C1QB, C1QC, C1QL1, C1QTNF1, C1QTNF3, C1QTNF5, C1QTNF6, C1QTNF7, CD209, CLEC10A, CLEC11A, CLEC12A, CLEC14A, CLEC17A, CLEC18A, CLEC1A, CLEC2B, CLEC2D, CLEC3B, CLEC4A, CLEC4D, CLEC4E, CLEC7A, COLEC11, COLEC12, CSPG4, CSPG5, ELFN1, EMCN, FCN1, FCN3, FREM1, FREM2, GPC1, GPC2, GPC3, GPC4, GPC5, GPC6, GREM1, HPX, LGALSL, ITLN…
BIOCARTA INTRINSIC PATHWAY	-1.68853	0.103346	0.695652	F11, COL4A1, F5, COL4A6, PROC, KLKB1, FGB, FGA, F10, COL4A5, SERPING1, F2R, COL4A2, COL4A3, COL4A4, F8
REACTOME HSP90 CHAPERONE CYCLE FOR STEROID HORMONE RECEPTORS SHR	-1.68927	0.104029	0.75	DNAJA2, DYNC1I2, CAPZB, PGR, DNAJA1, DYNLL1, FKBP5, TUBB1, DCTN6, TUBB4A, NR3C1, CAPZA1, TUBA1B, HSPA2, TUBA4A, ACTR10, DCTN4, DYNC1LI2, DCTN3, TUBB2A, TUBB2B, ACTR1A, DYNC1LI1, NR3C2, DYNC1I1, DCTN5, TUBA1A, TUBA1C, STIP1, AR, DCTN2, TUBB6, TUBA8, TUBB4B, DYNC1H1, CAPZA2, HSPA1B, HSPA1A, DCTN1, TUBA4B, TUBB3, DYNLL2
REACTOME MYD88 CASCADE INITIATED ON PLASMA MEMBRANE	-1.68381	0.106271	0.97619	MAP2K3, MAPK9, CUL1, TAB2, MAP2K4, MEF2A, RPS6KA2, FBXW11, MAP2K7, NFKB2, MEF2C, MAP3K1, MAPK1, TAB1, RPS6KA5, NFKBIA, MAPK3, RIPK2, IKBKB, PPP2CB, NFKBIB, VRK3, PPP2R1A, NOD1, MAPK8, MAP3K8, DUSP3, MAP2K6, NFKB1, MAPK10, MAPK14, PPP2R5D, SKP1, PPP2CA, MAPKAPK3, ATF2, RPS6KA1, CREB1, ATF1, ELK1, ECSIT, IRAK2, MAP3K7, PPP2R1B, DUSP6, PELI2, APP, RPS27A, UBC, TAB3, S100B, MAPKAPK2, S100A12, DUSP7, …
KEGG ALLOGRAFT REJECTION	-1.68187	0.106391	0.810811	HLA-DRB5, HLA-DOA, HLA-DOB, CD80, CD86, CD28, TNF, IFNG, HLA-C, HLA-B, HLA-DMB, HLA-DMA, HLA-F, HLA-E, HLA-A, CD40LG, HLA-DPA1, CD40, HLA-DPB1, HLA-DQA1, HLA-G, HLA-DQA2, IL12A, HLA-DQB1, PRF1, FAS, FASLG, GZMB, IL10, HLA-DRA
KEGG PRION DISEASES	-1.67722	0.108063	0.885714	NCAM2, EGR1, NCAM1, ELK1, NOTCH1, PRKX, C6, CCL5, C5, IL1B, SOD1, STIP1, MAP2K2, HSPA1A, MAP2K1, BAX, PRKACA, PRKACB, IL1A, HSPA5, PRNP, C1QB, C1QA, LAMC1, C1QC, MAPK3, FYN, C7, IL6, C8B, MAPK1
REACTOME COMMON PATHWAY OF FIBRIN CLOT FORMATION	-1.67771	0.108878	0.636364	SERPIND1, PROCR, PROC, F13A1, F10, SERPINE2, FGA, FGB, THBD, F2R, F8, SERPINA5, F5, CD177
REACTOME FOXO MEDIATED TRANSCRIPTION OF CELL CYCLE GENES	-1.673	0.110526	0.882353	PCBP4, RBL2, CAV1, CDKN1B, GADD45A, FOXO3, CDKN1A, BTG1, KLF4, CCNG2, SMAD4, FOXO1, SMAD3, SMAD2, FOXO4
REACTOME METABOLISM OF NITRIC OXIDE: ENOS ACTIVATION AND REGULATION	-1.67118	0.110897	0.933333	DNM2, CAV1, WASL, SPR, LYPLA1, AKT1, NOSIP, DDAH1, CYGB, NOSTRIN, NOS3, ZDHHC21, CALM1, DDAH2
BIOCARTA ECM PATHWAY	-1.66777	0.11292	0.947368	MAPK3, PIK3CG, HRAS, PIK3R1, MAP2K1, RAF1, RHOA, ROCK1, FYN, MAPK1, SHC1, TLN1, PFN1, GSN, DIAPH1, PIK3CA, ARHGAP5, ITGB1
REACTOME ANTIGEN PROCESSING CROSS PRESENTATION	-1.66143	0.117905	0.939394	PSMB1, BTK, PSMC4, PSMA4, VAMP3, CYBA, SEC61A1, SEC61A2, PSME4, ITGB5, PSMC5, PSME1, SNAP23, PSMD5, PSMD8, NCF4, PSMC6, PSMA3, PSMC1, PSMB5, PSMA6, PSME2, PSMA7, PSMD10, PSMD7, STX4, IKBKB, PSMA2, SEC61B, PSMD3, PSMD11, PSMD9, LNPEP, PSMD14, CD207, NCF2, VAMP8, PSMF1, PSMB2, PSMA1, PSME3, CTSL, CD36, TLR4, PSMB7, CTSV, TLR2, ITGAV, PSMB6, PSMA5, RPS27A, FCGR1A, TIRAP, UBC, LY96, NCF1, PSMD4, PSMB…
KEGG SULFUR METABOLISM	-1.65946	0.118346	0.846154	SULT1E1, PAPSS1, SULT1A4, PAPSS2, CHST11, SULT1A1, SULT2B1, SUOX, BPNT1, SULT1A2, CHST12
REACTOME IKK COMPLEX RECRUITMENT MEDIATED BY RIP1	-1.65442	0.120893	0.956522	SARM1, BIRC3, UBE2D1, IKBKB, UBE2D3, BIRC2, TICAM1, RIPK3, UBE2D2, TLR4, RIPK1, RPS27A, UBC, LY96, CD14, TRAF6, UBE2N, CHUK, UBA52, TICAM2, UBE2V1, IKBKG
REACTOME C TYPE LECTIN RECEPTORS CLRS	-1.65564	0.121158	0.892857	CREBBP, MAP3K14, PSMB1, FYN, PSMC4, PSMA4, CUL1, TAB2, CASP8, PSME4, PRKACA, UBE2D1, NFATC3, FBXW11, ICAM3, NFKB2, PAK3, PSMC5, CD209, PSME1, PSMD5, ITPR3, PSMD8, CDC34, TAB1, EP300, PSMC6, PSMA3, PSMC1, RPS6KA5, PSMB5, PSMA6, NFKBIA, PSME2, NFATC2, PSMA7, PSMD10, CCL22, CCL17, PSMD7, PYCARD, IKBKB, RELB, PSMA2, PPP3CB, PSMD3, ICAM2, PSMD11, NFKB1, PSMD9, CLEC4A, SKP1, PSMD14, ITPR2, IL1B, PSMF1,…
REACTOME TICAM1 RIP1 MEDIATED IKK COMPLEX RECRUITMENT	-1.64854	0.125595	0.947368	BIRC3, UBE2D1, IKBKB, UBE2D3, BIRC2, TICAM1, RIPK3, UBE2D2, RIPK1, RPS27A, UBC, TLR3, TRAF6, UBE2N, CHUK, UBA52, UBE2V1, IKBKG
PID S1P S1P3 PATHWAY	-1.64685	0.125911	0.965517	PDGFB, GNAI2, GNA14, GNAO1, GNA15, GNA12, AKT1, SRC, VEGFA, ITGAV, MAPK1, PDGFRB, FLT1, AKT3, ITGB3, S1PR3, GNAQ, CXCR4, S1PR2, GNA11, JAK2, GNAI3, MAPK3, GNA13, S1PR1, GNAI1, RAC1, RHOA
REACTOME INTERLEUKIN 12 SIGNALING	-1.63423	0.136724	0.93617	RALA, CNN2, CDC42, IL12RB2, RPLP0, JAK2, IL12RB1, MTAP, PSME2, TYK2, AIP, IFNG, SOD2, HSPA9, LMNB1, CAPZA1, VAMP7, RAP1B, SNRPA1, CA1, LCP1, IL10, STAT4, SOD1, ARF1, MSN, GSTO1, PDCD4, HNRNPDL, JAK1, IL12A, BOLA2B, HNRNPF, CFL1, PITPNA, TALDO1, PAK2, ANXA2, BOLA2, P4HB, PPIA, SERPINB2, MIF, GSTA2
REACTOME NEGATIVE REGULATION OF FGFR1 SIGNALING	-1.63541	0.136815	0.666667	ANOS1, FGF10, FGFR1, MKNK1, MAPK1, MAPK3, PPP2CB, PPP2R1A, CBL, PPP2CA, FGF1, KL, SPRY2, FGF2, RPS27A, UBC, BRAF, FRS2, GRB2, PTPN11, SRC, UBA52
REACTOME IRAK4 DEFICIENCY TLR2 4	-1.63042	0.139318	1	BTK, CD36, TLR4, TLR2, TIRAP, LY96, CD14, MYD88, TLR1, TLR6, IRAK4
REACTOME INTERLEUKIN 1 FAMILY SIGNALING	-1.62571	0.143437	0.899281	PSMB1, ALOX5, PSMC4, PSMA4, CUL1, TAB2, MAP2K4, PSME4, PTPN18, FBXW11, PTPN23, NFKB2, TOLLIP, PSMC5, PTPN4, IRAK3, PSME1, PSMD5, PSMD8, TAB1, RBX1, CTSG, PSMC6, PSMA3, PSMC1, PSMB5, PSMA6, NFKBIA, PSME2, PSMA7, PSMD10, PSMD7, RIPK2, IKBKB, NFKBIB, NOD1, PSMA2, MAPK8, MAP3K8, PSMD3, PSMD11, MAP2K6, NFKB1, PSMD9, PTPN6, SKP1, IL1A, PSMD14, IL1R1, IL1RL2, IL1RL1, IL18R1, IL18RAP, IL1B, PSMF1, PSMB2,…
REACTOME SIGNALING BY RAS MUTANTS	-1.62311	0.144691	0.931034	ITGA2B, VCL, CAMK2A, RASAL2, MARK3, ACTB, APBB1IP, ARAF, PEBP1, BRAP, JAK2, MAPK1, MAPK3, CSK, RASAL3, RASA4, VWF, RASAL1, FN1, RAP1A, MAP2K2, RAP1B, RAF1, KRAS, DAB2IP, TLN1, ARRB1, IQGAP1, KSR1, ARRB2, CNKSR1, CAMK2D, RASA1, CAMK2G, CNKSR2, RASA2, BRAF, SPRED1, YWHAB, PHB, MAP2K1, KSR2, FGA, FGB, MAP3K11, HRAS, ACTG1, NF1, SRC, SYNGAP1, SPRED2, CALM1, NRAS, ITGB3
KEGG AUTOIMMUNE THYROID DISEASE	-1.61699	0.150052	0.576923	HLA-DOA, HLA-DOB, CD80, CD86, CD28, TSHR, HLA-C, HLA-B, HLA-DMB, HLA-DMA, HLA-A, HLA-G, TG, PRF1, GZMB, IL10, CTLA4, HLA-DRB5, HLA-F, HLA-E, CD40LG, HLA-DPA1, CD40, HLA-DPB1, HLA-DQA1, HLA-DQA2, HLA-DQB1, FAS, FASLG, HLA-DRA
KEGG OXIDATIVE PHOSPHORYLATION	-1.60704	0.160335	0.694656	ATP6V1G1, UQCR10, NDUFA5, NDUFA4, PPA2, NDUFS7, ATP6V0A1, ATP6V1G2, ATP6V0B, ATP6AP1, COX5B, COX4I1, ATP6V0A4, ATP12A, NDUFA2, NDUFA3, NDUFA1, UQCRQ, ATP6V1H, LHPP, ATP6V0D2, COX7A2L, COX5A, TCIRG1, UQCRHL, ATP6V1D, SDHA, ATP6V1A, ATP6V1E1, NDUFA4L2, ATP6V1B2, ATP6V1C1, ATP6V0C, COX10, COX8A, COX7C, SDHD, SDHB, SDHC, COX7B, COX7A1, COX7A2, COX6C, COX17, COX6B1, ATP6V1F, ATP6V0A2, UQCRB, ATP6V0D1,…
BIOCARTA NKCELLS PATHWAY	-1.60034	0.16681	0.9	MAPK3, PTPN6, IL18, VAV1, PIK3R1, MAP2K1, HLA-A, SYK, RAC1, PAK1, PTK2B, B2M, PIK3CA, KLRD1, LAT, ITGB1, KLRC3, KLRC4
REACTOME FOXO MEDIATED TRANSCRIPTION OF OXIDATIVE STRESS METABOLIC AND NEURONAL GENES	-1.59823	0.167996	0.7	ATXN3, SREBF1, RETN, PPARGC1A, SOD2, NR3C1, HDAC1, FOXO3, CAT, SMAD4, SIRT3, FOXO1, ABCA6, FBXO32, SMAD3, SIN3A, SMAD2, FOXO4, HDAC2, FOXO6, PLXNA4
BIOCARTA AMI PATHWAY	-1.59571	0.169789	0.65	COL4A1, COL4A6, PROC, FGB, FGA, F10, COL4A5, F2R, PLAT, COL4A2, TFPI, COL4A3, COL4A4
BIOCARTA MHC PATHWAY	-1.59323	0.171409	0.785714	TAP2, PSMB6, PSMB8, HLA-A, TAP1, PSMB5, CD74, HLA-DRA, B2M, HLA-DRB5, PSMB9
REACTOME KERATAN SULFATE DEGRADATION	-1.58938	0.172969	0.846154	HEXB, OGN, FMOD, OMD, GNS, LUM, GALNS, GLB1L, GLB1, PRELP, HEXA
BIOCARTA SPPA PATHWAY	-1.59028	0.173431	0.9375	MAPK3, HRAS, F2RL3, MAP2K1, RAF1, PTGS1, SYK, PLCB1, MAPK1, PRKCB, F2R, PLA2G4A, TBXAS1, PRKCA, ITGB1
KEGG HEMATOPOIETIC CELL LINEAGE	-1.58738	0.173764	0.735632	IL9R, CD33, TNF, ITGAM, CD34, CD36, ITGA4, ITGA3, KITLG, ITGA2B, FCGR1A, ITGA5, GYPA, IL7R, MME, IL11RA, CD19, MS4A1, TFRC, CD22, KIT, FLT3, ITGB3, FLT3LG, IL1A, CR2, CD14, CR1, EPOR, CD4, CSF1R, HLA-DRB5, CSF1, IL3RA, CD59, CD9, CD8A, CD8B, CD44, CD7, CD5, CSF2RA, IL1B, IL1R1, IL2RA, ITGA6, IL6R, ITGA1, CSF3R, IL7, CD37, CD2, CD3D, CD3E, CD38, CD3G, ANPEP, CD1C, CD1D, CD1E, IL4R, IL5RA, IL6, HLA…
PID ARF6 PATHWAY	-1.5851	0.175269	0.914286	CYTH3, EGF, TSHR, ARAP2, ITGA2B, HGF, GNA11, EFNA1, KIF13B, SRC, ARF6, ARRB1, ARRB2, FBXO8, ACAP1, EPHA2, GNA15, GNAQ, GNA14, ADAP1, ADRB2, CYTH2, AGTR1, MET, GULP1, NCK1, IQSEC1, GIT1, ACAP2, ITGB3, PXN, IPCEF1
REACTOME CYTOSOLIC SULFONATION OF SMALL MOLECULES	-1.58013	0.176982	0.791667	SULT2B1, IMPAD1, SULT1E1, PODXL2, ABHD14B, SLC35B3, TPST2, PAPSS1, SLC26A2, SLC35B2, BPNT1, TPST1, SULT1B1, SULT1A1, SULT1A2, SULT1C4, SULT1C2, PAPSS2, SULT1A4
PID AMB2 NEUTROPHILS PATHWAY	-1.5819	0.177783	0.926829	JAM3, HCK, IL6, ROCK1, BLK, JAM2, RAP1B, AGER, ITGB2, PRKCZ, LRP1, LYN, APOB, SELP, AKT1, TNF, LCK, MMP2, LPA, FYN, MST1, SRC, THY1, PLAU, RAP1A, TLN1, MST1R, RHOA, FGR, MMP9, PLAT, NFKB1, SELPLG, ITGAM, YES1, PLAUR, HMGB1, ICAM1
REACTOME INTERFERON ALPHA BETA SIGNALING	-1.5807	0.17779	0.785714	IFI35, IP6K2, SAMHD1, TYK2, OAS3, OAS2, PTPN6, STAT1, IRF6, IFIT3, IFIT2, EGR1, IRF1, IRF3, IFI6, IRF5, BST2, XAF1, RSAD2, OASL, RNASEL, IRF4, IRF8, IFITM3, IFNAR1, MX1, IFNAR2, ADAR, JAK1, GBP2, ABCE1, IFI27, IRF2, STAT2, ISG20, PTPN11, MX2, SOCS3, USP18, IFITM2, SOCS1, IRF7, IFIT1, IFITM1, ISG15, PTPN1, PSMB8, HLA-C, HLA-E, HLA-G, HLA-F, HLA-H, HLA-B, HLA-A, IRF9
PID TXA2 PATHWAY	-1.57655	0.179999	0.946429	PRKCA, GRK2, RAB11A, GNB1, GNA14, ARHGEF1, LYN, PRKCE, FGR, RHOA, RAC1, BLK, VCAM1, PRKCQ, PRKCD, GNAQ, PRKCZ, PRKACA, PTGDR, TBXA2R, SELE, MAPK14, GNA12, AKT1, GNAI2, TGM2, NOS3, ROCK1, PIK3R5, SLC9A3R1, PLCB2, PIK3CG, SRC, SYK, YES1, PIK3R6, DNM1, ICAM1, LCK, PRKCH, GNG2, FYN, PRKCB, HCK, MAPK11, GRK3, GNA11, PTGIR, GNB5, GNA15, GNA13, ARRB2, EGF
REACTOME TGF BETA RECEPTOR SIGNALING IN EMT EPITHELIAL TO MESENCHYMAL TRANSITION	-1.57411	0.181379	0.9375	RHOA, PRKCZ, FKBP1A, PARD6A, ARHGEF18, TGFB1, TGFBR1, CGN, RPS27A, PARD3, UBC, F11R, TGFBR2, SMURF1, UBA52
REACTOME SIGNALING BY FGFR1	-1.57222	0.182205	0.74	ANOS1, FGF10, FGFR1, MKNK1, MAPK1, MAPK3, PPP2CB, PPP2R1A, GAB1, CBL, PPP2CA, FGF1, SOS1, PIK3CA, PLCG1, FLRT3, FGFRL1, KL, KRAS, SPRY2, FRS3, FGF2, RPS27A, PIK3R1, UBC, BRAF, SHC1, SPRED1, FRS2, HRAS, GRB2, PTPN11, FLRT2, SRC, SPRED2, NRAS, UBA52
REACTOME TRANSPORT OF ORGANIC ANIONS	-1.56917	0.185121	0.833333	SLCO1A2, SLCO4A1, SLCO1B3, SLCO2B1, SLCO1C1, SLC16A2, ALB, SLCO4C1, SLCO2A1, SLCO3A1
REACTOME SIGNAL REGULATORY PROTEIN FAMILY INTERACTIONS	-1.56152	0.193713	0.9375	SKAP2, TYROBP, SIRPG, SIRPB1, PTPN6, PTK2B, SFTPA1, SFTPD, PTK2, GRB2, PTPN11, SFTPA2, CD47, SRC, SIRPA
REACTOME ASSEMBLY OF ACTIVE LPL AND LIPC LIPASE COMPLEXES	-1.55664	0.193727	0.631579	MBTPS2, PCSK5, LMF2, LMF1, PCSK6, FURIN, MBTPS1, LIPC, ANGPTL4, LPL, APOC2, GPIHBP1
REACTOME INTERLEUKIN 1 SIGNALING	-1.55863	0.194103	0.95098	PSMB1, PSMC4, PSMA4, CUL1, TAB2, MAP2K4, PSME4, FBXW11, NFKB2, TOLLIP, PSMC5, IRAK3, PSME1, PSMD5, PSMD8, TAB1, RBX1, PSMC6, PSMA3, PSMC1, PSMB5, PSMA6, NFKBIA, PSME2, PSMA7, PSMD10, PSMD7, RIPK2, IKBKB, NFKBIB, NOD1, PSMA2, MAP3K8, PSMD3, PSMD11, MAP2K6, NFKB1, PSMD9, SKP1, IL1A, PSMD14, IL1R1, IL1B, PSMF1, PSMB2, PSMA1, PSME3, IRAK2, MAP3K7, IL1RN, PSMB7, PELI2, APP, PSMB6, PSMA5, RPS27A, UBC, …
REACTOME CASPASE ACTIVATION VIA DEATH RECEPTORS IN THE PRESENCE OF LIGAND	-1.55734	0.19432	1	CFLAR, FAS, CASP8, TRADD, TNFRSF10A, FASLG, TNFRSF10B, TNFSF10, TRAF2, TICAM1, TLR4, RIPK1, LY96, FADD, CD14, TICAM2
BIOCARTA RAB PATHWAY	-1.55938	0.194776	0.923077	RAB7A, RAB3A, RAB4A, RAB1A, RAB11A, RAB2A, RAB5A, RAB9A, RAB6A, RAB6C, RAB8A, RAB27A
BIOCARTA PGC1A PATHWAY	-1.54969	0.197348	0.933333	PPARA, ESRRA, YWHAH, CALM1, SLC2A4, CAMK1, PPP3CA, HDAC5, CALM2, PPP3CB, CALM3, PPARGC1A, CAMK4, PPP3CC
REACTOME MAP3K8 TPL2 DEPENDENT MAPK1 3 ACTIVATION	-1.55088	0.197446	0.9375	CUL1, MAP2K4, FBXW11, IKBKB, MAP3K8, NFKB1, SKP1, RPS27A, UBC, BTRC, TNIP2, MAP2K1, CHUK, UBA52, IKBKG
BIOCARTA CTL PATHWAY	-1.55155	0.198004	1	GZMB, FASLG, PRF1, CD3G, CD3E, CD247, ITGAL, HLA-A, FAS, ITGB2, CD3D, B2M, ICAM1
BIOCARTA PPARA PATHWAY	-1.55156	0.199551	0.865385	MAPK3, ME1, PIK3CG, NFKBIA, CITED2, PPARA, PIK3R1, NCOR2, NRIP1, DUSP1, LPL, PTGS2, MYC, TNF, HSPA1A, PRKAR1A, HSD17B4, RB1, MRPL11, EHHADH, MAPK1, PRKAR2B, STAT5A, NR1H3, CREBBP, PRKCB, NCOR1, ACOX1, PRKACB, RELA, EP300, PRKAR1B, PPARGC1A, DUT, PRKCA, PDGFA, PIK3CA, RXRA, STAT5B, NCOA1, SP1, PRKAR2A, MED1, SRA1, JUN
KEGG LEISHMANIA INFECTION	-1.545	0.202096	0.916667	JUN, HLA-DOA, HLA-DOB, PRKCB, STAT1, ELK1, TNF, ITGAM, ITGA4, MYD88, FCGR2C, FCGR1A, HLA-DMB, HLA-DMA, PTPN6, IRAK4, MAPK11, NCF4, NCF2, PTGS2, MAPK13, IL12A, MAP3K7, IL1A, JAK1, JAK2, ITGB1, ITGB2, CR1, MAPK3, FCGR3B, NFKB1, FCGR2A, IL10, NFKBIB, NFKBIA, FCGR3A, MARCKSL1, MAPK1, HLA-DRB5, MAPK14, MAPK12, RELA, IFNGR2, TRAF6, TGFB2, TGFB1, IFNG, IFNGR1, TAB2, IL1B, IRAK1, TGFB3, HLA-DPA1, HLA-DPB…
BIOCARTA FCER1 PATHWAY	-1.54016	0.202624	1	MAPK3, FCER1A, PIK3CG, HRAS, NFATC4, VAV1, PIK3R1, MAPK8, MAP2K1, RAF1, BTK, ELK1, PLCG1, CALM1, NFATC2, SYK, MS4A2, MAPK1, FCER1G, SHC1, PPP3CA, NFATC3, GRB2, PRKCB, CALM2, LYN, PLA2G4A, PPP3CB, MAP2K4, CALM3, PAK2, MAP2K7, NFATC1, PIK3CA, MAP3K1, JUN, SOS1, FOS, PPP3CC
REACTOME ION HOMEOSTASIS	-1.54358	0.202668	0.759259	ATP1A2, ATP2B4, ABCC9, ATP1B3, CAMK2A, ATP2B1, PRKACA, ATP2A3, SRI, NOS1, FXYD3, ITPR3, SLC8A3, DMPK, CASQ2, FKBP1B, ITPR2, ATP1B2, FXYD6, ATP1B1, TRPC1, CAMK2D, CAMK2G, ITPR1, CLIC2, ORAI2, ATP1A1, STIM1, AHCYL1, ATP2A2, SLC8A1, KCNJ11, RYR1, ATP2A1, ASPH, PLN, RYR2, CALM1, RYR3, FXYD1, ORAI1
REACTOME INTERLEUKIN 3 INTERLEUKIN 5 AND GM CSF SIGNALING	-1.54036	0.20386	0.895833	FYN, GAB2, PIK3CB, PRKACA, IL5RA, BLNK, JAK2, CRKL, CSF2RB, IL2RB, HCK, JAK3, PIK3R2, RAPGEF1, CBL, PTPN6, SOS1, PIK3R3, PIK3CA, STAT5A, IL2RA, TEC, VAV1, RPS27A, PIK3R1, IL2RG, UBC, SHC1, JAK1, YWHAZ, SYK, INPPL1, CRK, INPP5D, PIK3CD, STAT5B, YES1, GRB2, PTPN11, IL3RA, CSF2RA, UBA52, LYN
REACTOME INTERLEUKIN 12 FAMILY SIGNALING	-1.53767	0.204619	0.877193	RALA, CNN2, CDC42, IL12RB2, RPLP0, JAK2, IL12RB1, MTAP, PSME2, IL27RA, TYK2, AIP, IFNG, SOD2, HSPA9, LMNB1, STAT1, CAPZA1, VAMP7, CANX, RAP1B, SNRPA1, CA1, IL6ST, LCP1, IL10, STAT4, SOD1, ARF1, MSN, GSTO1, PDCD4, HNRNPDL, JAK1, IL23R, STAT3, IL12A, BOLA2B, HNRNPF, CFL1, PITPNA, TALDO1, PAK2, ANXA2, BOLA2, P4HB, PPIA, SERPINB2, MIF, GSTA2
PID IL12 STAT4 PATHWAY	-1.54087	0.204778	0.909091	CD3D, MAPK9, IL18RAP, IL18, HLA-DRA, CD3G, STAT4, CD80, IRF1, PIAS2, IL18R1, ETV5, CREBBP, PRF1, CD4, TGFB1, MAPK8, PPP3R1, JUN, TBX21, FOS, PPP3CB, CD28, CD86, STAT3, IFNG, IL2RA, CD3E, PPP3CA, CD247
REACTOME TICAM1 TRAF6 DEPENDENT INDUCTION OF TAK1 COMPLEX	-1.53616	0.204974	0.909091	TAB2, TAB1, TICAM1, MAP3K7, RPS27A, UBC, TAB3, TLR3, TRAF6, UBA52
KEGG GLYCINE SERINE AND THREONINE METABOLISM	-1.53284	0.207908	0.774194	ALAS1, ALAS2, GLYCTK, MAOB, MAOA, AOC2, GATM, SDS, AOC3, SHMT1, GCAT, DMGDH, SHMT2, SRR, PSAT1, GLDC, DLD, GAMT, PSPH, SARDH, AMT, CHDH, CBS, CTH
BIOCARTA EICOSANOID PATHWAY	-1.52762	0.213501	0.954545	PTGER2, ALOX5, EPHX1, HPGDS, PTGES, CYP2J2, PTGS2, PTGER4, PTGS1, EPHX2, CYSLTR2, PTGIS, PLCB1, TBXA2R, PTGER3, PTGIR, PLA2G4A, ALOX5AP, TBXAS1, PTGFR, CYSLTR1
REACTOME RHO GTPASES ACTIVATE ROCKS	-1.52603	0.214059	1	PPP1R12A, RHOA, ROCK1, PPP1R12B, MYL6, MYH9, MYL9, MYH14, LIMK1, MYL12B, MYH10, MYH11, ROCK2, RHOB, PAK1, RHOC, CFL1, LIMK2, PPP1CB
PID ALK1 PATHWAY	-1.52459	0.214372	0.923077	MAPK1, FKBP1A, SMAD1, TGFB1, ID1, ACVR1, SMAD9, ACVR2B, CAV1, BMPR2, SMAD4, ARRB2, MAPK3, SMAD7, ACVR2A, ENG, ACVRL1, SMAD5, TGFB3, PPP1CA, INHBA, CSNK2B, TGFBR1, TGFBR2
BIOCARTA GCR PATHWAY	-1.51894	0.215031	0.882353	ADRB2, PIK3CG, NR3C1, GNAS, PIK3R1, CALM1, CALM2, ANXA1, RELA, CALM3, CORIN, AKT1, PIK3CA, NFKB1, NOS3
REACTOME FOXO MEDIATED TRANSCRIPTION	-1.51906	0.216341	0.818182	NFYA, CREBBP, NFYC, ATXN3, SREBF1, PCBP4, SIRT1, EP300, RBL2, RETN, AKT2, CAV1, PPARGC1A, CDKN1B, SOD2, NR3C1, BCL6, KAT2B, HDAC1, GADD45A, AKT3, FASLG, STK11, FOXO3, NFYB, CAT, CDKN1A, BTG1, YWHAQ, TXN, KLF4, CCNG2, SMAD4, SIRT3, AKT1, FOXO1, BCL2L11, ABCA6, FBXO32, PINK1, CITED2, YWHAZ, YWHAB, SMAD3, SIN3A, YWHAG, DDIT3, SMAD2, SFN, FOXO4, HDAC2, FOXO6, PLXNA4, TXNIP
REACTOME BUDDING AND MATURATION OF HIV VIRION	-1.52107	0.216413	0.928571	VTA1, NEDD4L, TSG101, CHMP2B, CHMP5, CHMP4B, CHMP3, VPS4B, CHMP2A, VPS4A, VPS37B, MVB12A, RPS27A, CHMP7, UBC, VPS37A, VPS28, CHMP4C, UBAP1, VPS37C, PDCD6IP, CHMP6, PPIA, MVB12B, UBA52, CHMP4A
REACTOME FREE FATTY ACIDS REGULATE INSULIN SECRETION	-1.51592	0.216507	0.909091	GNA15, ACSL4, GNA11, ACSL3, CD36, PLCB2, PLCB3, GNA14, GNAQ, PLCB1
REACTOME SIGNALING BY BRAF AND RAF FUSIONS	-1.52205	0.216535	0.953846	ITGA2B, KDM7A, AGK, CLCN6, VCL, FAM114A2, CAMK2A, MARK3, ACTB, APBB1IP, ARAF, PEBP1, JAK2, MAPK1, MAPK3, CSK, ESRP1, ZC3HAV1, VWF, QKI, FXR1, FN1, RAP1A, KIAA1549, TRIM24, MAP2K2, RAP1B, AKAP9, RAF1, AP3B1, MPRIP, KRAS, TLN1, ARRB1, PAPSS1, IQGAP1, KSR1, ARRB2, CNKSR1, CAMK2D, CAMK2G, CNKSR2, BCL2L11, BRAF, FAM131B, LMNA, AGGF1, YWHAB, MAP2K1, KSR2, FGA, FGB, HRAS, AGTRAP, TRAK1, ACTG1, SRC, SND1…
BIOCARTA EDG1 PATHWAY	-1.51946	0.217252	0.954545	MAPK3, PIK3CG, SMPD2, SPHK1, PDGFRA, PIK3R1, S1PR1, ADCY1, ITGB3, RHOA, RAC1, PLCB1, MAPK1, ITGAV, PRKCB, SMPD1, AKT1, ASAH1, PRKCA, PDGFA, PIK3CA
KEGG TIGHT JUNCTION	-1.51637	0.217421	0.765152	PATJ, JAM3, YBX3, PPP2R2D, MAGI2, MPP5, TJP3, EPB41L3, MYH14, RRAS2, CTTN, MYH15, CRB3, AKT1, AKT2, MYL12A, AKT3, NRAS, EXOC3, CTNNA1, JAM2, CSNK2A1, CLDN18, LLGL1, LLGL2, CSNK2A2, KRAS, PARD6B, MAGI1, GNAI1, GNAI2, VAPA, CSNK2B, SYMPK, ASH1L, YES1, MAGI3, GNAI3, CLDN16, MYH3, MYH7, MYH9, MYH11, MYH10, OCLN, CDC42, ACTN2, PARD6A, PRKCB, PRKCA, CLDN10, CASK, CGN, MYL9, TJP2, CLDN5, CLDN1, RHOA, MP…
BIOCARTA D4GDI PATHWAY	-1.51396	0.217757	1	GZMB, PRF1, CASP1, CASP10, CASP3, PARP1, CASP9, ARHGDIB, APAF1, ARHGAP5, CASP8, JUN
REACTOME FC EPSILON RECEPTOR FCERI SIGNALING	-1.51231	0.218505	0.682796	PSMB1, BTK, FYN, PSMC4, GAB2, PSMA4, LCP2, MAPK9, PIK3CB, CUL1, TAB2, MAP2K4, PRKCQ, RASGRP2, PSME4, UBE2D1, NFATC3, FBXW11, TXK, MAP2K7, LAT2, PSMC5, PSME1, MAP3K1, PSMD5, ITPR3, PSMD8, CDC34, MAPK1, TAB1, GRAP2, PSMC6, PSMA3, PSMC1, PSMB5, PSMA6, NFKBIA, PSME2, NFATC2, PSMA7, PSMD10, MAPK3, PSMD7, IKBKB, PIK3R2, PSMA2, MAPK8, PPP3CB, PSMD3, PSMD11, NFKB1, MAPK10, PSMD9, ITK, SKP1, PSMD14, SOS1,…
REACTOME SYNTHESIS SECRETION AND DEACYLATION OF GHRELIN	-1.50939	0.21971	0.526316	IGF1, BCHE, SPCS1, SPCS2, SPCS3, KLF4, SEC11A, PLA2G7, GHRL, SEC11C
REACTOME ENOS ACTIVATION	-1.51041	0.219752	0.909091	CAV1, SPR, LYPLA1, AKT1, DDAH1, CYGB, NOS3, ZDHHC21, CALM1, DDAH2
REACTOME ROLE OF LAT2 NTAL LAB ON CALCIUM MOBILIZATION	-1.508	0.220201	0.225352	FYN, GAB2, PIK3CB, LAT2, PIK3R2, SOS1, PIK3CA, PDPK1, PIK3R1, MS4A2, FCER1G, SHC1, SYK, GRB2, FCER1A, LYN
REACTOME SHC MEDIATED CASCADE:FGFR1	-1.50522	0.222693	0.52381	FGF10, FGFR1, FGF1, SOS1, KL, KRAS, FGF2, SHC1, HRAS, GRB2, NRAS
PID PDGFRB PATHWAY	-1.49838	0.22657	0.992248	SOS1, RAC1, BCAR1, ARPC4, MAPK1, HCK, FOS, PIK3R5, RAPGEF1, STAT5B, MYOCD, PAG1, WASF2, JUND, ARPC3, PPP2CA, FYN, MAPK10, YES1, GAB1, LRP1, DOK1, NCK2, BAIAP2, SLC9A3R1, ELK1, EPS8, PRKCA, PRKCD, CTTN, ARPC1B, DOCK4, ACTN4, PDGFRB, MAPK3, STAT1, VAV2, WASL, KRAS, LCK, ACTA2, YWHAQ, DNM2, ABI1, EIF2AK2, ARHGAP35, MAP2K2, ARAP1, JUN, CYFIP2, PIK3CA, RAB4A, PTPN11, RASA1, RAF1, PIN1, PIK3CG, SPHK1, …
BIOCARTA LYM PATHWAY	-1.50137	0.227042	0.857143	CXCL8, IL1A, VCAM1, ITGAL, CD34, ITGB2, PECAM1, ICAM2, ITGA4, ICAM1, ITGB1, SELL
REACTOME CLATHRIN MEDIATED ENDOCYTOSIS	-1.49885	0.227331	0.889655	CFTR, M6PR, DVL2, AP2B1, CD4, PIK3C2A, AP2S1, VAMP3, EPN1, SYT1, CLTCL1, EPN2, TFRC, PICALM, ACTB, AMPH, SYNJ2, DNM2, LRP2, APOB, CTTN, EPS15, NECAP1, TF, GRK3, PACSIN2, ARFGAP1, WASL, DNM1, RAB5C, AREG, CBL, ARPC3, COPS7A, HBEGF, WNT5A, ACTR3, STAM2, AAK1, DNAJC6, VAMP4, SGIP1, VAMP8, COPS5, OCRL, CLTA, VAMP7, TRIP10, EPS15L1, HIP1, NEDD8, LDLR, SNX9, FCHO1, HIP1R, SYT11, UBQLN1, REPS1, BIN1, ST…
REACTOME PI3K CASCADE:FGFR1	-1.49957	0.22782	0.52381	FGF10, FGFR1, GAB1, FGF1, PIK3CA, KL, FGF2, PIK3R1, FRS2, GRB2, PTPN11
PID THROMBIN PAR1 PATHWAY	-1.49656	0.227975	0.906977	PLCB2, GRK3, PLCB1, GNA11, PRKCA, GNA13, ZYX, GNA14, VASP, PIK3CA, ARHGDIA, DNM2, ARHGEF1, GNAI2, GNA15, GNAQ, SNX2, GNAI1, GNB1, GNG2, NOS3, PRKCB, ROCK1, RHOA, ROCK2, GNA12, AKAP13, TRPC6, PKN1, PRKCD, F2RL2, GNAI3, ARRB1, PIK3R1, F2R, DNM1, GNAO1, PLCB3, SNX1
REACTOME FRS MEDIATED FGFR1 SIGNALING	-1.49502	0.228627	0.565217	FGF10, FGFR1, FGF1, SOS1, KL, KRAS, FRS3, FGF2, FRS2, HRAS, GRB2, PTPN11, NRAS
BIOCARTA LAIR PATHWAY	-1.48876	0.235955	0.941176	CXCL8, IL1A, SELP, C7, VCAM1, ITGAL, TNF, ITGB2, ITGA4, C6, C5, C3, SELPLG, ICAM1, ITGB1, IL6
BIOCARTA ASBCELL PATHWAY	-1.48684	0.237156	0.666667	CD80, FASLG, IL10, FAS, CD28, CD40, HLA-DRA, HLA-DRB5, CD40LG, CD4
REACTOME ERYTHROPOIETIN ACTIVATES PHOSPHOINOSITIDE 3 KINASE PI3K	-1.48462	0.23773	0.833333	PIK3CB, JAK2, PIK3CG, GAB1, PIK3CA, PIK3R5, PIK3R1, PIK3CD, EPOR, LYN
PID IL6 7 PATHWAY	-1.48563	0.237851	0.914894	STAT3, CEBPB, A2M, GAB1, FOS, GAB2, PTPRE, TYK2, SOCS3, PIAS3, IL6ST, MYC, VAV1, MAPK14, IRF1, LMO4, HCK, PTPN11, MAP2K6, MAP2K4, CEBPD, PRKCD, PIK3CA, JAK1, PIK3R1, FOXO1, JAK2, STAT1, JUN, IL6, TNFSF11, MAPK11, IL6R, TIMP1, PIAS1, GRB2, MITF, AKT1, RAC1, MCL1, SOS1, JUNB, BCL2L1
REACTOME DAP12 SIGNALING	-1.47724	0.24413	0.965517	BTK, FYN, TYROBP, LCP2, PIK3CB, TREM2, GRAP2, PIK3R2, SOS1, PIK3CA, PLCG1, KRAS, VAV3, KLRD1, RAC1, PIK3R1, VAV2, SHC1, SYK, B2M, HRAS, GRB2, LCK, PLCG2, HLA-E, NRAS, LAT, KLRK1
KEGG PPAR SIGNALING PATHWAY	-1.478	0.244479	0.724638	SLC27A5, SLC27A4, SORBS1, ACADL, ACADM, CD36, FADS2, SLC27A1, SCD, DBI, NR1H3, ACSL6, ME1, MMP1, GK, RXRB, PLTP, PDPK1, RXRA, ILK, ACOX2, ACOX3, CYP27A1, OLR1, CPT2, ACAA1, CPT1B, ANGPTL4, SLC27A2, LPL, CPT1A, PCK2, FABP4, CPT1C, SCP2, PPARA, PLIN1, FABP3, FABP5, FABP6, SLC27A6, EHHADH, UBC, PPARG, PPARD, ACSL1, SCD5, ACOX1, ACSL3, ACSL4
KEGG STARCH AND SUCROSE METABOLISM	-1.47863	0.245037	0.557692	ENPP3, ENPP1, AMY2B, PGM2, UXS1, UGDH, MGAM, GYS1, HK2, HK3, HK1, GBA3, GUSB, AMY1B, AMY1C, AMY2A, PYGB, PYGM, PYGL, PGM2L1, AGL, GBE1, GANC, UGP2, PGM1, GAA, GPI, UGT2B17, UGT2B15
PID FCER1 PATHWAY	-1.47292	0.249114	0.966667	SOS1, JUN, GRB2, PLPP1, DOK1, PIK3R1, LYN, HRAS, RASA1, MAP2K1, PTPN13, AKT1, MAPK3, PLA2G4A, RAF1, PAK2, PRKCB, FCGR2B, BTK, LAT2, HCLS1, FYN, MAPK1, RELA, GAB2, DUSP1, SPHK1, CHUK, CBLB, S1PR1, MAP3K1, PTPN11, LCP2, IKBKB, FCER1A, MS4A2, FCER1G, SYK, VAV1, FER, WIPF1, ITK, PIK3CA, MAP2K7, CBL, NFATC2, SHC1, MAP2K2, MAPK8, PTK2, LAT, PLD2, MAP2K4, NFKB1, FOS, PXN, IKBKG, PLCG1

## Sheet: Table S8.
Table S8. List of Up-regulated genes in TCGA LUSC cohort.			*log2 FC- log2 fold change; q-value.- p-value adjusted for multiple testing
Up-regulated genes in TCGA LUSC cohort
Gene	log2 FC*	q- value
KRT16	11.6507	<1,00E-300
LINC01206	11.5284	<1,00E-300
KRT6B	11.3321	<1,00E-300
CALML3	11.2325	<1,00E-300
DSG3	11.1228	<1,00E-300
PADI3	11.0252	<1,00E-300
MAGEA9B	10.634	<1,00E-300
UGT1A7	10.6019	<1,00E-300
S100A7	10.405	<1,00E-300
TMPRSS11D	10.2836	<1,00E-300
UGT1A10	10.2712	1.70778e-240
SPRR1B	10.0664	<1,00E-300
TMPRSS11A	10.0402	<1,00E-300
AKR1B10	9.98908	<1,00E-300
CST1	9.92581	<1,00E-300
KRT6C	9.88689	<1,00E-300
KRT6A	9.83119	<1,00E-300
CCAT1	9.77291	5.15717e-296
KRT75	9.72058	<1,00E-300
FETUB	9.60266	2.16048e-229
SPRR2A	9.5977	<1,00E-300
HOXC13	9.5468	<1,00E-300
SPRR2D	9.46607	<1,00E-300
SPRR1A	9.4492	<1,00E-300
TMPRSS11E	9.42171	<1,00E-300
KRT14	9.40363	<1,00E-300
RAET1L	9.37507	<1,00E-300
PRAME	9.32005	<1,00E-300
LY6D	9.31599	<1,00E-300
FAM83C	9.23029	<1,00E-300
C10orf99	9.20609	<1,00E-300
IL36RN	9.15323	<1,00E-300
SERPINB5	9.11092	<1,00E-300
MMP13	9.06194	9.8985e-227
KRT5	9.05687	<1,00E-300
CASC9	8.98496	<1,00E-300
USH1G	8.94164	<1,00E-300
GABRA3	8.93185	<1,00E-300
CLCA2	8.91041	<1,00E-300
NTS	8.90659	<1,00E-300
FOXE1	8.88487	<1,00E-300
KLK6	8.79085	<1,00E-300
IRX4	8.6504	2.25412e-300
SPRR2E	8.61668	<1,00E-300
PGLYRP3	8.60187	<1,00E-300
GPR87	8.57993	<1,00E-300
GJB6	8.57311	<1,00E-300
GJB2	8.43439	<1,00E-300
DSC3	8.40207	<1,00E-300
CTCFL	8.38629	1.09153e-148
GABRQ	8.37874	<1,00E-300
AKR1B15	8.32615	<1,00E-300
SERPINB13	8.31601	5.66673e-300
DLX6	8.29217	<1,00E-300
DAPL1	8.25758	<1,00E-300
KCNMB2-AS1	8.24417	<1,00E-300
ABCA12	8.22525	<1,00E-300
BBOX1-AS1	8.2118	<1,00E-300
CSAG3	8.15612	5.22112e-204
IL36G	8.1385	2.99495e-300
KRT17	8.0961	<1,00E-300
TP63	8.07938	<1,00E-300
SLC6A10P	8.05441	1.63709e-183
FOXI3	7.99484	2.61035e-240
ESRG	7.98705	9.9601e-175
IVL	7.97178	<1,00E-300
FAR2P1	7.95528	9.21171e-229
PITX2	7.949	<1,00E-300
SLC1A6	7.9274	4.01332e-226
HOXA13	7.92141	<1,00E-300
S100A2	7.91026	<1,00E-300
GLYATL2	7.89495	1.75743e-252
GPX2	7.8813	<1,00E-300
SYT14	7.82036	<1,00E-300
LINC00668	7.80917	<1,00E-300
ZIC5	7.79392	<1,00E-300
SPRR3	7.76893	3.29532e-236
FAM83B	7.72795	<1,00E-300
LGALS7	7.72402	5.73209e-281
COL17A1	7.7128	<1,00E-300
FOXL2	7.6861	1.85794e-247
FDCSP	7.66938	2.7432e-160
SPRR2F	7.66144	1.13098e-183
CERS3	7.63914	<1,00E-300
LINC01234	7.6204	1.49214e-284
LGALS7B	7.60581	<1,00E-300
RHCG	7.59986	<1,00E-300
CA9	7.59006	<1,00E-300
NPBWR1	7.58775	8.755e-243
PTHLH	7.58647	<1,00E-300
NPPC	7.55809	2.91435e-228
DMRTA2	7.55742	1.42052e-288
GBP6	7.54774	<1,00E-300
LINC00942	7.52576	9.79131e-229
GRHL3	7.50648	<1,00E-300
SOX21	7.46762	<1,00E-300
KLK8	7.46727	2.20141e-220
IGF2BP1	7.4337	<1,00E-300
KRT31	7.43019	8.37423e-227
HOXB9	7.42753	1.16797e-277
FAM83A	7.4157	<1,00E-300
FADS6	7.40531	2.00318e-238
HMGA2	7.37847	<1,00E-300
PITX1	7.37028	<1,00E-300
BARX1	7.36372	1.86553e-269
ADH7	7.34852	2.84944e-177
CAPNS2	7.33012	<1,00E-300
PADI1	7.29816	2.27974e-268
FEZF1	7.28533	9.4343e-274
LINC00958	7.26107	<1,00E-300
CLCA4	7.23142	3.65474e-255
MMP12	7.23032	<1,00E-300
EN1	7.22088	2.23297e-256
GJB5	7.16584	<1,00E-300
CNTNAP2	7.14982	<1,00E-300
FOXL2NB	7.12922	8.06045e-183
UGT1A6	7.12452	8.59698e-229
PPP2R2C	7.10072	<1,00E-300
SOX2	7.09348	<1,00E-300
KREMEN2	7.04169	<1,00E-300
ZIC2	7.04147	<1,00E-300
DLX6-AS1	7.01356	<1,00E-300
POU6F2	7.01295	<1,00E-300
GABRG3	6.96398	2.75671e-141
LINC01559	6.96266	1.76009e-169
CALML3-AS1	6.9482	<1,00E-300
HOXC10	6.94626	6.56528e-255
KRT13	6.94075	<1,00E-300
ADAMTS20	6.93407	2.98148e-251
IGHGP	6.90929	<1,00E-300
CHRNB4	6.90377	<1,00E-300
FAT2	6.90132	<1,00E-300
SERPINB4	6.89992	8.23005e-138
NELL1	6.89983	1.06214e-203
MMP11	6.88942	<1,00E-300
VTCN1	6.88819	3.81152e-275
DUSP9	6.81188	<1,00E-300
DLX2	6.79167	8.58279e-188
GNG4	6.78647	<1,00E-300
SOX2-OT	6.7829	<1,00E-300
CALML5	6.77816	1.17619e-230
CASP14	6.73009	1.83621e-162
SPRR2G	6.72947	9.06466e-181
CYP26A1	6.72043	5.85666e-271
PAPL	6.7185	2.79627e-300
HTR2C	6.66576	2.63097e-213
C12orf56	6.64881	<1,00E-300
SLC9A4	6.64037	9.07611e-193
CACNA1B	6.61419	<1,00E-300
KRT74	6.54601	3.06746e-248
LYPD3	6.5441	<1,00E-300
TNS4	6.5347	<1,00E-300
DLX5	6.51134	<1,00E-300
GABRR1	6.5083	6.0933e-233
NXPH4	6.5064	<1,00E-300
SLCO1B3	6.5027	9.92732e-140
MNX1-AS1	6.50186	3.22098e-163
HOTAIR	6.48385	6.52493e-147
DLL3	6.46821	6.80175e-246
HEPHL1	6.44914	2.00601e-260
CYP4F11	6.44878	1.99421e-238
NEFL	6.43649	2.57345e-226
CXCL13	6.41786	3.96072e-238
UBE2SP2	6.39292	<1,00E-300
LHX2	6.39084	1.97262e-289
CCDC177	6.38708	2.23516e-157
KRT15	6.3746	<1,00E-300
HSPB1P1	6.36568	<1,00E-300
MPPED1	6.34044	3.41322e-164
NKAIN2	6.33739	<1,00E-300
EN2	6.33542	1.0445e-222
KRTDAP	6.32962	2.80151e-185
UPK1B	6.32278	1.3501e-110
MMP10	6.32161	3.96555e-149
GJB4	6.30953	<1,00E-300
LINC00519	6.30118	1.56497e-296
TMPRSS4	6.28875	3.19079e-300
SERPINB3	6.28308	6.44787e-147
ALDH3B2	6.26939	<1,00E-300
GJA3	6.26819	<1,00E-300
SLC6A2	6.25492	9.56654e-191
GDA	6.25184	1.71406e-283
GABRA5	6.24597	2.45278e-107
RAB3B	6.22175	<1,00E-300
IGF2BP3	6.21056	<1,00E-300
SPERT	6.20596	9.24904e-259
NCCRP1	6.17839	<1,00E-300
GJB3	6.17544	<1,00E-300
ALG1L	6.16697	<1,00E-300
TRIM29	6.15969	<1,00E-300
CBLN2	6.15602	1.6241e-123
NGB	6.1401	1.8316e-132
MIR205HG	6.13216	1.60267e-279
SPTSSB	6.11466	3.1817e-300
C1QL4	6.09466	1.96655e-157
SBSN	6.08692	1.65566e-243
FBN2	6.08591	5.18928e-299
AMTN	6.07925	2.2384e-108
FEZF1-AS1	6.07491	7.31623e-280
HOXC-AS2	6.06986	1.26684e-222
SOX21-AS1	6.06824	<1,00E-300
SLC6A15	6.03569	1.98139e-293
ST8SIA2	5.99174	1.28502e-183
FAM69C	5.97775	4.57344e-159
NKAIN1	5.97317	<1,00E-300
INA	5.97183	6.98568e-228
SLC25A5P5	5.95672	1.00394e-227
TFAP2A	5.94795	<1,00E-300
BARX2	5.94618	1.27723e-275
IGFL4	5.94318	7.53044e-195
PGLYRP4	5.91616	1.10855e-198
FOXN1	5.91477	<1,00E-300
COL11A1	5.89509	4.24773e-237
HOXA11	5.85982	9.85742e-217
CALB1	5.85377	5.72814e-188
FOXD3-AS1	5.8498	8.74227e-245
ARL14	5.84227	3.89197e-130
PKP1	5.84097	<1,00E-300
DLX1	5.82553	1.51952e-232
HOXA10	5.82157	<1,00E-300
BCL2L10	5.81412	3.53319e-300
WDR72	5.80761	<1,00E-300
PRB3	5.80444	4.28097e-182
FSTL5	5.77306	2.33182e-105
EIF5AP4	5.76329	<1,00E-300
CNFN	5.75226	<1,00E-300
CYP2W1	5.74628	9.99584e-140
SLC2A1	5.74505	<1,00E-300
KHDC1L	5.74186	4.9453e-138
APELA	5.74017	2.55309e-165
RNASE7	5.74008	1.52472e-227
CEACAM7	5.72874	2.57618e-165
UGT1A1	5.72796	1.12881e-131
IGFL2	5.72108	6.49469e-202
SPP1	5.71734	3.26238e-274
ZNF556	5.71528	2.00629e-169
SOST	5.71259	1.16025e-100
CDSN	5.70569	2.04717e-66
DCAF12L2	5.69359	1.13809e-107
FABP7	5.68475	6.79928e-123
SLC9A2	5.68046	6.08316e-264
HOXD10	5.63727	9.92068e-276
FAM83A-AS1	5.62864	7.77592e-167
SNX31	5.62417	8.0711e-190
CLDN1	5.62392	<1,00E-300
GOLGA6L7P	5.6219	7.41793e-102
GABRP	5.61828	1.85593e-217
FERMT1	5.60889	<1,00E-300
MMP3	5.60731	1.13953e-200
PVRL1	5.56363	<1,00E-300
OTX1	5.55468	<1,00E-300
RPL37P6	5.55237	5.3041e-246
CDH3	5.53528	<1,00E-300
PLA2G2F	5.53185	2.33668e-96
KRT24	5.53011	8.95482e-88
CTSV	5.49961	<1,00E-300
UGT3A2	5.49405	1.28855e-140
KIF1A	5.49404	5.53487e-195
ANXA10	5.48646	2.27081e-106
ISM2	5.4785	1.36592e-168
APCDD1L	5.47714	3.84345e-211
KRT34	5.47045	3.491e-126
STXBP5L	5.46323	3.80595e-147
TDRD5	5.46149	3.44792e-272
SLC6A11	5.44811	7.06802e-199
SOX11	5.44199	1.04859e-144
ZNF695	5.43328	<1,00E-300
ALOX12B	5.41818	2.70427e-214
FAM133A	5.41168	9.8859e-137
THEG	5.41137	1.92519e-120
GBX2	5.39933	1.21588e-139
GDPD2	5.39557	3.58463e-158
DMBX1	5.38616	6.27516e-142
RIMS2	5.37718	<1,00E-300
KRT77	5.37221	1.22887e-140
SLC25A48	5.36833	6.61133e-133
CLCA3P	5.36812	8.30859e-116
ZFPM2-AS1	5.36184	1.30392e-205
CASC8	5.35928	9.68154e-187
CKMT1B	5.35506	<1,00E-300
HOXA11-AS	5.34676	1.05811e-172
SALL1	5.34363	6.04119e-138
COL22A1	5.33794	1.52746e-245
SIX2	5.33385	1.24918e-257
SLC5A12	5.32709	<1,00E-300
CHODL	5.32149	<1,00E-300
IGSF9	5.31821	<1,00E-300
POU4F1	5.29819	2.32419e-144
IBSP	5.29422	1.00072e-177
MMP1	5.28936	6.61436e-154
FAM131C	5.28748	<1,00E-300
FAM83F	5.28589	<1,00E-300
EDARADD	5.28246	<1,00E-300
COL10A1	5.28004	5.23424e-256
CRCT1	5.27953	2.04754e-120
PCDH19	5.25993	3.87088e-300
KRT42P	5.25617	4.60087e-175
LINC01133	5.24493	1.9482e-181
BNC1	5.24315	3.17264e-181
PCDH8	5.24006	6.37543e-75
DSP	5.23922	<1,00E-300
ALDH3A1	5.23678	5.68927e-140
XAGE1A	5.2262	5.71254e-73
GABRG2	5.22342	4.6742e-88
CRABP2	5.2157	<1,00E-300
OPRK1	5.21512	1.92005e-132
GSDMC	5.21179	<1,00E-300
SHISA9	5.20966	1.38679e-159
TPRXL	5.20338	<1,00E-300
MROH2A	5.17992	5.83171e-119
EPYC	5.17557	1.21013e-118
HRASLS	5.17212	<1,00E-300
ANKRD18B	5.17116	1.36311e-220
DMRT3	5.17025	8.05671e-137
WTAPP1	5.16375	9.43096e-171
ADAM23	5.16187	1.05604e-297
C11orf53	5.15648	1.95506e-102
CLEC2L	5.14518	7.95948e-144
CKMT1A	5.14325	7.39195e-300
KIAA1549L	5.14192	1.38162e-295
MEGF10	5.14009	3.75039e-197
DSG1	5.13499	1.26458e-161
HS6ST2	5.13267	<1,00E-300
SERPINB7	5.12856	2.49624e-126
TEX101	5.12509	4.64364e-88
HMGN1P37	5.11297	<1,00E-300
LINC00885	5.11	<1,00E-300
GUCA1A	5.10849	2.11588e-150
OR7E91P	5.09585	6.92198e-134
LINC01296	5.09457	<1,00E-300
TRPM2-AS	5.09229	1.84929e-218
ZYG11A	5.089	5.96181e-289
CNGB3	5.08454	2.56049e-190
COL2A1	5.08334	3.22118e-119
PAK7	5.06905	2.18731e-171
AKR1C2	5.06242	1.95491e-263
CDKN2A	5.05889	2.61776e-280
TERT	5.05422	6.11195e-168
CRABP1	5.05364	2.6651e-119
KCNK10	5.04599	3.49064e-99
IL22RA2	5.04083	8.14761e-160
INSM1	5.03412	7.08787e-99
PTH2R	5.02619	8.27244e-162
UGT2A1	5.02386	3.99066e-72
ADGRF4	5.01331	1.407e-252
SLC15A1	5.0119	1.01294e-266
MEIOB	5.00169	2.27401e-91
NEK2	4.99577	<1,00E-300
KRT78	4.99466	1.89586e-194
SLC39A2	4.98693	1.63794e-210
DPYSL5	4.98432	1.34166e-93
EPN3	4.97506	<1,00E-300
ONECUT2	4.97116	2.42971e-240
RPL12P38	4.96994	5.26708e-250
ATP10B	4.96957	1.88719e-208
IL20RB	4.96814	<1,00E-300
MYBL2	4.95099	<1,00E-300
KLK13	4.94183	2.31604e-139
SPOCK3	4.9257	1.40788e-151
FAR2P4	4.9203	3.87425e-66
FGFBP1	4.91691	4.31848e-186
DEPDC1	4.91433	<1,00E-300
SLC13A5	4.91002	9.70617e-174
HMGN1P36	4.90936	1.88612e-275
KCNG1	4.90772	3.07927e-271
MTND4P12	4.89893	4.77751e-141
UCA1	4.89874	3.81911e-140
SERPINA11	4.89862	9.98628e-88
OR51E1	4.89833	9.30248e-196
PPAPDC1A	4.88895	6.29967e-268
COCH	4.88863	<1,00E-300
CDH12	4.88805	2.69815e-75
CREG2	4.88554	3.39824e-258
SLC35F3	4.88016	1.02691e-249
PAX3	4.88006	8.50653e-77
YWHAZP5	4.87926	<1,00E-300
OGDHL	4.87356	6.00564e-263
MYEOV	4.86913	1.09675e-207
LINC01605	4.86848	2.67109e-209
B4GALNT2	4.85284	2.979e-138
B3GALT5-AS1	4.85187	2.81686e-83
STRA6	4.85134	2.26927e-194
SH3PXD2A-AS1	4.84627	9.00509e-251
PNCK	4.84183	8.61446e-281
BRDT	4.84152	2.3443e-62
RTBDN	4.83349	3.48032e-98
AFAP1-AS1	4.82756	4.04172e-151
ALX1	4.82233	4.96414e-85
SLC47A2	4.81889	3.42433e-213
LY6K	4.81401	<1,00E-300
HAGLROS	4.80901	1.94831e-277
PTPRH	4.80581	5.84994e-271
KIRREL2	4.80315	2.14268e-128
TPX2	4.79615	<1,00E-300
SAPCD2	4.79464	<1,00E-300
LINC01305	4.7892	1.96817e-131
CYP2C18	4.78556	8.91464e-194
OVOL1	4.78348	<1,00E-300
XDH	4.78261	<1,00E-300
FAM172BP	4.77692	3.85182e-99
FAM155B	4.77495	2.09365e-279
IGHG4	4.77154	2.35211e-142
BIRC5	4.74844	<1,00E-300
POU3F1	4.74693	2.35913e-187
TENM2	4.74653	1.86887e-205
WFDC5	4.74506	6.38763e-154
SORCS3	4.74488	4.61329e-70
TTK	4.73221	<1,00E-300
LDHAP3	4.72788	1.00987e-147
IGSF11	4.72754	<1,00E-300
HOXC-AS1	4.7255	4.69748e-104
HORMAD1	4.72309	4.08313e-188
RHOV	4.72164	1.13933e-198
PAX9	4.7173	5.21115e-232
DIRAS2	4.70665	2.39558e-117
LINC00460	4.70622	5.77868e-101
UGT1A4	4.70419	6.01994e-79
AKR1C1	4.69842	7.45948e-208
RGS20	4.68551	7.47916e-265
CHP2	4.68522	3.56868e-118
GINS1	4.67522	<1,00E-300
TOP2A	4.6669	<1,00E-300
PROM2	4.65356	<1,00E-300
TGM3	4.65346	3.90249e-114
KRT17P1	4.64534	1.42383e-127
SDR9C7	4.64501	1.17567e-155
PERP	4.64496	<1,00E-300
MYO3B	4.64332	2.70076e-187
LINC00511	4.64246	<1,00E-300
SYT12	4.64157	3.82076e-219
KRT32	4.63784	1.31037e-104
CENPF	4.63274	<1,00E-300
CENPA	4.63159	<1,00E-300
HNRNPA1P4	4.62066	2.79353e-294
CHRNA6	4.61787	7.23834e-96
DEFB1	4.61744	1.1899e-157
PLAC1	4.61495	5.01462e-129
DQX1	4.61469	<1,00E-300
BCL11A	4.61215	<1,00E-300
KLK7	4.61088	1.40885e-107
CEP55	4.60936	<1,00E-300
NR2E1	4.60389	4.00481e-85
PI3	4.6038	1.90189e-98
CDC20	4.59724	<1,00E-300
UBE2C	4.58253	<1,00E-300
SOX15	4.58247	<1,00E-300
CXCL14	4.57883	1.00916e-192
TEX15	4.57541	1.37874e-96
XAGE1B	4.55594	6.47758e-75
TRIP13	4.55579	<1,00E-300
NLRP7	4.55528	4.26262e-130
GALNT14	4.55148	<1,00E-300
OIP5	4.54872	<1,00E-300
TGM5	4.54567	1.0654e-167
LDHAP7	4.54275	6.76641e-149
LMX1B	4.53649	1.43881e-134
KCNV1	4.53267	1.84387e-61
IRS4	4.53083	1.96125e-63
KIF4A	4.52476	<1,00E-300
MELK	4.51989	<1,00E-300
EXO1	4.51857	<1,00E-300
CBLC	4.50593	<1,00E-300
BMP7	4.49895	<1,00E-300
KRT23	4.49688	9.08164e-150
B3GNT3	4.49287	2.95065e-190
NETO1	4.48675	4.89657e-154
LINC01224	4.48287	1.65469e-112
DSC1	4.47712	1.55129e-121
ANLN	4.47618	<1,00E-300
UGT8	4.47413	2.11888e-290
CSTA	4.4733	<1,00E-300
IL19	4.46765	1.36307e-67
TLX2	4.46738	1.06219e-118
TP53AIP1	4.46133	1.3219e-142
EMX1	4.45102	3.63372e-143
MT-TA	4.44764	2.89881e-149
LMO1	4.44675	1.55736e-102
WNT10A	4.44319	1.28754e-195
TM4SF1-AS1	4.44203	1.45112e-175
KLK12	4.44061	1.58576e-75
TMEM179	4.43955	8.85498e-98
GAL	4.43471	1.338e-116
YWHAZP2	4.43173	6.00987e-282
UBD	4.42006	1.86498e-183
SMC1B	4.41883	2.68976e-159
GSTA1	4.41814	6.44477e-98
DEPDC1B	4.41691	<1,00E-300
B4GALNT4	4.40928	<1,00E-300
MMP7	4.40837	1.39759e-182
LYPD8	4.4071	2.03669e-89
CDC45	4.39919	<1,00E-300
MIR2052HG	4.39532	5.98304e-119
ZIC1	4.39441	1.47866e-83
NUF2	4.39088	<1,00E-300
YWHAZP6	4.39007	2.25109e-195
ZNF812	4.3884	1.13796e-153
DLGAP5	4.38733	<1,00E-300
CABYR	4.38286	1.81499e-287
EFNA3	4.38211	<1,00E-300
DUXAP9	4.37487	<1,00E-300
TEX19	4.37216	5.96754e-76
HOXC9	4.37012	2.27758e-171
GINS2	4.36802	<1,00E-300
FOXM1	4.36643	<1,00E-300
EEF1A1P12	4.3622	<1,00E-300
CEACAM5	4.35964	8.23101e-120
FOXB1	4.3589	6.08027e-75
NLRP11	4.35605	2.59999e-70
HAS3	4.35178	3.83263e-256
DUXAP8	4.34895	<1,00E-300
LINC00634	4.34746	8.05009e-166
ABCA4	4.34231	1.67622e-143
CD8BP	4.33968	5.79498e-62
HOXC8	4.3321	1.10052e-157
TNFSF11	4.3307	5.36604e-216
SKA3	4.33059	<1,00E-300
SLC44A5	4.32897	5.04566e-222
POF1B	4.32603	<1,00E-300
DSG2	4.32549	<1,00E-300
SKA1	4.31341	<1,00E-300
DHRS2	4.31168	3.6541e-149
CAGE1	4.30738	1.36704e-138
LINC01564	4.30725	6.66125e-120
CDIPT-AS1	4.30613	2.63553e-160
RPSAP52	4.30153	1.52897e-127
RIPPLY2	4.29942	1.03733e-72
RCOR2	4.28885	2.66229e-261
GDNF	4.28109	1.04487e-176
CKAP2L	4.28077	<1,00E-300
YWHAZP4	4.27892	<1,00E-300
ENO1P1	4.27795	1.43542e-223
ADAMTS18	4.27532	1.75911e-118
FAM64A	4.27497	4.33668e-293
PLA2G2D	4.26459	6.34677e-126
LINC00925	4.26449	<1,00E-300
C12orf54	4.25841	5.32601e-176
HS3ST4	4.25621	7.23569e-66
FER1L6	4.25583	2.28002e-79
MCM10	4.25544	<1,00E-300
BBOX1	4.254	2.81497e-182
UBE2SP1	4.25291	<1,00E-300
SLAMF9	4.248	1.90638e-156
ABHD17AP4	4.24323	3.15722e-73
NPHS1	4.24204	1.47032e-68
CYP24A1	4.24058	6.39005e-64
TRPM8	4.23444	1.03639e-133
FCRL4	4.23231	2.88972e-87
PBK	4.23178	2.21819e-219
ELFN1-AS1	4.21585	8.25378e-97
MAD2L1	4.21121	<1,00E-300
GTSF1	4.20837	1.71635e-124
PLEK2	4.20321	<1,00E-300
ESCO2	4.2009	3.1905e-280
WNT7B	4.20044	8.38041e-262
LINC00858	4.1982	1.55688e-97
RPL10P3	4.19481	7.88993e-172
CCNB2	4.18818	<1,00E-300
FRRS1L	4.18682	1.19546e-117
SLC24A2	4.18538	1.4848e-184
HES2	4.18515	9.97571e-238
LECT1	4.18416	6.88842e-51
NCAPH	4.184	<1,00E-300
IRF6	4.18308	<1,00E-300
UPK2	4.17357	1.01151e-123
KLC3	4.17296	<1,00E-300
DLK2	4.16734	<1,00E-300
CCNB1	4.16717	<1,00E-300
NEIL3	4.16642	2.52941e-292
BTBD11	4.15624	<1,00E-300
MCM2	4.15577	<1,00E-300
MKRN3	4.15274	4.10952e-125
MSL3P1	4.15039	1.02424e-185
LRRTM1	4.1501	3.14657e-58
KRT81	4.14864	3.15217e-138
CDCA7	4.14634	<1,00E-300
EDAR	4.14226	7.17113e-170
KRT40	4.1367	1.60859e-46
TMEFF1	4.13415	3.76924e-83
DSC2	4.13411	<1,00E-300
ITIH6	4.13049	8.94793e-93
AUNIP	4.12686	<1,00E-300
KIF2C	4.12229	<1,00E-300
SUSD4	4.10322	<1,00E-300
POU3F2	4.10146	1.1001e-77
FGF5	4.09883	4.13074e-61
ISL1	4.09746	2.97468e-77
TFAP2B	4.09542	3.14199e-67
APOBEC3B	4.09137	<1,00E-300
VPREB3	4.0905	2.6855e-174
CDKN3	4.08967	<1,00E-300
LINC01116	4.08948	4.52321e-235
DNAJC19P9	4.08825	1.66054e-188
PNLDC1	4.08795	1.39367e-81
PTPRZ1	4.08235	1.30519e-193
FOXD3	4.08195	9.56648e-127
LINC01139	4.08178	5.72566e-109
E2F7	4.08143	<1,00E-300
RPL39L	4.07898	<1,00E-300
C10orf90	4.07609	2.11984e-78
CDCA2	4.07496	<1,00E-300
KIF14	4.0742	<1,00E-300
EPHA8	4.07384	2.17102e-69
FAM71F1	4.07083	1.60029e-81
UCHL1	4.06893	1.41384e-201
KIAA0101	4.06845	6.72866e-280
SLC6A8	4.06781	<1,00E-300
LINC01561	4.06587	1.90946e-102
RRM2	4.0634	7.22015e-250
B3GALT5	4.06257	1.70146e-109
IL31RA	4.06106	4.73035e-168
TFAP2C	4.05968	<1,00E-300
OVOS2	4.05961	1.23931e-167
AKR1C7P	4.05924	3.27021e-117
KIF20A	4.05172	1.77922e-252
KC6	4.05049	7.45255e-161
CLDN16	4.05048	7.2826e-117
GFRA3	4.04767	4.09968e-138
NTRK2	4.0428	2.24152e-142
LINC00992	4.03756	6.13514e-113
GRM4	4.03542	2.26107e-129
CPA6	4.03316	1.93411e-128
CHGB	4.03231	5.59094e-133
POPDC3	4.02698	3.25263e-158
VCX	4.02686	3.23821e-69
SFN	4.02673	2.82755e-236
MRAP2	4.02508	7.93975e-166
FOXI1	4.02278	2.24525e-53
RBBP8NL	4.01964	4.10836e-225
ASPM	4.0156	<1,00E-300
SGOL1	4.01319	<1,00E-300
UBE2T	4.01219	<1,00E-300
BIK	4.00987	<1,00E-300
CYP4F3	4.00948	1.73721e-112
LINC01356	4.00871	2.33627e-83
POTEE	3.99804	2.01754e-58
COL6A4P1	3.99414	3.20697e-141
KIF11	3.99313	<1,00E-300
KLHDC7B	3.99158	1.89705e-179
UCN2	3.98948	1.65857e-196
MAP7D2	3.98849	1.80333e-205
MEX3A	3.98806	1.85403e-289
KCNK2	3.98484	4.51785e-127
CDCA8	3.98286	<1,00E-300
LINC01579	3.97984	1.37748e-104
PRR11	3.97793	<1,00E-300
NUS1P2	3.97471	3.16349e-89
ERCC6L	3.97399	<1,00E-300
FGF11	3.96705	<1,00E-300
PLEKHG6	3.96692	<1,00E-300
LINC00504	3.96403	2.9388e-161
FAM181B	3.95555	7.24763e-190
HTR3A	3.95317	7.19609e-83
IGHG1	3.95192	1.41708e-150
LAD1	3.95085	1.91522e-257
CD24	3.94473	1.44219e-271
LY6G6C	3.94395	2.00832e-122
TDRD12	3.93931	2.95449e-89
SNRPGP2	3.9336	<1,00E-300
ATRNL1	3.93239	2.13895e-127
TEX11	3.93145	1.14988e-120
MOGAT2	3.9244	3.34034e-69
IGFBP2	3.92222	8.63839e-264
CDC25A	3.92097	<1,00E-300
EEF1A2	3.91519	2.63314e-125
KRT16P6	3.91372	1.41252e-68
CDK1	3.90851	<1,00E-300
CNGB1	3.9032	4.18739e-112
CRHR1	3.90163	1.70203e-69
PART1	3.90063	9.54555e-90
TLL2	3.89717	1.60501e-206
ARNTL2	3.89617	<1,00E-300
DLX3	3.89515	9.46223e-168
RMI2	3.8941	<1,00E-300
UHRF1	3.89206	<1,00E-300
FUT2	3.89106	4.48296e-265
CDC25C	3.89072	5.83091e-258
COL7A1	3.8907	1.46128e-291
ECE2	3.88938	<1,00E-300
CDCA5	3.88565	<1,00E-300
MAGED4	3.88365	3.22548e-138
MYCL	3.88361	1.93018e-296
ITGB4	3.88351	<1,00E-300
LINC00470	3.88351	1.3596e-85
DDIAS	3.88016	<1,00E-300
RPS7P4	3.87872	3.94776e-133
CR2	3.87768	5.35115e-100
ZNF488	3.87142	9.48102e-233
SOHLH2	3.87106	2.16606e-94
BMPR1APS2	3.87064	5.15591e-153
AADACL2	3.86965	1.61473e-60
TWIST1	3.86833	3.17942e-157
CDK5R2	3.8683	1.90237e-99
KLK5	3.86652	3.0088e-53
SHOX2	3.86496	5.298e-217
CCKBR	3.86467	2.1825e-60
CYP2S1	3.86211	<1,00E-300
LYPD6B	3.85904	1.55712e-212
PODXL2	3.85749	<1,00E-300
CYP27C1	3.85379	7.16878e-136
LINC00337	3.84896	6.1163e-133
NDC80	3.84659	<1,00E-300
SPDYC	3.84567	2.6061e-42
LEMD1	3.84458	6.27653e-118
VSNL1	3.84359	1.40207e-282
AADACP1	3.84297	8.48979e-131
PVRL4	3.84143	<1,00E-300
LHFPL1	3.84051	4.4114e-140
EYA2	3.83134	5.74471e-266
ZMAT4	3.82744	5.92071e-68
GJB7	3.82204	1.42344e-124
RAD51	3.82046	<1,00E-300
CDC6	3.82004	<1,00E-300
VCX3A	3.81976	2.19924e-54
POTEI	3.81918	7.04034e-59
OLA1P1	3.81698	<1,00E-300
WNK2	3.81674	2.17407e-223
GRIP1	3.81446	8.70239e-297
CKS1BP3	3.81364	2.11812e-103
AURKA	3.80635	<1,00E-300
COX6B2	3.80461	1.44161e-130
STEAP1B	3.80459	3.47186e-189
GCNT3	3.80432	1.52021e-116
FBXO27	3.80282	<1,00E-300
ETV4	3.80223	<1,00E-300
DIO2	3.80047	3.80393e-173
PRSS3	3.79563	1.4016e-82
CA12	3.79247	1.2889e-141
RPS11P6	3.79163	3.71509e-157
LAMC2	3.78526	3.33858e-244
C1QL1	3.78368	1.84094e-157
GYLTL1B	3.77623	<1,00E-300
HMMR	3.77541	9.06214e-268
ZNF750	3.77489	3.61681e-225
SALL4	3.77344	5.5345e-225
PFN2	3.77161	<1,00E-300
LCE1C	3.77016	4.48812e-63
DLK1	3.76796	7.30833e-41
CLLU1OS	3.76775	1.69068e-57
KRT8P32	3.76199	7.75792e-99
KRT8P48	3.76169	1.23943e-89
DTL	3.75836	2.312e-299
RAD51AP1	3.75432	<1,00E-300
BUB1B	3.75394	1.29748e-298
C11orf87	3.75357	3.13826e-67
HNRNPCP2	3.75121	<1,00E-300
AURKB	3.74689	1.34482e-289
MIXL1	3.74658	5.08336e-195
IGHG2	3.73494	6.21924e-122
FAM72C	3.73225	6.6975e-253
SHISA2	3.73152	1.33378e-130
KRT20	3.7295	1.0445e-54
AGMAT	3.72832	2.15209e-300
ZPLD1	3.72789	6.34166e-75
TRPA1	3.72574	5.3168e-137
AHNAK2	3.72375	3.22234e-238
HR	3.72167	2.35405e-212
KIFC1	3.72137	<1,00E-300
TNFSF18	3.7211	6.05227e-122
ALOXE3	3.72109	1.93443e-120
TRIM16L	3.71178	9.6013e-205
CP	3.71105	1.10855e-124
GTSE1	3.70965	<1,00E-300
NIPAL1	3.70647	7.17967e-286
IL17REL	3.70359	1.88518e-73
TCHH	3.70304	4.9254e-130
SPIB	3.69979	1.21364e-122
TCERG1L	3.69943	4.4748e-56
DKK1	3.69781	6.75362e-143
PRAP1	3.69604	4.50532e-144
RHBDL2	3.6957	<1,00E-300
ASF1B	3.69511	3.2315e-300
ACTG1P22	3.69354	1.27625e-80
HIST1H3G	3.69335	6.67582e-109
CAMK2N2	3.69306	1.34846e-158
GREM1	3.69229	7.12378e-121
C16orf74	3.69153	<1,00E-300
KCNK9	3.68951	2.13853e-118
MESP2	3.68868	4.64345e-126
BEST3	3.68409	1.03631e-50
XRCC2	3.68317	<1,00E-300
MCM4	3.67818	<1,00E-300
FOXD1	3.67731	1.61685e-246
LRAT	3.6724	8.24054e-132
ANKRD20A10P	3.6707	4.28009e-83
BUB1	3.66992	<1,00E-300
PGDP1	3.66572	1.80298e-61
TGIF2-C20orf24	3.66193	3.15236e-101
TENM4	3.66172	3.05943e-296
ABCA9-AS1	3.6596	3.50939e-84
OVOL3	3.65786	2.27717e-72
TUBB3	3.65533	2.93454e-171
DGCR5	3.65437	1.56308e-227
RHBG	3.65294	8.81826e-92
PCAT7	3.65211	8.44104e-181
FZD10	3.65129	4.68084e-199
SPC25	3.65007	2.24438e-278
CDH8	3.64369	1.1222e-145
CPA4	3.64365	7.49795e-73
APCDD1L-AS1	3.64197	1.76872e-102
C10orf91	3.6397	2.85725e-149
LRRC15	3.63353	7.85811e-118
C15orf59-AS1	3.63078	1.46407e-54
CHRNA9	3.62996	1.40331e-56
HOXD-AS2	3.62476	3.58804e-76
TK1	3.62407	<1,00E-300
UBE2D3P2	3.624	1.16932e-142
LINC01269	3.62271	6.61736e-64
EPHB1	3.61785	8.24366e-163
IFNE	3.61519	1.01448e-63
FAM111B	3.61519	8.14878e-171
FCRLA	3.61479	1.36655e-144
RPL13AP3	3.61429	2.36263e-135
C3orf67	3.61376	6.23336e-207
CENPW	3.60907	<1,00E-300
TUBB2B	3.60898	6.17481e-140
SLC30A10	3.60871	1.25861e-70
NMU	3.60854	5.60619e-96
SLURP1	3.60583	5.29404e-59
FABP5P1	3.60513	3.33348e-58
SPTBN2	3.6048	<1,00E-300
CBX2	3.60301	1.49353e-277
ZWINT	3.60294	<1,00E-300
LINC00525	3.60176	1.94332e-87
SIX3	3.60013	4.24587e-59
HJURP	3.59676	1.07773e-270
F2RL2	3.59595	1.73977e-116
ELAVL2	3.59514	2.66303e-74
MAGEB17	3.59472	8.32664e-53
MYCN	3.59265	4.75179e-93
XG	3.59231	2.83246e-163
LINC01117	3.59078	1.62912e-78
SLC7A3	3.58493	1.17787e-54
AOC1	3.58382	5.26086e-130
CLDN8	3.58011	5.34316e-57
KIF18B	3.5775	4.07463e-235
UBE2QL1	3.57719	1.08203e-153
EMILIN3	3.5752	1.2788e-129
FXYD3	3.57421	2.40971e-249
POLQ	3.5729	1.31349e-260
MND1	3.57243	4.24983e-245
EEF1A1P16	3.57121	2.75509e-110
FAM163A	3.56633	4.85248e-74
ZP3	3.55903	1.04259e-287
CCL25	3.55867	3.31047e-76
THEM5	3.55855	6.56281e-105
HNF4G	3.55689	5.55461e-126
KCTD1	3.55399	<1,00E-300
SLC7A5	3.54557	3.16102e-280
SDC1	3.54259	<1,00E-300
LINC00520	3.54095	6.30983e-71
PSAT1	3.53907	2.1719e-157
HOXA1	3.53899	<1,00E-300
LINC00461	3.53779	1.28812e-58
TPD52L1	3.53746	<1,00E-300
BMS1P22	3.5368	6.01254e-82
PLK1	3.53666	<1,00E-300
ANXA8	3.53562	1.45663e-174
CHRNA5	3.53454	6.09834e-232
MFI2	3.53453	5.54752e-295
CLDN6	3.52981	1.95154e-59
RAD54L	3.52727	3.83899e-270
RDM1	3.5254	1.35529e-167
MKI67	3.52518	7.15911e-271
CCNE1	3.52322	<1,00E-300
TPI1P2	3.5204	2.35527e-210
TMPRSS11B	3.51834	1.40353e-41
PTTG1	3.51794	<1,00E-300
SYT5	3.51751	4.87786e-76
CDT1	3.51591	2.24279e-273
CHRNB2	3.51547	3.94593e-139
KPRP	3.51521	1.35713e-63
CLDN19	3.51369	1.16058e-43
CENPM	3.5096	9.51746e-251
PRH2	3.50927	2.80018e-37
SNRPEP2	3.50478	<1,00E-300
IGLC6	3.5045	1.12483e-68
RASAL1	3.5044	1.0577e-162
NUDT11	3.50259	4.31655e-255
ZNF280B	3.50046	3.38972e-224
FUT6	3.49998	1.58917e-70
ECT2	3.49603	<1,00E-300
TMEM40	3.4945	2.29753e-187
ELOVL4	3.4933	5.10026e-244
TMC1	3.49319	3.16577e-89
CENPU	3.49313	<1,00E-300
GGH	3.49008	<1,00E-300
CTHRC1	3.49007	5.97269e-186
IGFBP3	3.48981	7.36852e-205
D4S234E	3.48937	3.48847e-165
SIX1	3.48568	4.25984e-150
ADCY8	3.48499	4.02041e-40
C2CD4A	3.48264	3.08736e-81
IGHG3	3.48135	9.37907e-123
NCAPG	3.48107	5.85871e-300
FAM19A3	3.48076	5.63766e-73
CDHR1	3.47977	3.50493e-188
KIAA1524	3.47756	<1,00E-300
MAEL	3.47647	7.67808e-66
KRT8P11	3.47643	2.21533e-111
CHCHD2P9	3.4735	2.57958e-112
HPDL	3.47242	3.07375e-159
AKR1C3	3.47193	8.0561e-121
PRELID1P1	3.46522	2.55735e-202
PDE11A	3.46183	2.5174e-110
DAZL	3.46063	3.28205e-57
ORC6	3.45932	<1,00E-300
TICRR	3.45535	<1,00E-300
TMEM171	3.45366	1.9462e-178
KCNH1	3.45116	1.78439e-109
CBR3	3.45114	1.0041e-212
SORD2P	3.44822	2.1029e-261
F12	3.44644	<1,00E-300
EPHB3	3.44637	<1,00E-300
TYMSOS	3.44269	4.89921e-190
NWD2	3.44212	2.04477e-53
WBSCR28	3.43803	9.84475e-72
AK4P1	3.43752	5.94171e-198
NGEF	3.43398	1.63792e-179
GMNC	3.43375	4.53171e-35
PARPBP	3.42758	<1,00E-300
NKPD1	3.42737	2.34322e-178
VSTM5	3.4219	4.57925e-184
IGFBPL1	3.41919	1.20532e-107
CASC5	3.41833	<1,00E-300
CLDN10	3.41608	2.88076e-113
PAH	3.41002	1.1367e-56
ENTPD3	3.40693	7.05453e-202
HTR7	3.40519	1.02642e-160
CALN1	3.40366	2.93478e-54
GCLC	3.40235	3.95107e-275
C16orf59	3.39737	2.33342e-238
NPW	3.39687	6.75909e-93
HEPACAM2	3.39488	9.57878e-62
ARTN	3.39306	3.95218e-162
RUNDC3A-AS1	3.39277	5.03414e-161
NUSAP1	3.3926	<1,00E-300
CELSR2	3.38988	<1,00E-300
KIF15	3.38931	<1,00E-300
MSI1	3.3884	1.78523e-166
GHET1	3.38695	4.38934e-273
CTAG1B	3.38342	4.78211e-35
FNDC1	3.38143	7.46466e-137
BRIP1	3.37944	1.38308e-285
GINS4	3.37936	<1,00E-300
STAR	3.37801	2.55623e-89
HSP90AB2P	3.37777	6.01908e-129
HIST1H3F	3.37348	3.06777e-67
ATP12A	3.37077	1.16455e-46
RPS3AP49	3.36984	6.92984e-69
EGR4	3.36312	7.02728e-72
ORC1	3.36177	<1,00E-300
C5orf46	3.36059	7.2583e-88
LYPD6	3.35509	1.71283e-170
ABCA13	3.35427	3.13751e-106
GPRIN1	3.35332	<1,00E-300
TROAP	3.35003	7.28544e-230
CENPE	3.34561	<1,00E-300
TMPOP2	3.34531	3.17589e-99
LRRC38	3.34007	4.25319e-58
SYT13	3.33969	4.77228e-78
PKMYT1	3.33919	1.72649e-241
FOXD1-AS1	3.33205	1.12834e-128
FCAMR	3.33012	7.05084e-57
LINC00648	3.32448	2.08466e-55
ADD2	3.32383	1.79568e-127
KLHL13	3.3202	7.98616e-195
GRIN2D	3.31826	1.11891e-180
GAP43	3.31608	7.27984e-100
CEL	3.31596	9.53879e-91
FLJ41941	3.31409	1.2017e-47
FUT9	3.31351	2.15624e-45
EPHA7	3.31175	2.72502e-96
LINC00941	3.3094	1.4226e-120
EGLN3	3.30896	6.28494e-210
ARL9	3.30767	3.36542e-150
CNTNAP4	3.30575	1.15324e-50
GPR156	3.30554	1.50626e-148
VWDE	3.30497	2.35781e-145
TP53TG3	3.30249	1.67015e-47
CCNA2	3.30226	<1,00E-300
ATP4A	3.29971	1.35987e-40
CAPN14	3.29402	1.30334e-129
DLG1-AS1	3.29154	9.24475e-143
LPAR3	3.29079	9.84595e-211
RBP1	3.29004	2.65746e-215
CCDC34	3.28734	<1,00E-300
MDK	3.2852	7.55543e-253
EEF1A1P9	3.27961	<1,00E-300
SPINK5	3.27959	8.15985e-136
C17orf53	3.27945	<1,00E-300
CDH7	3.27765	1.05969e-31
RPS2P55	3.27725	<1,00E-300
SLC52A1	3.27707	2.35244e-132
ASCL1	3.27685	3.49129e-58
SLC2A1-AS1	3.27302	4.46396e-210
ADCY10	3.27134	7.56667e-95
LPO	3.26853	9.72485e-87
MTL5	3.26594	1.4133e-281
GCGR	3.26461	2.5643e-63
FLJ42969	3.26367	1.12673e-72
CNNM1	3.26022	2.95278e-173
ESPN	3.25842	1.12328e-119
SIM2	3.25575	1.50442e-254
DACT2	3.25415	1.11815e-98
MC4R	3.25301	3.0746e-56
EEF1A1P7	3.25016	7.68786e-99
FSTL4	3.24925	1.42606e-152
NDP	3.24833	2.77784e-81
EEF1GP5	3.24751	2.30259e-52
TBCAP1	3.24038	2.48397e-171
FAM151A	3.23982	2.08392e-55
RFC4	3.2388	<1,00E-300
NBEAP3	3.23831	3.85953e-113
HMGB3	3.23806	<1,00E-300
TMEM63C	3.23749	2.81601e-165
OR2I1P	3.23687	1.8432e-91
ADAMDEC1	3.23598	7.06538e-89
KIF18A	3.23486	<1,00E-300
C6orf183	3.23421	1.45599e-168
ADAM12	3.23336	4.04239e-166
WNT5A	3.23249	1.28697e-215
UGT2B17	3.23248	1.23702e-61
IGKC	3.23245	5.87164e-110
MUCL1	3.22416	1.20542e-57
LINC00887	3.22384	3.86302e-93
RAB38	3.22161	2.49573e-275
CKS1B	3.22156	<1,00E-300
SLC35D3	3.21735	9.27423e-56
MGAT4EP	3.21656	4.22992e-72
ARHGAP11A	3.21526	<1,00E-300
HAP1	3.21322	1.02983e-112
LINC00704	3.2123	2.72822e-77
KIF23	3.21067	<1,00E-300
TMEM158	3.2081	2.2661e-160
CHEK1	3.20784	<1,00E-300
SMKR1	3.20672	1.12819e-130
SLC9A3R1	3.20555	<1,00E-300
GAD1	3.20379	3.37062e-133
C17orf99	3.2037	1.65869e-118
PTGFRN	3.19466	<1,00E-300
ACVR1C	3.19351	2.80803e-234
E2F8	3.19246	2.57567e-243
FGFBP2	3.19121	1.93206e-56
C15orf48	3.19117	1.0803e-102
CENPI	3.18677	<1,00E-300
NIPAL4	3.18592	3.2955e-77
GSC	3.18316	1.69369e-86
COL9A1	3.17903	7.48001e-60
HNRNPA1P21	3.1762	3.15241e-131
SLC29A4	3.17556	2.59155e-193
USH1C	3.17336	2.21052e-65
COL19A1	3.16943	2.3837e-57
GPR19	3.16857	9.7419e-236
CDCA4	3.16836	<1,00E-300
EPGN	3.16636	4.28804e-51
ALPK2	3.1648	1.43659e-120
LAMB3	3.1641	1.91869e-241
CENPH	3.16401	<1,00E-300
EWSAT1	3.16335	2.73886e-76
TGFA	3.1612	<1,00E-300
PPAP2C	3.15631	2.06082e-249
NQO1	3.15507	1.12353e-138
CCNA1	3.15475	5.63428e-79
JPH3	3.15247	2.51862e-81
CXCL6	3.15209	8.68742e-54
SBK1	3.15041	1.14745e-207
LINC01063	3.15021	3.59755e-105
GPR37	3.14761	1.2903e-151
SRP9P1	3.14536	2.03081e-142
ELOVL2	3.14457	1.92069e-112
ATP6V1B1-AS1	3.14009	2.77819e-71
SERPINA9	3.13972	1.11609e-47
WNT4	3.1396	5.32592e-160
SYNGR4	3.13924	2.47372e-71
ZIC4	3.13429	2.68223e-36
ECEL1	3.13378	1.65029e-66
TFF1	3.1313	3.65796e-35
PKHD1	3.13013	1.49827e-78
LINC01122	3.1285	1.63768e-65
LINC01361	3.12848	5.63353e-68
LRRC37A9P	3.12697	3.61061e-76
PHF24	3.12633	2.37756e-104
SLC16A1	3.12422	6.38147e-289
THSD7B	3.12135	3.28352e-72
LINC00707	3.12118	4.94969e-62
CARD17	3.11814	9.7509e-59
FAM86JP	3.11786	<1,00E-300
PAFAH1B3	3.11551	<1,00E-300
STYK1	3.1106	<1,00E-300
GPNMB	3.10999	1.14772e-193
C1orf61	3.10996	2.03134e-67
FIRRE	3.10665	5.12464e-163
C1orf106	3.10579	<1,00E-300
CCR8	3.10557	2.28868e-114
ANKRD22	3.10483	1.10717e-130
VIL1	3.10206	2.42223e-60
LINC01010	3.10008	3.24363e-77
KCNK1	3.09969	3.33771e-211
PRC1	3.09838	<1,00E-300
PRSS21	3.09817	3.88642e-84
SLC35G1	3.09768	3.50574e-198
LINC00592	3.09697	8.80241e-75
RPL23AP65	3.09681	2.03678e-198
TP73	3.09605	2.70621e-109
MTFR2	3.09567	<1,00E-300
LAMA1	3.09426	1.65927e-122
SPC24	3.0941	2.02238e-198
FAM83H-AS1	3.09245	3.27161e-235
TCN1	3.09213	3.03488e-56
DHFRP1	3.09201	4.25946e-144
LINC00640	3.09097	6.44879e-113
LINC00540	3.08907	5.29764e-72
SVOPL	3.08891	3.42796e-119
DRD2	3.08854	2.87829e-79
CASKIN1	3.0853	7.87558e-134
IGLC3	3.08412	4.40385e-89
STIL	3.08333	<1,00E-300
PPP1R14D	3.08227	1.62864e-68
DPP10-AS1	3.08186	9.47019e-43
COL9A3	3.07944	4.38845e-100
TNNT1	3.07493	4.2708e-115
PRLR	3.07271	1.26189e-95
DEC1	3.06664	1.0232e-69
JUP	3.06506	<1,00E-300
AK4	3.06351	9.37404e-225
Z83851.4	3.05643	1.64635e-225
CLSPN	3.05283	3.24786e-215
YBX2	3.05184	1.76649e-124
CAPN6	3.05087	1.60411e-69
DSCC1	3.04813	<1,00E-300
RASSF6	3.04491	7.25245e-198
FSCN1	3.04425	1.55513e-278
CYP4F2	3.04352	1.61917e-40
MUC20	3.04255	1.56507e-122
KCNA7	3.04215	4.3315e-75
ULBP3	3.04076	6.07876e-230
HIST1H3B	3.0396	2.5059e-51
CCDC169	3.03653	2.48275e-136
TMEM117	3.03639	<1,00E-300
PCAT6	3.0352	4.89665e-300
THOC3	3.03486	<1,00E-300
SPINK2	3.03447	2.25583e-81
KRT19	3.03288	1.23207e-194
MEI4	3.03265	2.75635e-40
CGREF1	3.03254	1.04352e-120
FBXO45	3.03204	<1,00E-300
KCNN1	3.03198	2.72633e-101
LYPD1	3.03181	3.71941e-109
LINC01460	3.03066	4.66671e-89
MLIP	3.02992	2.11462e-88
LINC01607	3.02729	1.63084e-125
CXADR	3.02723	5.37323e-300
LRRC4	3.02572	1.95158e-115
CNTN1	3.02571	4.39488e-123
LINC01018	3.0248	8.62147e-107
BPIFB2	3.02143	3.23616e-22
KCNB2	3.01957	2.91634e-49
FAM195CP	3.01911	1.7223e-75
MYO3A	3.01889	5.3928e-65
PAEP	3.01687	1.94456e-42
HOXB7	3.01651	7.72131e-276
PMS2P9	3.01592	9.70062e-57
TUBA1C	3.01492	<1,00E-300
SLC16A9	3.01414	5.58469e-148
RPL37P2	3.01354	1.27218e-85
DBF4P1	3.01276	4.29193e-140
FAM169A	3.00928	5.18339e-233
SIX4	3.00716	1.05494e-176
RPL35P1	3.00656	1.50638e-157
YWHAEP5	3.00351	1.50569e-108
MPPED2	3.00288	2.32594e-111
SGOL2	3.00233	<1,00E-300
NELL2	3.00159	2.6789e-116
UPK1A	3.00128	1.41275e-62
GRHL2	2.99985	<1,00E-300
ACTL6A	2.99749	<1,00E-300
NEUROD2	2.99591	2.26964e-52
RAC3	2.99509	3.64797e-253
CILP2	2.99492	1.15981e-109
RNASEH2A	2.9947	<1,00E-300
CD79A	2.99283	3.63006e-107
BFSP2	2.99264	6.03863e-67
COL4A6	2.99222	2.64685e-131
PLAU	2.99149	8.29181e-230
ESPL1	2.99044	4.88808e-251
HIST1H3C	2.98874	8.1316e-42
C6orf222	2.98799	6.05557e-50
FHOD3	2.98269	1.53612e-140
SLC52A3	2.97971	4.50949e-232
KRT36	2.97959	6.71374e-59
TBX18	2.97851	1.45397e-89
EPHA6	2.97791	7.50285e-57
TRIM15	2.97601	1.16332e-38
PROC	2.97576	1.75079e-141
SPINK7	2.97517	4.93847e-38
IGSF3	2.97238	2.54232e-294
SLC22A20	2.97207	3.53149e-122
RPS7P11	2.97203	6.10069e-178
SLITRK6	2.97128	6.47344e-82
TTBK1	2.97123	4.82914e-129
HIST3H2A	2.96915	2.1322e-144
GPT2	2.96638	2.86738e-288
KCNQ5	2.96607	6.38198e-168
LGR5	2.96547	2.79503e-73
CDH22	2.96446	4.42106e-50
PAQR9	2.96383	7.58449e-33
RPS10P2	2.96323	1.18554e-83
PPIAP22	2.96274	<1,00E-300
CHGA	2.96067	1.06107e-59
FAM207BP	2.95989	5.82179e-193
PMAIP1	2.95618	3.61971e-204
PSPH	2.95489	1.59445e-271
GATA4	2.95481	3.46566e-44
ATP2A1-AS1	2.9545	7.73125e-153
FMO6P	2.94943	2.86665e-71
FABP5P7	2.94695	4.00372e-120
FAM72D	2.94492	2.7586e-259
SLC1A4	2.94443	4.98492e-300
SKP2	2.94299	<1,00E-300
CDX1	2.94073	4.27906e-101
AIM1L	2.93728	2.24228e-120
SCG5	2.93608	3.95172e-153
TPD52	2.93532	<1,00E-300
ADH1C	2.93414	1.06919e-52
SLC4A11	2.93402	4.17487e-155
CADM4	2.93287	<1,00E-300
MAST1	2.93162	3.4478e-168
SYCE3	2.92945	3.6959e-113
IGLC7	2.92752	1.43079e-52
BRI3BP	2.92635	<1,00E-300
LINC00652	2.9262	8.8384e-64
KRT17P2	2.92576	7.1721e-36
C1GALT1C1L	2.92543	4.303e-114
NEFM	2.92477	5.55583e-48
MIOX	2.92458	2.92596e-58
RAET1K	2.92431	7.09931e-87
PLK4	2.92317	<1,00E-300
KLF5	2.92245	4.61983e-237
KPNA2	2.92189	<1,00E-300
LINC01152	2.92154	1.01082e-56
SORD	2.92108	<1,00E-300
NXF2	2.91979	1.74322e-21
FAM84A	2.91806	2.04602e-166
CHRNA3	2.91688	3.63587e-101
GPC1	2.91595	1.61449e-271
LAMP5	2.91384	1.28006e-109
VGLL1	2.91173	1.77783e-74
TMEM14A	2.91045	<1,00E-300
CDCP1	2.90844	<1,00E-300
RPL7P6	2.90756	3.4599e-81
SLC7A11	2.90736	6.15344e-86
SMOC1	2.905	9.27548e-84
CCNF	2.90473	<1,00E-300
TYMS	2.90387	2.17137e-192
CKAP2	2.9021	<1,00E-300
MYT1	2.90098	3.16931e-72
HECW1	2.89807	8.79222e-137
RN7SL1	2.89742	9.29594e-169
LINGO2	2.89713	3.157e-58
HOXC6	2.89233	1.52095e-111
XXYLT1	2.88804	<1,00E-300
TMEM151B	2.88693	1.49352e-85
EIF1AXP1	2.88543	4.37455e-180
SRXN1	2.88513	1.26331e-138
NRXN1	2.88352	5.69187e-57
HMGA1	2.88306	<1,00E-300
RPS7P1	2.87763	8.5821e-137
FEN1	2.87653	<1,00E-300
GCLM	2.87378	1.28944e-157
CLGN	2.87339	1.50531e-96
FAAP24	2.87329	<1,00E-300
FAM3C2	2.87296	1.40642e-289
KLK14	2.8729	1.05344e-62
BMS1P15	2.87098	1.84357e-86
SERPINB11	2.87006	9.47049e-24
LINC01426	2.87003	1.75914e-121
PTPRN	2.86987	5.39003e-83
MNX1	2.86714	2.52106e-67
GPR1	2.86666	3.46302e-102
HNRNPA1P12	2.86546	4.40637e-93
SULT4A1	2.86541	8.48188e-85
LRRC8E	2.86537	7.56509e-162
FAM72B	2.86256	1.63641e-292
RFPL1	2.86177	1.64937e-43
ACY3	2.86079	3.21645e-108
SYT1	2.85723	3.38942e-153
IGLC2	2.85713	1.13939e-80
TCF24	2.85495	7.0717e-56
SUMO2P1	2.85484	3.93093e-105
RAB6B	2.85424	1.66732e-132
SERTAD4	2.85375	1.71972e-227
TUBAL3	2.85302	1.81842e-70
KLHDC8A	2.85248	1.98278e-93
PKP2	2.85219	3.54863e-155
MUC2	2.85174	4.81941e-35
WDHD1	2.8495	<1,00E-300
HIST1H2BH	2.84883	2.14141e-65
FABP5	2.84686	6.073e-118
IGSF1	2.84612	1.66883e-128
KCNG3	2.84531	2.92178e-98
TMEM132A	2.84486	4.64914e-295
CCDC58	2.84371	<1,00E-300
SCN2A	2.84333	1.54292e-75
TTC22	2.84285	1.43976e-262
IGLL5	2.84111	2.44649e-87
DNMT3B	2.84082	5.43579e-210
MAB21L3	2.83896	2.74643e-85
PNOC	2.83892	2.06823e-89
CDH2	2.83636	2.30205e-83
PKP3	2.8336	<1,00E-300
TRPV4	2.83351	2.1076e-182
SLC9A3	2.83296	1.86103e-66
SEZ6L2	2.83155	4.19348e-146
IGLC1	2.83082	4.60767e-87
TMEM178B	2.83062	2.20449e-84
UBE2MP1	2.83058	3.94809e-204
STMN1	2.83003	<1,00E-300
C2orf27AP3	2.82861	4.54053e-83
RNF222	2.82529	8.59481e-61
FAXC	2.825	8.94171e-196
HNRNPA1P8	2.82489	1.12923e-52
BLM	2.82317	<1,00E-300
FOXP3	2.82313	2.75857e-201
TMPRSS13	2.82219	1.97019e-231
PLEKHG4B	2.8198	2.57956e-112
TRIM72	2.81941	3.08003e-55
CPNE4	2.81879	1.27239e-63
PAICSP4	2.81762	9.17937e-83
H2AFZP3	2.81641	1.03074e-103
GRIK2	2.81505	1.79914e-71
TMEM182	2.81302	<1,00E-300
FANCI	2.81125	<1,00E-300
HELLS	2.80911	1.17613e-288
LINC01508	2.80625	3.1345e-56
CENPN	2.80611	<1,00E-300
FOLH1B	2.80355	6.27425e-33
NPM3	2.8033	3.74347e-300
INHBE	2.801	2.9382e-104
ALX4	2.80024	5.93581e-45
B3GNT6	2.79887	2.14534e-26
ATP6V0A4	2.79447	1.90685e-61
TMEM79	2.79313	4.3153e-225
KISS1R	2.79168	1.14599e-73
SEPT3	2.79044	2.4097e-156
FAM222A-AS1	2.78882	3.33765e-49
SLC25A10	2.78816	5.65552e-297
POLE2	2.78805	6.99662e-267
LRRC55	2.78797	5.54066e-58
LRFN2	2.78678	2.94819e-42
C1orf110	2.78373	4.233e-34
BEST2	2.78185	5.03046e-40
MARVELD3	2.78126	1.72518e-295
FRRS1	2.77595	<1,00E-300
RDH12	2.77553	3.1691e-89
F2RL1	2.7745	3.27758e-220
SAMD12-AS1	2.77438	8.45188e-78
SLC12A8	2.77282	2.49741e-255
ODC1	2.77264	1.70577e-150
FAM184B	2.77199	3.72583e-48
PAK6	2.77116	6.43416e-198
FAM83D	2.77038	3.37167e-168
ENTHD1	2.76944	1.15956e-79
COA6	2.76765	3.19598e-268
NAP1L1P3	2.76761	3.32159e-79
CDH1	2.76702	1.68577e-262
DNAJC22	2.76588	4.41138e-105
PLA2G4D	2.76558	6.99728e-56
MXRA5	2.76354	3.07362e-124
PAX5	2.76282	2.93114e-95
CRISPLD1	2.76009	1.02476e-155
SRRM3	2.75744	2.41779e-159
PTGES3P3	2.75688	3.71152e-150
PIK3C2G	2.75445	6.29379e-57
GPR158	2.75421	5.03032e-68
LINC01287	2.75265	6.86634e-38
CDK5R1	2.7521	<1,00E-300
IL12RB2	2.75201	1.03155e-110
SERPINB2	2.7498	4.42065e-38
ESRP1	2.74967	<1,00E-300
TNFRSF18	2.74806	2.5191e-149
BPIFA1	2.74723	3.05258e-20
FANCB	2.73949	<1,00E-300
CENPK	2.73897	4.09163e-251
PTGR1	2.73854	2.9385e-130
IL1A	2.73744	2.98452e-53
RPL7P47	2.73616	5.3922e-76
SULF1	2.7308	2.06264e-166
ATP13A5	2.72896	2.76396e-61
GLRA3	2.72851	2.31345e-66
TSSC1-IT1	2.72656	1.10987e-44
LINC00552	2.72441	4.57919e-28
ZNF492	2.72402	2.91808e-45
KRT4	2.72261	5.02175e-44
RECQL4	2.72238	2.57584e-258
NAT8L	2.72116	9.44932e-104
PPAT	2.72023	<1,00E-300
ZFP42	2.7198	6.25377e-27
CD1A	2.71761	3.61205e-59
ZG16B	2.71669	3.00441e-66
DYNC1I1	2.71604	5.59515e-163
PRR19	2.71343	3.44702e-213
UBE2S	2.7132	<1,00E-300
SYT2	2.71313	2.45462e-86
PTPRF	2.7124	<1,00E-300
NKAIN4	2.70972	1.17053e-55
LSR	2.7096	<1,00E-300
NUDT1	2.70934	<1,00E-300
TCAM1P	2.7087	1.9564e-53
NHLRC1	2.70784	2.16271e-138
MAPK8IP2	2.7073	4.59377e-147
ENTPD2	2.70582	1.14661e-103
FKBP9P1	2.70511	1.2429e-129
PPP1R3G	2.70487	3.31485e-181
CHAC2	2.70381	1.61905e-181
SHCBP1	2.70378	1.81344e-223
AIM2	2.70376	6.44114e-119
PGBD5	2.70339	4.02683e-132
OTUB2	2.70318	2.41073e-235
ME1	2.70256	2.95808e-148
KCND2	2.69842	2.61029e-113
PAICS	2.69672	3.02682e-299
CKS2	2.6953	6.30323e-214
C10orf82	2.69301	8.39385e-43
FOXG1	2.69248	1.1401e-29
MINOS1-NBL1	2.69057	5.52559e-123
SH2D5	2.68963	4.90948e-76
DDR1	2.68741	<1,00E-300
RIMBP2	2.68697	4.24007e-61
CBR1	2.68661	4.79563e-149
NCAPD2	2.68492	<1,00E-300
LRRC14B	2.68402	2.04952e-39
VPS9D1-AS1	2.68372	4.66199e-180
RPRM	2.67958	5.07712e-70
GNAQP1	2.67804	5.01178e-98
HOXD9	2.67524	3.84218e-117
CLDN20	2.67418	1.48464e-64
SLC2A12	2.66816	2.04371e-109
SUGCT	2.66768	7.63973e-190
ITGB8	2.66734	1.42121e-140
ABCC5	2.6663	3.90649e-181
MYH16	2.6657	3.57246e-66
DRD5	2.66539	4.5159e-48
PKMP1	2.6631	1.30454e-68
HSF2BP	2.66251	1.52237e-224
EPHX3	2.66126	6.04796e-100
CCDC87	2.66054	4.64167e-132
CYP4F22	2.66052	3.27284e-67
TCEA1P2	2.65975	9.46249e-224
LPAR5	2.65722	8.18241e-202
SERINC2	2.65684	1.99086e-200
UBA52P6	2.6562	8.96277e-56
MIS18A	2.65498	<1,00E-300
C1orf74	2.65356	<1,00E-300
LIN9	2.65338	<1,00E-300
SRMS	2.65303	1.06555e-54
IL4I1	2.65216	1.84174e-111
SHISA6	2.64904	1.46609e-54
RHNO1	2.64885	<1,00E-300
FAM83H	2.64819	4.31077e-279
GAPDHP65	2.64802	1.82575e-127
PIGX	2.64699	<1,00E-300
SPAG5	2.64692	4.28984e-271
WNT5A-AS1	2.64064	3.33254e-81
TMEM45A	2.63404	1.40094e-131
WFDC21P	2.63297	2.36754e-79
HN1	2.63218	<1,00E-300
TMEM200C	2.63156	8.85547e-94
ASCL2	2.63048	3.18354e-140
ALK	2.62965	4.4418e-65
ACKR3	2.62855	1.29145e-134
CHAF1B	2.62631	<1,00E-300
DGUOK-AS1	2.62621	1.34992e-173
FKSG66	2.6228	2.88546e-43
MED12L	2.62064	1.21605e-154
MANEAL	2.62057	1.35616e-143
SMPD4P1	2.62048	1.77023e-28
PHGDH	2.62007	1.3737e-132
HIST1H4J	2.61854	2.13237e-132
TRIM59	2.61499	<1,00E-300
MAP6D1	2.61328	4.0602e-210
PCP4L1	2.61281	1.68972e-73
EIF4EBP1	2.61275	1.11482e-173
ANXA13	2.61259	2.06553e-39
SNX25P1	2.61052	3.35957e-132
PPIAP11	2.60912	6.24174e-88
GRM1	2.60882	5.09901e-54
PCNA	2.60816	<1,00E-300
LINGO1	2.6072	6.72049e-96
STAP2	2.60529	<1,00E-300
KCNH8	2.60527	2.05643e-79
WIPF3	2.6044	3.10374e-112
EPHB2	2.60074	4.4883e-176
KRT80	2.6	1.20252e-104
NIPSNAP1	2.59913	<1,00E-300
PENK	2.59887	7.01682e-44
HHIPL2	2.59767	4.90354e-57
RYR1	2.59742	1.26387e-178
EHHADH	2.59691	3.55144e-266
RND2	2.59667	2.6723e-120
KLRG2	2.59411	6.5677e-99
CLCN1	2.59388	4.29905e-68
MIA	2.5926	1.82089e-41
IQGAP3	2.59164	1.61413e-131
GRIN2A	2.58901	1.47554e-45
ST14	2.58883	1.63719e-300
TRAIP	2.58827	1.045e-294
SCAMP5	2.58747	7.78989e-219
NEFH	2.58738	1.572e-65
EMX2	2.58718	7.23995e-30
CD70	2.58717	2.55522e-61
LINC00543	2.587	1.08098e-49
RAD51AP2	2.5853	7.53365e-86
CECR7	2.5851	3.46576e-80
CHRNA1	2.585	3.68985e-50
ANKRD20A19P	2.58406	7.18509e-38
RASSF10	2.58236	1.1191e-70
NAP1L6	2.58186	4.5451e-37
C14orf39	2.58171	1.38082e-30
RPP40	2.58149	5.60394e-229
SUN3	2.57844	1.8524e-34
MRPL47	2.57843	<1,00E-300
RHPN1-AS1	2.57728	3.05954e-172
RIMBP3C	2.57414	1.25715e-46
RAPGEFL1	2.57183	7.37535e-167
SOX9	2.57139	1.71194e-131
TNFRSF17	2.57044	1.64477e-62
PMCH	2.56536	4.78489e-66
CYP4F26P	2.56491	3.55337e-35
TACSTD2	2.56358	1.5121e-145
CALR3	2.56277	3.26766e-50
KLK10	2.56015	7.65231e-63
NPTX2	2.5595	1.59515e-55
GEMIN8P4	2.55658	1.1691e-227
S100A14	2.5545	1.32106e-99
GALNT6	2.55011	9.02743e-211
H2AFY2	2.54829	<1,00E-300
HS3ST5	2.54788	1.29917e-49
IL23A	2.54784	7.07883e-84
TSACC	2.54774	1.43788e-107
TINCR	2.54746	2.8548e-122
HOXD8	2.5474	1.13906e-110
SRD5A1	2.54671	5.46915e-285
FAM162A	2.54608	<1,00E-300
CHRM3	2.54569	5.98835e-147
KRTCAP3	2.54524	2.86271e-160
STK4-AS1	2.54451	1.39205e-156
SLC34A1	2.54333	3.77892e-47
C4orf26	2.54291	1.26288e-50
PYCR1	2.54266	1.80076e-137
SMO	2.54116	7.07937e-190
CCNE2	2.53989	3.49407e-197
ANKEF1	2.53711	4.6457e-252
CDCA3	2.53702	6.0961e-236
SYT10	2.53666	1.88761e-21
SOWAHB	2.53656	1.04881e-134
GAPDH	2.53627	<1,00E-300
DHX40P1	2.5362	8.01598e-45
SPINK6	2.53614	6.70573e-27
CENPL	2.53601	<1,00E-300
PIPOX	2.53486	3.37586e-129
GINS3	2.53433	<1,00E-300
BDH1	2.53283	2.21751e-155
NUS1P1	2.53275	2.26033e-284
TCL6	2.53172	1.30676e-38
ARHGEF19	2.53139	3.50465e-273
GAREML	2.52716	1.47292e-259
SEMA4B	2.52573	9.78635e-214
FOXA3	2.52421	6.63747e-58
SLC5A7	2.52385	2.20149e-29
OCIAD2	2.52347	<1,00E-300
ENTPD8	2.52284	6.16639e-54
RACGAP1	2.52142	<1,00E-300
RASSF9	2.52125	1.35923e-122
B4GALNT1	2.52078	2.19383e-119
EME1	2.52049	9.00204e-201
TECRP1	2.52031	2.34023e-163
RPL9P32	2.51759	6.45292e-46
ACTBL2	2.51694	9.8198e-37
DDX11-AS1	2.51688	4.21754e-198
ACRV1	2.51629	6.52388e-80
LAPTM4B	2.51549	<1,00E-300
PAGE2B	2.51503	5.63662e-24
PRIM2	2.51278	<1,00E-300
MTBP	2.51181	<1,00E-300
SOWAHC	2.5097	4.96468e-284
ZBED9	2.50785	5.48254e-136
EXOSC5	2.50748	1.00971e-294
SNAP91	2.50721	4.09807e-51
RAD54B	2.50676	5.29326e-280
FAM171B	2.50451	1.00256e-146
RPL41P2	2.50411	3.71505e-290
NXT2	2.5032	3.37516e-300
NDUFA4L2	2.50207	6.28364e-106
LRP1B	2.49933	2.08781e-49
RGMA	2.4956	1.33195e-116
HABP2	2.49506	2.43163e-40
CALCB	2.49334	5.91833e-46
ADM2	2.48914	7.71606e-104
WDR62	2.48787	6.67928e-212
CDH17	2.48351	2.06141e-60
SPINT2	2.48193	<1,00E-300
CD207	2.47987	4.46834e-47
PCAT1	2.4766	7.98861e-89
LGR4	2.47615	6.32145e-256
ZFHX4	2.47484	2.02504e-88
FGFR3	2.4739	3.8183e-121
CLDN2	2.47297	2.28458e-65
FLJ16779	2.47097	6.95609e-48
CXCL10	2.46739	2.16687e-47
DDC	2.46685	3.06717e-42
PANX2	2.4649	1.0129e-121
PRRG4	2.46477	1.44219e-210
BRCA1	2.46358	1.05135e-276
COL1A1	2.46301	7.32495e-83
RNF43	2.45894	9.54963e-258
RAG1	2.45699	2.53313e-155
NUDT10	2.45658	1.83097e-65
ETNK2	2.45587	4.76065e-281
FZD6	2.4537	<1,00E-300
NTN3	2.45359	9.07606e-58
LINC01281	2.45183	3.04103e-41
C3orf58	2.44771	4.75912e-229
ZDHHC20P4	2.44718	1.10702e-86
NAP1L1P1	2.44663	9.15031e-190
LRRC8D	2.44483	<1,00E-300
ILDR1	2.44433	9.40367e-171
NOL4	2.44317	3.6854e-33
UGT2B15	2.44203	1.20743e-26
ELAVL4	2.44149	7.85004e-57
B3GNT5	2.43993	4.34483e-181
RIPPLY3	2.43972	3.1952e-86
POU3F3	2.43926	4.41689e-21
OGFRP1	2.43743	1.63749e-171
CPLX2	2.43698	1.23703e-28
IL20	2.43617	6.91e-22
ZFP64	2.43592	<1,00E-300
SOX30	2.43543	1.22408e-56
NCK1-AS1	2.43311	2.82588e-282
HIST1H2AI	2.43251	1.55349e-49
DCUN1D1	2.42886	3.5194e-289
CIB2	2.42884	1.5834e-165
TUBB4A	2.42834	3.14756e-67
TMTC3	2.42786	<1,00E-300
EHF	2.42777	1.60649e-92
ITGA6	2.42727	6.92526e-189
HNRNPA1P10	2.42662	8.94458e-253
SYT9	2.42618	1.47188e-42
TNFRSF9	2.42516	6.19141e-102
TTLL12	2.42491	3.15123e-285
SLC6A17	2.42267	1.93543e-57
NEURL1	2.42122	6.91034e-66
EFNA4	2.42118	<1,00E-300
H2BFS	2.42074	1.20906e-173
TAF1A-AS1	2.42001	1.97084e-195
THNSL1	2.41829	1.31809e-250
MEMO1P1	2.41703	4.04377e-277
EEF1A1P8	2.41399	5.7545e-67
AHSG	2.41234	5.06394e-34
GYG2	2.41202	1.50476e-142
ABRACL	2.4116	1.38387e-259
RPS2P32	2.40962	4.94925e-99
SERPINI1	2.40899	5.09998e-130
FOXE3	2.40844	1.68262e-33
CCDC138	2.4077	3.45373e-237
MUC13	2.40725	8.74526e-39
MAFA	2.40663	5.16379e-51
EPHX4	2.40637	2.99478e-104
ZNF724P	2.40519	3.25911e-108
ALG3	2.40467	8.15554e-244
COL26A1	2.40466	5.81262e-45
DCTPP1	2.40331	3.37282e-261
NDC1	2.40235	<1,00E-300
NCAPG2	2.40229	<1,00E-300
LINC01232	2.40219	6.42322e-185
TOMM22	2.40208	<1,00E-300
LSM12P1	2.40011	8.10553e-266
NME1	2.39831	1.96392e-147
CD9	2.39812	7.24776e-238
UNG	2.39782	<1,00E-300
OR51E2	2.39782	5.80665e-31
SLC9A7	2.39625	1.85016e-298
FOLH1	2.39513	8.52116e-102
NECAB2	2.39481	2.68705e-53
MSH2	2.39414	<1,00E-300
RTN4R	2.39311	9.85778e-177
C9orf84	2.39306	5.07546e-78
HNRNPKP1	2.39208	1.26547e-278
FIGNL1	2.39198	4.9673e-269
SEZ6L	2.39128	3.37023e-41
HRG	2.38856	2.00578e-24
HK2P1	2.38843	9.15679e-45
LIPM	2.3876	9.18011e-55
HCG15	2.387	2.05747e-91
PNLIPRP3	2.38639	2.98767e-16
CALB2	2.38464	9.01352e-41
GDNF-AS1	2.38216	3.04781e-48
SPAST	2.37962	<1,00E-300
UNC5B-AS1	2.37861	1.39794e-62
HSPA8P1	2.37803	4.02873e-84
GRM5-AS1	2.37692	1.16892e-33
CNGA1	2.37681	8.3402e-76
ARHGEF4	2.37628	3.85716e-126
ERICH5	2.37581	4.57823e-43
PLD1	2.37526	6.26132e-253
KLHL2P1	2.37467	4.06451e-60
KRT86	2.37426	7.01102e-74
RBAKDN	2.37155	4.09255e-42
CT55	2.37085	2.3586e-19
PCDH7	2.37081	1.71557e-95
KIF20B	2.37002	<1,00E-300
GSTM1	2.36916	1.37514e-18
NUP155	2.36804	<1,00E-300
C19orf48	2.36763	1.09076e-276
RMI1	2.36715	<1,00E-300
CHCHD3P3	2.36654	9.21329e-117
ADGRF2	2.36494	1.4387e-33
SLC10A6	2.36315	8.24981e-56
CHEK2	2.36312	<1,00E-300
RAB26	2.36229	3.42221e-92
OR56B4	2.36206	3.7569e-36
NRIP3	2.36057	3.69933e-158
ARHGEF35	2.36039	3.61973e-107
TRIM31	2.36017	6.99306e-48
HRK	2.36013	8.13089e-48
S1PR5	2.35964	3.11459e-85
ARMC10P1	2.35831	3.76844e-71
EIF5A2	2.35392	8.27058e-240
CXCL9	2.35366	7.30505e-52
SUMO1P3	2.35095	1.23957e-129
TCL1A	2.35079	1.52214e-44
KRT10	2.35018	7.73823e-106
GAL3ST2	2.34926	7.26721e-37
ZNF648	2.34874	1.45085e-24
IGDCC3	2.34787	5.94432e-36
MYB	2.34556	8.82744e-72
TUBB8P12	2.34459	7.78955e-60
C1QL2	2.34221	1.22177e-22
ISL2	2.34213	1.00504e-91
TRIM16	2.34199	8.7789e-152
SULF2	2.33847	2.40312e-156
HIST1H2AG	2.33779	1.23789e-108
TOB2P1	2.33675	1.58602e-114
ITGA11	2.33655	2.12437e-96
FST	2.33654	3.77864e-90
SYT16	2.33634	6.06328e-52
CCDC167	2.33524	1.68921e-221
SV2B	2.33522	1.36609e-56
CNTN5	2.33467	1.20482e-38
MFAP2	2.33279	1.98608e-132
MAFG-AS1	2.33148	4.29011e-161
HS6ST3	2.33038	3.0783e-34
IL17RD	2.32853	3.84614e-107
LINC00659	2.32758	6.59613e-23
MREG	2.32731	5.3754e-259
RPL35P5	2.32685	1.3655e-114
FAM96AP2	2.32652	1.09192e-39
FAM60A	2.3242	2.56401e-283
HIST2H4A	2.32272	3.53485e-125
NBEAP1	2.32246	7.19779e-49
FOXRED2	2.322	3.33175e-255
TUFT1	2.32167	3.01858e-192
LMNB1	2.32122	1.96771e-245
CTNNAP1	2.32115	1.01776e-36
LINC00582	2.32111	1.55794e-45
RPL7P23	2.32093	2.19486e-123
PTK6	2.3203	3.04294e-105
DUSP14	2.31952	4.41599e-211
KCNK12	2.3179	3.08775e-65
BRIX1	2.31763	<1,00E-300
ITPKA	2.31715	1.11229e-99
DMRT2	2.31642	3.42424e-44
EPCAM	2.31428	6.87155e-143
CYP4F30P	2.31385	4.30798e-20
GRHL1	2.31265	2.69098e-109
FRMD5	2.3119	1.82887e-69
HNRNPA3P5	2.31118	2.76204e-99
LINC01484	2.31114	4.68251e-44
TTC30B	2.31056	6.63919e-159
CCT5	2.31021	7.4532e-300
ZNF560	2.30913	7.20389e-22
ZBTB7C	2.30784	2.28473e-108
ENTPD7	2.30712	9.56105e-236
GMNN	2.30679	1.18656e-300
LNX1	2.30598	8.07895e-164
SGPP2	2.30483	3.08313e-83
PAX6	2.30411	9.65709e-107
SNRPG	2.30245	2.40305e-234
SOX4	2.30176	9.37201e-180
PYY2	2.30089	1.84633e-47
PRR15	2.30018	2.3055e-58
ATP5J2-PTCD1	2.29956	6.26742e-147
POU2AF1	2.29935	5.22317e-79
UBAC2-AS1	2.29908	3.48674e-176
NMB	2.29664	6.00437e-139
MLF1	2.29646	9.0786e-186
FZD9	2.29633	4.24216e-66
SMC2	2.29464	<1,00E-300
PAK1	2.29348	<1,00E-300
FZD7	2.29341	5.32738e-153
RFPL1S	2.29025	3.49876e-58
SNCB	2.28968	3.54382e-42
C1orf112	2.28957	<1,00E-300
LIX1	2.28956	7.37049e-29
VANGL2	2.28852	1.18519e-142
VRK1	2.28822	<1,00E-300
PIGY	2.28746	3.17503e-40
DIRAS1	2.28741	2.64423e-70
GPI	2.28674	3.03669e-282
HOXB1	2.2865	1.32195e-26
CCNYL2	2.2859	3.98891e-25
AHCY	2.2844	3.00181e-261
VCX3B	2.28405	2.27923e-38
COLCA2	2.28375	3.56038e-87
NDUFB5	2.28334	6.54122e-266
RIPK4	2.28315	4.23751e-203
GALNT3	2.28304	1.39761e-216
LPA	2.28267	7.98218e-30
GLS2	2.28179	6.6431e-103
RSRC1	2.28155	<1,00E-300
MRPL3	2.28056	<1,00E-300
BEND3P1	2.28004	7.58306e-56
ZNF114	2.28	1.13182e-51
ZWILCH	2.27996	<1,00E-300
DPP10	2.27962	8.24907e-34
RHOD	2.27935	8.16345e-165
HK2	2.27815	1.13163e-157
KIAA1324	2.27729	1.26604e-64
TEX35	2.27558	1.86274e-24
JAKMIP2	2.27545	5.74991e-59
SLC35F2	2.27543	8.38927e-190
XKR9	2.2724	6.91896e-62
HLA-DPB2	2.27206	1.68454e-64
AP3B2	2.27167	1.32935e-73
CLDN14	2.27129	4.99951e-65
TMEM177	2.27088	3.89277e-250
FAM87A	2.26938	3.44868e-80
SLC13A2	2.26932	3.91082e-20
MMP9	2.26863	1.87346e-55
H19	2.26736	6.15849e-40
VDAC1P2	2.26648	9.57888e-57
FBXO43	2.26642	1.07577e-92
SSX2IP	2.2663	<1,00E-300
KLHL7-AS1	2.26614	3.71825e-79
EPPK1	2.26378	4.59502e-113
TFAP2A-AS1	2.26267	1.06121e-101
WSCD2	2.26208	7.28528e-48
C17orf96	2.26163	2.53672e-146
ATF5	2.26094	7.59805e-177
RNF183	2.26075	4.98678e-44
KNSTRN	2.2603	8.23727e-277
OLA1	2.26021	<1,00E-300
PDCD2L	2.25984	9.10326e-275
HPRT1	2.2589	2.46263e-299
POSTN	2.25888	9.68939e-70
TPBG	2.25735	2.52511e-241
PRAMENP	2.25699	7.97467e-28
LINC00665	2.25593	4.49247e-113
PACSIN1	2.25548	1.43438e-78
C15orf41	2.25508	<1,00E-300
PRIM1	2.25504	3.06758e-266
TAC3	2.25033	3.93979e-24
BAG4	2.24968	8.16033e-219
VGF	2.24904	6.02291e-46
ERO1L	2.24768	8.40498e-252
TCTEX1D2	2.24741	3.56203e-151
PARD6G	2.24501	1.90704e-235
LRP12	2.24424	1.04958e-215
CHMP4C	2.24303	6.84233e-172
B3GNT4	2.24299	7.78649e-177
BCL2L14	2.24291	1.49878e-70
FOXH1	2.24283	2.1823e-55
NOS2	2.24227	9.41228e-38
IGSF5	2.24209	7.50202e-30
SDHAF3	2.24197	8.15412e-212
PPP1R14C	2.24063	9.38741e-91
KIF3C	2.23971	2.23495e-247
ZNF185	2.23926	1.65943e-187
PARL	2.23877	1.7777e-300
SCN8A	2.23816	2.04884e-131
ADORA2B	2.23767	1.21368e-142
CENPQ	2.23638	1.85175e-233
ALDOC	2.23626	3.33705e-161
LUZP2	2.23475	5.8351e-40
TFR2	2.23408	1.20974e-109
WISP3	2.23337	6.54632e-60
C19orf84	2.23308	5.65947e-54
TRMT10C	2.23277	2.70668e-234
XKR7	2.23242	1.9065e-35
FOXA1	2.22985	1.42955e-81
FGFR2	2.229	4.67818e-97
PNMAL1	2.22796	6.05066e-64
MTCL1	2.2279	2.58287e-157
FGF12	2.22767	1.92913e-64
UMPS	2.22697	2.7482e-274
SLC39A6	2.22674	<1,00E-300
L1CAM	2.22545	3.62613e-59
YEATS4	2.22523	3.60118e-261
TRUB1	2.22483	<1,00E-300
SLC7A8	2.22466	3.21372e-91
TMPO-AS1	2.22343	2.4303e-221
MAP2K6	2.22281	3.28569e-131
FAM71E1	2.2225	1.90225e-129
CHKB-AS1	2.22244	3.21791e-111
ANKRD7	2.22136	2.53456e-52
REG4	2.22051	3.82844e-23
ASIC1	2.22039	1.67725e-118
DIAPH3	2.21997	2.35142e-152
PSMD2	2.2195	<1,00E-300
FAM117B	2.2183	2.88215e-228
PRPS2	2.21572	<1,00E-300
OXGR1	2.21556	5.98629e-62
LTF	2.21545	9.17668e-40
ABCC1	2.21482	2.21777e-159
HLTF	2.21449	8.8045e-285
MAP7	2.21436	3.09678e-281
RAET1E	2.214	2.52449e-46
TSKU	2.21335	5.43407e-199
AGGF1P1	2.21327	1.11749e-41
HSP90AA5P	2.21267	6.4918e-49
OSGIN1	2.21128	1.69071e-60
KDF1	2.21119	3.45804e-202
SLC39A11	2.21103	2.69292e-273
WDR66	2.21014	5.59828e-73
TONSL	2.2097	2.00541e-220
LCT	2.20938	8.83985e-32
FAM57A	2.20909	7.73803e-244
SLC7A4	2.20773	7.33073e-58
FAM110C	2.20741	4.27576e-104
DEPDC7	2.20669	4.09189e-147
FOXP4-AS1	2.20608	1.57135e-71
NPY	2.20412	6.40959e-15
BCO1	2.20214	1.14606e-49
RCC2	2.20134	<1,00E-300
DARS-AS1	2.20104	8.66898e-184
PRSS27	2.20101	5.79105e-89
PPIL1	2.20087	2.48583e-214
MSX2	2.20011	1.33216e-67
STRBP	2.19985	8.55178e-227
CD3EAP	2.19935	8.57598e-182
TTYH1	2.19859	5.96731e-52
PGAM5	2.19754	<1,00E-300
DARS2	2.19642	<1,00E-300
AADAC	2.19602	7.40008e-37
TTC30A	2.19598	1.10437e-172
ERC2	2.19515	2.91732e-103
NRCAM	2.19416	3.82026e-72
HCG16	2.19379	6.59778e-46
BOLA2B	2.19366	6.45009e-231
EPS8L3	2.19304	2.645e-20
CDH16	2.19218	2.4556e-25
GGCT	2.18919	4.55531e-295
DMP1	2.18901	2.00324e-42
PLA2G4E	2.18794	1.20576e-32
EPHA1	2.18765	1.12629e-210
RRM1	2.18682	<1,00E-300
CCL26	2.18613	3.6021e-55
HS3ST6	2.18564	1.7295e-27
NUP37	2.18548	2.1682e-291
TIMELESS	2.18454	1.71406e-283
LMNB2	2.18374	5.65902e-265
HSPA4L	2.18354	1.28197e-90
RPS3AP26	2.18349	2.60825e-115
RPS15AP12	2.18158	1.88621e-70
MOCS3	2.18118	3.36704e-230
NMNAT3	2.18053	1.17868e-178
PTGES	2.18027	6.48907e-66
TFRC	2.17958	3.09998e-115
BAIAP2L2	2.17903	1.67276e-97
FKSG62	2.17892	2.67137e-42
CHAF1A	2.17847	5.96606e-242
BCAS4	2.17786	1.44017e-238
CXCL11	2.17587	1.96069e-35
SLC8A2	2.17541	7.0249e-41
VAX2	2.17443	7.7716e-81
ISLR2	2.17439	1.03829e-55
ZFP69B	2.1737	9.88196e-213
TUBBP5	2.17352	6.98356e-72
SPATA3-AS1	2.1735	1.98791e-31
MUC4	2.17252	1.51628e-36
RBBP8	2.17251	9.39053e-247
C3orf80	2.17238	6.07634e-108
RHOQP2	2.1692	2.82956e-62
GPR143	2.16818	8.52065e-108
MAGED4B	2.16787	2.67304e-110
DSG2-AS1	2.16604	5.7782e-63
WDR53	2.16582	<1,00E-300
PTDSS1	2.16553	1.34174e-287
MIF	2.16417	7.716e-169
TMEM54	2.16255	2.00223e-270
BEND6	2.16244	3.77305e-116
RNFT2	2.16227	2.75361e-123
CASP1P2	2.16135	1.4356e-36
IL22RA1	2.16064	9.33646e-82
DBF4	2.15921	1.45847e-273
LINC00675	2.15869	5.75535e-18
COQ3	2.15764	9.2658e-272
LYPLA1	2.15763	5.68834e-224
[truncated: 3,681 more rows]

## Sheet: Table S9.
Table S9. List of down-regulated genes in TCGA LUSC cohort.			*log2 FC- log2 fold change; q-value.- p-value adjusted for multiple testing
Down-regulated genes in TCGA LUSC cohort
Gene	log2 FC*	q- value
DEFA1B	-8.94501	<1,00E-300
DEFA3	-8.7425	<1,00E-300
DEFA1	-8.56562	<1,00E-300
DEFA4	-8.07543	5.4077e-298
PRTN3	-7.78966	<1,00E-300
IL1RL1	-7.1478	<1,00E-300
ELANE	-6.98504	<1,00E-300
ADAMTS7P3	-6.74568	<1,00E-300
MYH7	-6.6775	<1,00E-300
AMY2A	-6.58633	4.05063e-147
GP9	-6.57686	<1,00E-300
CTRB1	-6.53826	1.96399e-115
CELA2A	-6.53766	2.40972e-120
MYL1	-6.46126	3.42018e-195
MYH1	-6.32197	7.79245e-286
MYOC	-6.25488	2.10152e-253
HBM	-6.23898	2.25755e-139
RGR	-6.11702	4.02693e-156
CEACAM8	-6.10408	6.53217e-225
LINC00670	-6.10096	1.45888e-199
CA1	-5.97935	7.47387e-222
FCN3	-5.96637	<1,00E-300
LINC00599	-5.93067	1.42846e-162
AZU1	-5.91587	<1,00E-300
ADAMTS8	-5.84647	<1,00E-300
PADI4	-5.80943	<1,00E-300
HBA1	-5.80604	8.69694e-241
ADGRG4	-5.79144	4.58522e-205
ALAS2	-5.79106	1.84726e-207
CA4	-5.78538	<1,00E-300
TMEM100	-5.74835	<1,00E-300
GPR17	-5.74415	<1,00E-300
CD300LG	-5.68404	7.21796e-246
MYL2	-5.6318	6.19827e-249
HBA2	-5.61368	5.22807e-239
PGLYRP1	-5.59732	1.17693e-271
CPA1	-5.59482	1.66552e-155
PGA3	-5.53809	1.27919e-122
MPO	-5.52164	<1,00E-300
LY6G6F	-5.48669	2.2049e-141
LINC00671	-5.48041	3.68364e-260
GH1	-5.46006	2.06602e-121
BTNL9	-5.4351	<1,00E-300
CLEC4M	-5.43454	2.70636e-188
TCF21	-5.43399	<1,00E-300
AHSP	-5.41708	1.77315e-127
PGA4	-5.40092	3.75075e-128
ANKRD1	-5.39093	2.38352e-212
VIPR1-AS1	-5.37808	<1,00E-300
AOC4P	-5.33248	<1,00E-300
HBB	-5.28081	6.88123e-201
LCN6	-5.2735	6.66525e-263
SLC4A1	-5.25781	1.26227e-135
ADH1B	-5.25759	3.93531e-265
LRCOL1	-5.25464	<1,00E-300
CAV3	-5.2383	2.27084e-234
SLC6A4	-5.22704	2.18418e-191
GRIA1	-5.22006	7.13365e-282
CTRB2	-5.19703	3.53834e-127
PKHD1L1	-5.18657	<1,00E-300
DES	-5.18216	<1,00E-300
INMT	-5.17302	<1,00E-300
NEAT1_2	-5.16455	7.12642e-195
LINC00163	-5.15181	5.79039e-243
ZBTB16	-5.14438	3.44736e-281
MT1JP	-5.11446	2.35249e-180
LOC100421166	-5.09966	2.78576e-203
ADRA1A	-5.09938	5.47305e-201
EPB42	-5.09023	3.41329e-164
MS4A3	-5.08903	4.38884e-158
NPPA	-5.06472	6.02578e-265
ACTA1	-5.01718	1.50815e-254
PROK2	-4.99619	2.72941e-248
ITGA10	-4.98592	<1,00E-300
OLAH	-4.97606	2.372e-181
PTX3	-4.96352	2.92408e-170
TARID	-4.95257	<1,00E-300
MYH2	-4.94609	3.80098e-178
MRAP	-4.94586	1.16092e-174
VIP	-4.94157	<1,00E-300
ABCC8	-4.93269	5.76803e-142
HEMGN	-4.9249	2.37126e-210
RHAG	-4.89148	2.51043e-107
SCN7A	-4.86723	<1,00E-300
VIPR1	-4.86538	<1,00E-300
CHIAP2	-4.85712	4.92334e-80
PRG4	-4.8229	3.44236e-205
RS1	-4.81668	1.04929e-254
FAM107A	-4.79061	<1,00E-300
ITLN1	-4.78709	1.01684e-121
GDF10	-4.75602	1.97385e-255
NRAP	-4.75339	2.55618e-177
GPIHBP1	-4.73076	1.64368e-269
ADAMTS9-AS1	-4.71376	<1,00E-300
MIR143HG	-4.71246	<1,00E-300
GPX3	-4.70333	<1,00E-300
PGC	-4.70166	1.94215e-98
CADM3-AS1	-4.69564	7.22625e-282
PRL	-4.68264	3.4848e-95
CSRP3	-4.68245	5.41272e-112
FIGF	-4.68241	2.12738e-273
CHRM2	-4.6802	9.57939e-164
MT2P1	-4.67518	1.26138e-126
PF4	-4.66694	5.71959e-186
DIO3OS	-4.66555	<1,00E-300
PGA5	-4.64589	9.47713e-84
COL4A2-AS1	-4.64422	2.21234e-213
GATA6-AS1	-4.63697	<1,00E-300
FENDRR	-4.61836	<1,00E-300
DOCK4-AS1	-4.60344	6.68736e-133
RMST	-4.6018	2.75246e-111
TNXB	-4.60174	<1,00E-300
SCARA5	-4.59331	5.44161e-205
OR2S1P	-4.58865	2.88926e-204
SCUBE1	-4.58708	<1,00E-300
ERICH4	-4.57289	4.62443e-294
F2RL3	-4.56978	<1,00E-300
HBG2	-4.56899	2.31836e-119
SLC11A1	-4.5611	<1,00E-300
GGTLC1	-4.55746	5.58052e-155
CASP12	-4.54917	5.45064e-300
ATP1A2	-4.54743	2.28686e-287
HBD	-4.54436	5.43419e-110
TUBB1	-4.53476	<1,00E-300
CSF3	-4.52211	6.74111e-103
ECEL1P2	-4.49669	3.51886e-184
MS4A15	-4.49461	3.68058e-169
BET1P1	-4.49364	7.58145e-203
LINC00844	-4.45401	5.83728e-144
KANK3	-4.44123	<1,00E-300
WISP2	-4.42435	<1,00E-300
HTR3C	-4.40231	1.09519e-108
DPCR1	-4.39307	2.39405e-130
SOD1P3	-4.38396	1.70445e-93
BTNL3	-4.38076	1.22315e-78
CLDN5	-4.3706	<1,00E-300
INMT-FAM188B	-4.36699	3.89274e-188
SLED1	-4.36385	2.73444e-173
LCN10	-4.35434	8.46388e-176
ADAMTS9-AS2	-4.34399	<1,00E-300
CYP1A1	-4.33393	1.81592e-80
MYO7B	-4.33311	<1,00E-300
PDK4	-4.32886	2.04551e-249
SLC26A8	-4.31622	9.47306e-300
GKN2	-4.29877	7.3793e-131
AGER	-4.28957	6.57552e-196
ACTN2	-4.28305	1.36362e-252
MT1A	-4.27362	2.62427e-122
PTH1R	-4.24659	<1,00E-300
CCL16	-4.24296	5.16875e-135
HSPB6	-4.24215	<1,00E-300
HBZ	-4.23514	8.2644e-105
ASPA	-4.23369	<1,00E-300
LCNL1	-4.2178	5.4451e-240
MOGAT1	-4.21596	3.33533e-114
CLEC4GP1	-4.21359	2.16256e-128
PCAT19	-4.19438	<1,00E-300
KCNK3	-4.19188	2.10828e-247
CA3	-4.182	9.48405e-190
MYZAP	-4.17412	<1,00E-300
AOX3P	-4.16116	3.86627e-101
SLC5A9	-4.15954	3.82953e-210
LINC00968	-4.15793	4.18407e-245
ARHGAP6	-4.15608	<1,00E-300
ADAM33	-4.14929	<1,00E-300
MEIS1-AS2	-4.14617	2.27823e-178
LRRC74B	-4.14004	1.56664e-69
CHRDL1	-4.13933	1.28498e-262
ABCA8	-4.13543	1.48248e-291
CSNK1A1L	-4.13248	6.01055e-90
FHL1	-4.12641	<1,00E-300
ADCY4	-4.1185	<1,00E-300
MAMDC2	-4.11778	1.66441e-246
ADGRD1	-4.11763	<1,00E-300
BPI	-4.1161	4.94088e-159
COX7CP1	-4.10941	5.81738e-130
MYOCD	-4.10643	1.34972e-226
TAL1	-4.10244	<1,00E-300
PRX	-4.09431	<1,00E-300
CYP1A2	-4.08657	2.55011e-65
RPS26P21	-4.08283	1.39928e-96
PTGIR	-4.08164	<1,00E-300
CLEC1B	-4.081	5.40336e-195
VWA3A	-4.07908	4.51113e-108
FAM138B	-4.07135	2.01976e-96
LINC01082	-4.07034	1.61595e-210
GLP2R	-4.06977	4.75484e-114
CLDN18	-4.06825	9.5584e-128
MT1M	-4.06066	3.75192e-201
XIRP2	-4.05593	2.55005e-142
HID1-AS1	-4.05545	2.10358e-257
LYVE1	-4.02807	<1,00E-300
G6PC2	-4.01532	3.57696e-64
TDRD10	-4.01165	<1,00E-300
RSPO1	-4.00968	2.11042e-290
ABCA9	-4.00904	<1,00E-300
KLHL40	-4.00023	4.03586e-75
BEND2	-3.99784	1.22934e-88
GATA1	-3.99437	<1,00E-300
NMRK2	-3.99009	6.25149e-129
RNASE13	-3.98442	7.49726e-113
NXF3	-3.98339	1.10195e-164
CPB2	-3.97819	3.43871e-81
C11orf96	-3.96955	7.23098e-239
IL18RAP	-3.96759	<1,00E-300
LANCL1-AS1	-3.9648	1.17088e-118
MRGPRF-AS1	-3.96366	5.62969e-240
CSF3R	-3.9602	<1,00E-300
USHBP1	-3.95924	<1,00E-300
FCAR	-3.94579	6.69335e-208
PPBP	-3.94558	8.75819e-106
PI16	-3.93573	1.53718e-110
CFD	-3.93224	<1,00E-300
CMTM5	-3.93071	9.96718e-183
LINC00694	-3.91687	2.69943e-273
RETN	-3.90944	3.30236e-154
VWA5B1	-3.90751	9.13202e-176
LINC00472	-3.90639	<1,00E-300
MS4A14	-3.90509	3.56622e-293
NTRK3	-3.90332	1.98255e-227
AOX1	-3.89132	2.97618e-293
NPR1	-3.89068	<1,00E-300
MUSTN1	-3.89033	2.29834e-189
PNMT	-3.88519	5.81635e-121
IFIT1B	-3.88481	2.24457e-69
TTLL6	-3.88145	4.72749e-113
CLEC3B	-3.87765	3.08056e-306
FHL5	-3.87662	<1,00E-300
NOSTRIN	-3.87578	<1,00E-300
TMEM132C	-3.87474	7.82364e-103
IZUMO1	-3.87364	5.06181e-204
SLC22A10	-3.8706	1.03743e-101
CCT8P1	-3.86983	4.20144e-174
PLA2G1B	-3.86503	4.00579e-103
CROCC2	-3.86478	1.69401e-86
CCL23	-3.8552	2.73237e-191
OR7E13P	-3.83917	3.32613e-123
AOC3	-3.83195	<1,00E-300
LGI4	-3.82938	<1,00E-300
LINC00930	-3.82902	9.35919e-144
C7	-3.8239	1.85707e-183
SFTPC	-3.82014	8.25127e-61
PCAT14	-3.81915	5.83293e-48
ARC	-3.81795	9.21386e-152
OR6K3	-3.80841	4.93249e-63
STARD9	-3.80545	<1,00E-300
CYP4A22	-3.7888	2.93458e-136
FAM150B	-3.77872	2.79941e-192
ATOH8	-3.77436	6.81171e-246
LINC00377	-3.77436	3.53742e-82
MPRIP-AS1	-3.7698	1.38341e-84
TBX2	-3.76966	<1,00E-300
CYP2B7P	-3.76278	3.25179e-143
TAS2R40	-3.76153	8.89952e-72
COL4A3	-3.75754	7.61401e-231
LINC00487	-3.75349	1.89705e-179
PTPN5	-3.749	2.31076e-125
CCBE1	-3.74187	2.95833e-273
MAP1LC3C	-3.74153	4.82323e-156
SMAD6	-3.74012	6.89425e-299
LTK	-3.74004	5.02784e-230
MYBPC3	-3.73684	<1,00E-300
ANGPTL1	-3.73282	3.87679e-260
ADGRG3	-3.72259	5.49207e-219
PWRN1	-3.72095	3.68473e-88
AGTR1	-3.71468	1.40483e-234
HIF3A	-3.71226	8.9456e-155
HSPB7	-3.70587	7.97535e-262
TBX4	-3.70439	<1,00E-300
MYO15B	-3.69642	<1,00E-300
CLIC5	-3.69605	1.0465e-234
UNC45B	-3.69154	3.54449e-204
FGFR4	-3.69047	<1,00E-300
ADH1A	-3.68804	9.17492e-163
LDB3	-3.68123	<1,00E-300
MCEMP1	-3.67622	2.0649e-192
RD3	-3.67608	1.8877e-98
RGCC	-3.66963	<1,00E-300
PPP1R14A	-3.66949	<1,00E-300
PLEKHH2	-3.66888	<1,00E-300
ARG1	-3.65653	1.2631e-84
BTNL8	-3.65362	5.19496e-266
C20orf166-AS1	-3.65324	1.76077e-172
MGAM	-3.64815	3.16702e-154
RNASE3	-3.64423	8.79232e-119
GGTLC2	-3.6434	1.24761e-117
IFITM4P	-3.64178	6.31099e-84
PDE1C	-3.63873	<1,00E-300
ITGA8	-3.63757	<1,00E-300
SYNPO2L	-3.63093	6.16139e-153
LINC01168	-3.62534	6.15025e-68
ACKR1	-3.62314	4.79314e-158
EDNRB	-3.6196	<1,00E-300
CHRM1	-3.61786	1.98745e-111
EFCC1	-3.61713	<1,00E-300
ALB	-3.61658	1.13707e-78
LMOD2	-3.60521	2.42281e-114
LINC01166	-3.59956	2.1351e-84
LRRN4	-3.58797	1.27247e-163
ACTC1	-3.58741	6.27694e-122
KYNUP2	-3.58369	1.3554e-79
FXYD1	-3.58358	5.28141e-273
CELA2B	-3.57823	2.12444e-78
CACNA1D	-3.57482	8.22735e-236
SLC16A12	-3.57017	7.75981e-167
SCN1A	-3.56837	1.48385e-82
CNTN6	-3.56284	6.11921e-151
CYP4F24P	-3.56219	1.30067e-60
CKM	-3.56215	5.89809e-116
SLC24A4	-3.56205	<1,00E-300
LINC01447	-3.56198	5.46593e-113
ZEB2-AS1	-3.56041	<1,00E-300
HHATL	-3.55922	1.70294e-103
OR7E47P	-3.559	3.23016e-247
OGN	-3.55704	8.04004e-131
NOVA2	-3.54993	<1,00E-300
C14orf180	-3.54912	6.2027e-119
PGM5-AS1	-3.54724	3.06563e-181
TEK	-3.54428	<1,00E-300
TNNC1	-3.54197	1.43606e-169
ADRB1	-3.54074	2.29004e-226
ART1	-3.53796	8.39985e-65
MYH6	-3.53633	3.94374e-87
LIMS2	-3.53584	<1,00E-300
RSPO2	-3.53366	5.43648e-133
FOXF1	-3.53291	<1,00E-300
MFAP4	-3.52598	8.75903e-228
CCDC37	-3.52345	9.95962e-57
PEAR1	-3.51664	<1,00E-300
LINC01290	-3.51513	2.47208e-111
UGT2B4	-3.51362	1.89993e-98
A2M	-3.51135	<1,00E-300
PLA2G2A	-3.50944	8.87663e-85
SGCA	-3.50718	5.42011e-221
AGAP11	-3.507	2.46325e-235
PPEF2	-3.50575	5.20228e-117
PCDH15	-3.50237	3.01094e-110
LOXHD1	-3.49851	3.00313e-224
MUSK	-3.49798	9.89084e-169
CLEC12B	-3.49758	3.96999e-175
RGN	-3.49701	3.53135e-231
SLCO4A1	-3.49609	1.90748e-202
CXCR1	-3.49248	6.90066e-125
LINC00982	-3.48903	9.83275e-195
SLC51B	-3.48814	4.3756e-175
IL18R1	-3.48666	<1,00E-300
C9orf117	-3.48497	1.03452e-97
MS4A6E	-3.48497	1.60709e-64
KLF2	-3.48277	3.68775e-288
ALPP	-3.47575	2.20913e-73
CELF2-AS1	-3.47378	7.63504e-154
MMP25	-3.4722	8.76788e-235
GRASP	-3.47127	<1,00E-300
SMAD9-IT1	-3.45962	8.42616e-86
ROBO4	-3.45511	<1,00E-300
ADRA1B	-3.45221	8.60205e-144
OTC	-3.45052	3.52436e-107
CFLAR-AS1	-3.44932	9.14102e-294
MEFV	-3.44686	8.46358e-257
PLIN5	-3.44258	1.14312e-205
ADAM29	-3.44023	8.90564e-102
RASGRP2	-3.44017	<1,00E-300
RPL32P1	-3.43386	4.03597e-121
SDR42E2	-3.43288	2.38944e-134
MYL3	-3.4299	<1,00E-300
RAMP3	-3.42625	<1,00E-300
CASQ2	-3.42447	7.65942e-149
DNAAF1	-3.42298	9.4745e-85
ANGPTL5	-3.41961	6.6896e-123
GXYLT1P3	-3.41925	2.54954e-64
SOX17	-3.4189	<1,00E-300
MAB21L2	-3.41691	1.18281e-100
LINC01565	-3.41641	1.76711e-71
FLT1P1	-3.40964	6.26962e-70
ECEL1P1	-3.40742	1.1264e-85
AGRP	-3.40602	1.52994e-123
RN7SL15P	-3.40515	6.91192e-82
GK-AS1	-3.40458	3.21739e-227
AFF3	-3.40149	2.67127e-219
ABCA6	-3.40067	2.26268e-263
RASGRP4	-3.40066	<1,00E-300
STARD8	-3.40014	<1,00E-300
SLFN14	-3.38965	2.03457e-203
ARHGEF15	-3.38825	<1,00E-300
MGC27382	-3.3879	4.37068e-75
KCNA5	-3.38738	3.60313e-137
NLRP12	-3.37761	9.98198e-181
LINC00304	-3.37627	8.65196e-156
ABCA10	-3.37446	7.78752e-251
CACNA2D2	-3.37274	2.25033e-144
ASZ1	-3.37176	2.77953e-95
KCNA10	-3.37123	4.35029e-59
LINC00551	-3.36425	6.51695e-99
IGFN1	-3.36338	4.82024e-100
TBX2-AS1	-3.36028	4.46901e-192
PRICKLE2-AS1	-3.34619	4.09187e-175
FBLN5	-3.34579	<1,00E-300
LRRC32	-3.34064	4.67075e-300
ZNF385B	-3.34062	2.16067e-124
HDC	-3.33616	2.22629e-142
P2RX2	-3.33564	6.51408e-85
KLHL41	-3.33202	1.85008e-141
SORBS1	-3.33107	<1,00E-300
LRRC36	-3.33076	1.09314e-135
KIAA0408	-3.32543	6.92717e-245
SEMA3B	-3.3247	4.73501e-246
GPR4	-3.32293	<1,00E-300
RERGL	-3.31919	5.8587e-97
RTP5	-3.31557	6.51015e-146
S1PR1	-3.31345	<1,00E-300
COL6A6	-3.3132	1.2216e-138
TRHDE-AS1	-3.31303	1.05199e-71
ACVRL1	-3.31163	<1,00E-300
PTTG2	-3.31148	4.6131e-99
TMEM252	-3.30286	1.66437e-141
GPD1	-3.30154	8.70697e-167
AATK	-3.30069	<1,00E-300
SFTA1P	-3.29531	4.46319e-149
PKNOX2	-3.29529	2.57028e-293
GPM6A	-3.29519	1.4714e-116
C8orf46	-3.29482	4.72582e-184
PTPRB	-3.29427	<1,00E-300
TMSB4XP6	-3.29383	7.4383e-96
C1QTNF7	-3.29333	1.37927e-170
HSPE1P18	-3.29326	1.71121e-74
IMMP1LP1	-3.28993	1.47148e-87
LINC00469	-3.28875	7.22139e-57
ADGRE4P	-3.28627	4.46477e-209
SEMA3G	-3.28464	1.51223e-298
KIAA0087	-3.28061	2.63072e-83
MTND1P23	-3.27959	4.66492e-74
ITIH3	-3.27923	1.08769e-271
MYRF	-3.27886	8.13154e-239
SLCO2A1	-3.27761	2.91612e-227
NFE2	-3.27452	2.52007e-145
SYNDIG1L	-3.26727	3.25647e-130
NRADDP	-3.26273	8.3611e-127
LEFTY2	-3.26205	4.05299e-111
HOTAIRM1_2	-3.2616	8.16299e-70
CYP3A5	-3.26006	9.99694e-151
WFDC1	-3.26006	4.87042e-283
SLC22A31	-3.25643	2.14463e-98
EPX	-3.25349	8.31913e-96
F10	-3.24994	<1,00E-300
MYO16-AS1	-3.24771	2.54232e-91
AMY2B	-3.24485	3.35777e-304
ACADL	-3.24313	2.01101e-146
LDB2	-3.24091	<1,00E-300
LMOD1	-3.2402	7.17192e-266
CD300E	-3.23931	4.86255e-178
NXF5	-3.23716	6.5746e-77
RAB44	-3.23627	9.27067e-303
FGR	-3.22903	<1,00E-300
KLF15	-3.2288	1.19129e-179
LINC00264	-3.22548	1.77647e-93
SOD3	-3.22398	<1,00E-300
FZD4	-3.22287	<1,00E-300
N4BP2L2-IT2	-3.21891	<1,00E-300
CIB4	-3.21848	1.07729e-72
CDH5	-3.2164	<1,00E-300
GPER1	-3.21635	2.98746e-131
KCNK17	-3.21474	5.36462e-167
NOTCH4	-3.21416	<1,00E-300
SMYD1	-3.21385	2.60728e-53
C2orf91	-3.21285	1.5996e-87
HIGD1B	-3.2096	2.4621e-224
TCTEX1D4	-3.20934	3.37694e-84
HSPB2-C11orf52	-3.20657	1.8199e-205
FAM13A-AS1	-3.20626	<1,00E-300
G0S2	-3.20527	2.03283e-98
C11orf21	-3.20523	9.70617e-233
PRELP	-3.20226	7.18396e-205
LINC01474	-3.19504	2.26651e-83
MMP8	-3.19423	1.63468e-69
HSPA12B	-3.19245	<1,00E-300
CD5L	-3.18604	8.24863e-102
EPAS1	-3.18593	<1,00E-300
ITLN2	-3.18387	2.9916e-96
LDLRAD4-AS1	-3.18364	1.58159e-66
PLAC9	-3.1832	2.57984e-244
CYP2G1P	-3.18147	1.04979e-91
ANGPTL7	-3.178	3.33254e-89
RBP2	-3.1763	1.05692e-81
CYP4B1	-3.1761	1.15433e-95
LMO7DN	-3.17497	9.34474e-86
C18orf63	-3.17377	7.33118e-46
TNS2	-3.1712	<1,00E-300
ACTA2-AS1	-3.16708	9.23746e-225
ATP8B5P	-3.16641	2.85935e-176
PGM5	-3.16525	1.85977e-221
ANO2	-3.16442	6.53141e-259
STARD13-AS	-3.15876	1.99533e-90
ATP13A4-AS1	-3.15847	2.578e-44
LINC01268	-3.15751	9.45237e-150
NKD1	-3.15689	9.37461e-182
NKX2-1	-3.15574	2.33557e-110
TRHDE	-3.15332	2.22826e-82
ELN	-3.15316	9.16362e-160
COL4A2-AS2	-3.15273	2.64511e-62
RN7SKP16	-3.15003	4.13608e-141
C3orf36	-3.14931	2.50278e-122
ADGRF5	-3.1492	2.29219e-303
NMUR1	-3.14761	2.85502e-218
GFAP	-3.14696	7.17473e-70
MESTP1	-3.14667	2.90734e-62
KLF17	-3.14492	1.44532e-175
ZNF259P1	-3.1404	1.53126e-87
EMCN	-3.1403	1.17767e-273
MYOZ2	-3.13588	3.01037e-133
CAPN3	-3.13337	<1,00E-300
SVEP1	-3.13276	<1,00E-300
LPL	-3.13177	3.72324e-183
F11	-3.12914	3.88151e-60
GSTM5	-3.12707	1.21674e-269
MMRN1	-3.12336	6.35117e-165
ARHGEF7-AS2	-3.12064	7.29479e-82
TTN	-3.11838	7.55887e-184
TCAP	-3.11766	8.33252e-224
ORAOV1P1	-3.11643	4.9531e-88
HSPD1P11	-3.11425	3.61486e-118
ATP11A-AS1	-3.11309	2.29774e-47
ACR	-3.11252	8.47413e-179
EEF1DP7	-3.11138	1.96501e-70
FAM189A2	-3.10277	1.12184e-200
CACNA1H	-3.10171	6.12202e-251
OVCH1	-3.10111	1.27254e-117
UMODL1-AS1	-3.10063	2.4249e-37
PSMD6-AS2	-3.09996	9.27681e-256
SHANK3	-3.09192	<1,00E-300
HSPE1P11	-3.0911	2.6456e-63
HILS1	-3.08854	3.26068e-130
APOA1	-3.08736	2.39454e-155
RGS11	-3.08627	1.53991e-208
ESAM	-3.08562	<1,00E-300
CHRNA2	-3.08163	2.2677e-75
MTMR9LP	-3.0785	<1,00E-300
PREX2	-3.07695	7.46522e-297
ABRA	-3.07479	9.79631e-101
TTLL9	-3.07407	4.41183e-87
SYNE1	-3.0711	<1,00E-300
ITGA2B	-3.06784	3.76187e-148
RGL3	-3.06613	1.12798e-170
GOLGA8O	-3.06515	4.12787e-80
TRIM63	-3.05985	4.83194e-103
SOGA3	-3.05827	3.81033e-198
CLEC1A	-3.05722	7.79654e-156
TNXA	-3.05702	8.00644e-42
PRICKLE2-AS3	-3.05606	1.27685e-50
SPNS2	-3.05524	9.29434e-221
OR7E36P	-3.05523	1.41363e-62
KIR2DL1	-3.05334	5.00469e-99
PEBP4	-3.05001	7.6542e-77
NPAP1	-3.04837	3.46038e-51
AQP1	-3.04787	6.36807e-276
LINC00642	-3.04511	4.24769e-40
HMCN2	-3.04473	4.0757e-157
KIR2DS4	-3.04259	4.87864e-81
FAM187B	-3.04077	7.17844e-70
GLDN	-3.0386	1.01664e-165
ST6GALNAC3	-3.0359	2.06031e-208
ESYT3	-3.03328	2.26108e-185
GOLGA8M	-3.03195	6.73746e-145
DENND3	-3.02438	<1,00E-300
PGR	-3.02216	8.7786e-206
SLIT3	-3.02197	3.09904e-205
ABI3BP	-3.01702	1.11498e-209
CFAP99	-3.01339	2.12114e-40
SEL1L2	-3.0129	8.71332e-58
SHE	-3.01277	4.50362e-304
MIR100HG	-3.01187	1.76402e-159
CCDC68	-3.00948	3.34174e-240
GATA2	-3.00712	3.30438e-227
LINC00702	-3.00217	1.51217e-201
RASL12	-2.99984	<1,00E-300
LINC00989	-2.99463	3.6536e-102
POU5F1P3	-2.99245	1.90428e-183
ADAMTS9	-2.99223	2.9801e-159
OVCH2	-2.99181	7.55524e-104
ZNF350-AS1	-2.99052	4.36653e-183
ANGPT4	-2.98662	6.65216e-121
VENTX	-2.98426	4.0063e-226
HNRNPA3P15	-2.984	1.47816e-55
C4BPB	-2.98316	1.25959e-89
C6orf25	-2.97936	8.63091e-128
TRPC3	-2.97813	1.45226e-242
CCDC17	-2.97729	7.3627e-80
NTNG1	-2.97673	1.25634e-99
MBL1P	-2.97342	9.2089e-150
PRG2	-2.96995	4.10127e-64
C1orf140	-2.96977	2.05954e-85
ENPP7P2	-2.96858	6.55333e-93
PLA1A	-2.96444	1.72425e-199
CCDC175	-2.96316	2.11783e-37
TBX5-AS1	-2.9617	5.33061e-283
KHDRBS2	-2.95958	7.07516e-121
FMO5	-2.95678	1.73098e-98
SH3BP5-AS1	-2.95616	<1,00E-300
RAPGEF3	-2.9532	<1,00E-300
ITGAX	-2.95136	3.0496e-236
SLC1A7	-2.95093	2.42186e-228
MED4-AS1	-2.95074	2.07277e-91
SLC25A27	-2.95032	3.99577e-208
DNAH12	-2.94722	1.76055e-49
HGF	-2.94556	3.78607e-173
SH2D3C	-2.94404	<1,00E-300
MALAT1	-2.94288	1.3819e-210
SSTR1	-2.94057	3.2933e-93
RBBP8P1	-2.93853	3.10682e-43
RN7SKP51	-2.93776	4.59404e-45
GADD45B	-2.93763	4.24371e-179
RNF112	-2.93756	1.95663e-294
FAM110D	-2.93388	2.00817e-259
GIMAP8	-2.93287	1.94776e-286
OR5K2	-2.93251	1.31418e-115
ADGB	-2.93139	8.50272e-36
LRRN3	-2.9295	5.93322e-122
UPB1	-2.92842	1.09449e-161
TMSB4XP2	-2.92642	1.05705e-54
PYGM	-2.92638	<1,00E-300
DLC1	-2.9247	1.45561e-270
AKAP12	-2.91994	9.70617e-174
PGM5P4-AS1	-2.91678	2.27909e-113
GPR162	-2.91567	2.03747e-274
TPSG1	-2.91549	2.44317e-155
PDSS1P1	-2.91549	3.04166e-57
TSPAN32	-2.91434	3.79856e-219
ATG16L2	-2.91152	<1,00E-300
KRT17P8	-2.91071	5.15232e-80
GRIK4	-2.90555	6.6365e-138
LINC00165	-2.9049	2.88277e-55
C10orf10	-2.90471	5.05854e-145
ARAP1-AS2	-2.90461	6.41928e-209
IFITM5	-2.9033	7.27477e-60
LINC01266	-2.90297	1.10853e-156
HLA-DQB1-AS1	-2.9021	3.20066e-70
PRR29	-2.90139	1.71551e-120
OR7E11P	-2.90012	3.18659e-44
KIR3DX1	-2.89663	8.70019e-90
KLHL30-AS1	-2.89611	3.96377e-99
GOLGA6L17P	-2.88959	4.82592e-138
HK3	-2.8894	7.75703e-190
FCN1	-2.88813	5.11827e-153
ZRANB2-AS1	-2.88759	4.96903e-53
LAMA2	-2.88743	1.3068e-227
PRSS57	-2.8868	2.69514e-67
FMO2	-2.88644	1.93973e-141
LINC00032	-2.88525	3.41753e-71
CDR1	-2.88399	2.21669e-59
FAM162B	-2.88105	6.65634e-168
LINC00994	-2.87978	2.27274e-77
LIMCH1	-2.87962	5.3394e-260
PDE4C	-2.87804	3.71719e-144
TMEM74B	-2.87692	1.30621e-169
CSDC2	-2.87464	1.30024e-193
ANKRD20A17P	-2.87446	1.36925e-114
C19orf80	-2.874	3.83317e-97
LCAT	-2.87178	<1,00E-300
SHROOM4	-2.87057	1.11778e-277
LILRB3	-2.8686	1.02289e-205
ITGA7	-2.86738	1.25144e-242
PLCE1-AS1	-2.86712	7.45539e-89
CCDC13-AS1	-2.86628	1.34874e-160
PRAM1	-2.86624	2.90426e-248
ADAMTS4	-2.86615	2.40414e-78
ADAMTS10	-2.86153	1.12898e-285
CCDC141	-2.86012	7.09898e-77
SLC26A9	-2.85789	5.05775e-70
HMGN1P18	-2.85671	6.42895e-40
PRDX2P3	-2.85413	1.46627e-68
OR52N4	-2.852	1.34396e-119
RNF133	-2.85018	6.72852e-106
GRPEL2-AS1	-2.85014	4.97877e-87
ART4	-2.84983	1.93968e-128
NR4A1	-2.8484	8.37778e-125
TNR	-2.8479	1.58835e-54
CTRC	-2.84631	6.02635e-97
CDO1	-2.84442	2.74416e-132
PTTG4P	-2.84255	1.06038e-50
STX16-NPEPL1	-2.84178	1.88134e-186
LINC01230	-2.84177	6.32427e-54
KRT73	-2.84049	8.73551e-53
GTF2F2P1	-2.83976	2.38991e-50
TCEAL6	-2.83534	7.01485e-53
GPR20	-2.8318	8.95947e-184
CACNB2	-2.82754	1.45874e-292
JPH2	-2.82693	1.46504e-185
SCRG1	-2.82449	3.76735e-79
SUSD2	-2.82178	4.44639e-141
U47924,32	-2.82067	3.51154e-163
PRRT2	-2.81945	1.56628e-184
NEGR1	-2.81822	1.06409e-155
FLT4	-2.81761	<1,00E-300
TMEM110-MUSTN1	-2.81603	<1,00E-300
OR7E12P	-2.81574	3.35208e-94
GP6	-2.81377	6.68067e-114
GRK5	-2.81298	<1,00E-300
LINC00891	-2.81236	2.97799e-157
LRP1-AS	-2.81223	9.00389e-47
CLEC4D	-2.81175	7.62559e-106
HHATL-AS1	-2.81018	2.89663e-36
SERBP1P6	-2.80666	5.64179e-141
LILRA6	-2.80589	1.09034e-164
HMGB3P7	-2.80573	2.37604e-67
LINC00961	-2.80468	1.84599e-226
LINC00443	-2.80124	8.02541e-46
GALNT15	-2.80075	1.72606e-95
VNN2	-2.80066	1.16933e-113
KCNE1	-2.8	2.42572e-113
C9orf47	-2.7993	3.84276e-109
ANKRD20A7P	-2.79653	1.18431e-50
CYP17A1	-2.79626	1.07897e-94
C4A-AS1	-2.79459	4.00617e-190
C4B-AS1	-2.79459	4.00617e-190
VEPH1	-2.79415	1.85719e-109
SEC31B	-2.79413	2.13852e-260
LILRB5	-2.79161	7.82775e-213
GNRH1	-2.79151	6.33096e-207
UHRF2P1	-2.78986	1.26828e-52
CCL15-CCL14	-2.78904	2.63492e-67
LRRC71	-2.78817	1.80317e-52
LAMC3	-2.78812	4.41836e-222
TBX5	-2.78658	1.57192e-270
SIGLEC18P	-2.78616	6.81176e-64
LINCR-0001	-2.78581	3.24979e-136
TRPC2	-2.78552	2.91896e-146
BTG1P1	-2.78187	1.70446e-79
CORO6	-2.78146	6.84157e-158
ADAMTSL3	-2.78068	1.38421e-160
GXYLT1P5	-2.78048	5.03608e-44
DENND2A	-2.78048	1.29498e-273
CYP3A7	-2.77925	4.00204e-78
CEACAM4	-2.77888	3.93209e-114
ADARB1	-2.77827	<1,00E-300
ITIH4	-2.77676	7.73282e-244
C2orf40	-2.77659	1.43121e-66
C1orf132	-2.77398	3.8816e-152
CCL14	-2.7733	5.52167e-89
TMEM204	-2.773	<1,00E-300
CELF6	-2.77128	4.04881e-218
HCG27	-2.76721	1.13457e-194
PABPC1P3	-2.76631	4.21721e-125
LINC00222	-2.76497	7.51185e-118
CFAP46	-2.76334	1.75172e-50
MIR181A1HG	-2.76312	8.18275e-76
PLCXD3	-2.76201	1.20094e-101
NPPA-AS1	-2.76065	5.06504e-192
KLKB1	-2.76037	7.60543e-131
EGFL7	-2.75986	5.24377e-292
SFTA2	-2.75933	6.3931e-63
APOA1-AS	-2.75904	1.07074e-100
ASB5	-2.75879	7.64806e-54
VGLL3	-2.75498	3.64871e-176
FAXDC2	-2.75436	9.76736e-195
GPR146	-2.75431	9.9274e-249
PDE2A	-2.7543	2.1836e-269
DEFB124	-2.7539	5.34292e-55
SKINTL	-2.7523	1.56936e-92
CD163	-2.7519	3.29821e-108
LSMEM1	-2.74759	3.10372e-198
LRP2BP	-2.74721	4.84271e-279
TCTEX1D1	-2.74625	1.40198e-107
SCARF1	-2.74482	<1,00E-300
ADAMTSL4	-2.74476	9.41556e-235
GCOM1	-2.74359	6.92555e-110
SFTA3	-2.74209	6.8113e-57
CNN1	-2.74146	4.59161e-145
LINC-PINT	-2.7404	2.82646e-191
CAPN8	-2.73841	7.87699e-74
ABLIM3	-2.73823	4.31251e-252
SLC46A2	-2.73739	3.81728e-70
GUCA2A	-2.73644	2.95167e-36
SIGLEC16	-2.73383	1.09898e-139
FBXO40	-2.72759	2.66741e-72
SLC19A3	-2.7241	3.1229e-155
H1FNT	-2.72188	1.78552e-79
SLC9A3R2	-2.7171	<1,00E-300
INSC	-2.71531	8.15359e-102
P2RX1	-2.71489	5.80127e-187
ACTG2	-2.71359	8.97341e-120
SEC14L6	-2.71271	1.14618e-124
HMGB3P10	-2.71247	3.353e-71
FGF10	-2.71194	6.1186e-72
CMTM2	-2.71166	1.19326e-102
CHI3L2	-2.71143	5.90577e-73
CFAP70	-2.71035	9.09963e-102
FGF7	-2.70925	2.01056e-117
RSPO4	-2.70839	1.08588e-81
AQP7	-2.70832	7.59034e-93
C5AR2	-2.70697	8.91321e-151
PTPRM	-2.70594	<1,00E-300
RYR2	-2.70587	6.94761e-150
ZNF300P1	-2.70556	1.91356e-127
ACOXL	-2.70515	1.33346e-114
GIMAP5	-2.70446	4.23628e-201
BCL6B	-2.70361	6.59122e-217
C9orf139	-2.70122	5.11418e-185
C5orf58	-2.69984	2.54275e-89
TIMP4	-2.69975	9.87579e-77
PABPN1L	-2.69748	1.59882e-72
RANP4	-2.69682	1.70809e-135
PRDX3P1	-2.69505	2.93708e-137
KL	-2.69305	1.22962e-133
GHRHR	-2.69119	2.4874e-40
IFFO1	-2.69036	<1,00E-300
FAM179A	-2.68971	4.66408e-90
SPRY4-IT1	-2.68787	1.07744e-78
PECAM1	-2.68781	<1,00E-300
MEOX2	-2.68466	8.10013e-146
ACSM5	-2.68208	3.06081e-122
DPP6	-2.68134	5.21542e-57
CCK	-2.67972	7.74063e-40
C3orf35	-2.6795	2.3912e-175
LINC00937	-2.67804	2.09812e-162
NRG3	-2.67734	9.38847e-101
IGSF10	-2.6751	1.09299e-154
SLC5A4	-2.67193	1.56817e-100
CCL15	-2.67172	1.14838e-52
LHCGR	-2.67064	1.17979e-48
RASIP1	-2.66891	1.90261e-172
APOH	-2.66853	5.97903e-42
SEMA6A-AS1	-2.66537	6.67243e-229
HPR	-2.66494	5.26774e-60
HCG4P11	-2.66077	1.31042e-100
LSMEM2	-2.65968	5.08701e-108
LINC01165	-2.6579	4.24093e-60
KLF9	-2.65693	4.1284e-238
SIGLEC17P	-2.65639	5.11118e-179
TMEM255B	-2.65542	<1,00E-300
RAMP2	-2.65512	4.85183e-283
MYCT1	-2.65153	<1,00E-300
PWAR1	-2.65047	1.27265e-57
MKNK1-AS1	-2.65013	4.17572e-200
TIE1	-2.65001	6.44579e-287
COX4I2	-2.64833	3.81718e-182
CFAP74	-2.6481	2.40562e-47
LINC00211	-2.64552	1.85709e-69
SEPT4	-2.64235	<1,00E-300
CCDC108	-2.64232	1.85437e-33
CEACAM3	-2.64186	6.30651e-96
SNX18P4	-2.64116	1.21836e-36
MMP23B	-2.64074	9.89911e-201
RBM5-AS1	-2.64064	3.64849e-192
GATA5	-2.63531	4.23756e-97
SLIT2	-2.63527	7.6437e-198
MTND5P1	-2.63502	5.03614e-124
SLC39A12	-2.63339	6.60802e-67
LINC00677	-2.62811	2.21633e-62
C2-AS1	-2.6277	7.28645e-79
SPAG8	-2.62397	1.31902e-89
EXOC3L1	-2.62247	<1,00E-300
DDX10P1	-2.62094	5.74367e-103
TNS1	-2.6208	<1,00E-300
SLC6A16	-2.62025	3.22716e-175
STAB1	-2.6186	1.88722e-258
LRRK2	-2.61809	2.91456e-101
TRPC4	-2.6179	5.83852e-121
SIGLEC22P	-2.61735	1.39859e-136
FFAR1	-2.61663	7.06828e-46
LSINCT5	-2.6164	1.49244e-47
FABP4	-2.61587	6.63795e-61
CATIP	-2.61586	7.24733e-90
GPR182	-2.61401	3.44368e-150
NR2F1	-2.6132	3.53836e-283
SFTPB	-2.61248	7.08302e-49
HECW2	-2.60976	8.36757e-299
MEG3	-2.60902	2.01241e-106
GOLGA8H	-2.6078	5.96286e-123
C6orf201	-2.60767	1.29679e-133
MTND5P14	-2.60712	1.91745e-41
MTND4P14	-2.607	3.202e-36
YPEL4	-2.60583	9.28511e-192
HFE2	-2.6051	5.3291e-52
LONRF3	-2.60268	1.94458e-160
FER1L5	-2.60149	6.99972e-97
NEXN	-2.59574	1.72727e-209
CAMP	-2.59455	4.68499e-76
LINC00656	-2.59413	3.09548e-85
SLCO4A1-AS1	-2.59378	1.54567e-63
DKFZP434A062	-2.59328	8.65576e-97
EFCAB12	-2.59307	1.65802e-77
HIST2H2BF	-2.59219	2.07917e-67
RPS3AP34	-2.59061	3.93237e-90
CSRNP1	-2.58842	1.0975e-217
HIGD1AP11	-2.58739	2.90321e-52
ICAM5	-2.5862	5.44517e-150
ZMAT1	-2.5845	1.0872e-163
HNRNPA1P68	-2.58353	1.45152e-48
ACTG1P4	-2.5835	1.24417e-67
SLC18A2	-2.58099	1.69685e-125
HRC	-2.58038	1.18775e-122
NEXN-AS1	-2.57862	1.21013e-209
RRN3P2	-2.57781	4.50826e-202
CATIP-AS1	-2.57482	2.12625e-137
RHOJ	-2.57421	3.47902e-290
LINC00607	-2.57237	1.27125e-136
CLEC14A	-2.57041	2.20399e-268
ATP1B2	-2.57036	4.357e-144
RHOBTB2	-2.56926	1.30341e-147
RAI2	-2.56811	4.87102e-283
ABCA3	-2.56663	1.61089e-74
TRIM71	-2.56372	8.13185e-68
CLIC4P1	-2.56361	7.16133e-54
DNAI1	-2.5625	7.02248e-32
SEC14L3	-2.55981	2.27931e-25
TSPYL2	-2.55769	<1,00E-300
KIR3DL1	-2.55621	2.47001e-79
S100A12	-2.55609	7.42219e-47
NPIPA2	-2.55533	5.86039e-90
KANK2	-2.55395	<1,00E-300
RPL23AP32	-2.55374	1.87363e-40
GOLGA8Q	-2.55361	4.57686e-93
PAG1	-2.55287	7.10604e-269
DNAH1	-2.5515	7.96288e-245
SFTPD-AS1	-2.55107	2.44886e-93
LINC01552	-2.55097	3.4114e-53
OR52K3P	-2.54954	5.21727e-76
CFP	-2.54808	1.26079e-167
DAPK2	-2.54697	2.84742e-227
RAD17P1	-2.5467	4.38541e-39
CPAMD8	-2.54667	4.49183e-137
TIMP3	-2.54631	5.25762e-163
PRKCE	-2.54584	4.69213e-283
FAM229A	-2.54325	1.33343e-220
RHOA-IT1	-2.54294	9.08812e-118
VWFP1	-2.54206	7.18685e-75
LY6G5B	-2.5417	2.94135e-248
DDX3P1	-2.53799	2.62016e-79
SOX18	-2.53547	2.42987e-165
MGP	-2.53537	1.372e-150
ENG	-2.53502	<1,00E-300
ZBBX	-2.53478	1.0781e-29
SEMA3F-AS1	-2.53464	<1,00E-300
ZRSR1	-2.53427	4.85294e-49
ADHFE1	-2.53017	1.82007e-163
PROK1	-2.52987	2.04059e-48
RPL23AP1	-2.52913	1.46431e-157
SERTM1	-2.52823	6.59253e-47
MS4A4E	-2.52531	3.10386e-138
WBSCR17	-2.52452	3.2828e-99
ARPP21	-2.52343	5.08201e-36
ALOX5	-2.52267	7.40327e-182
BEAN1-AS1	-2.52137	7.64138e-106
SDPR	-2.52094	4.05327e-137
DOCK4	-2.52085	8.24462e-304
CASS4	-2.52082	8.78677e-175
HAPLN2	-2.52063	5.91891e-75
HEATR9	-2.51831	1.90527e-83
RN7SL608P	-2.51766	1.14496e-143
TGM2	-2.51723	2.51505e-167
C8B	-2.5165	5.40657e-39
NPPB	-2.51636	2.54273e-31
TMC2	-2.51627	1.84744e-93
VTA1P1	-2.51486	1.23065e-37
RN7SL834P	-2.51381	1.30008e-104
PER1	-2.51346	5.59835e-227
SERPINI2	-2.51192	4.10969e-54
MTND5P25	-2.5119	2.14117e-37
NPTN-IT1	-2.51177	1.46096e-220
CXorf65	-2.51134	1.04498e-94
CCDC42B	-2.51035	3.44387e-39
uc_338	-2.5101	2.73736e-124
ITGA1	-2.5096	2.22994e-266
NRIR	-2.50925	1.79936e-95
GJA4	-2.50805	1.35226e-207
RPS6KA2	-2.50704	2.47989e-285
DNM1P47	-2.50619	1.88755e-108
CD302	-2.50055	1.5095e-203
TTLL3	-2.49664	3.16427e-261
ZNF90P1	-2.49664	1.17252e-36
PIK3R5	-2.49651	8.15174e-224
NEAT1	-2.49458	1.98548e-208
CYP4A11	-2.49235	1.32454e-68
CCM2L	-2.49221	1.11018e-197
TGFBR3	-2.48862	7.38269e-165
SGIP1	-2.48686	5.36785e-205
FSTL3	-2.48653	1.4418e-171
FXYD4	-2.48634	2.30608e-60
MPL	-2.4858	7.79796e-110
ZNF540	-2.48414	2.75577e-204
MLPH	-2.48321	1.43605e-90
DUSP26	-2.48071	9.91807e-88
PGM5P3-AS1	-2.47988	2.14249e-73
LINC01554	-2.47968	3.41938e-85
SIRPD	-2.4795	2.85129e-104
OR10V2P	-2.47916	2.49565e-45
ZFP36	-2.47834	4.86064e-130
LILRA1	-2.47576	6.3726e-134
FCGR3B	-2.47187	2.22761e-65
KLHL33	-2.47134	1.86894e-70
ADAMTSL2	-2.47128	5.36174e-216
CHIA	-2.47082	3.06896e-29
LILRA5	-2.47046	3.89341e-97
SAMD14	-2.46984	1.10775e-161
KRR1P1	-2.46923	5.82291e-71
MYL7	-2.46916	5.30772e-40
DUSP1	-2.46792	6.67817e-161
LINC01105	-2.46764	2.59625e-42
PODXL	-2.46542	4.74374e-215
C1orf168	-2.46521	7.54656e-76
TPPP2	-2.46452	6.60585e-47
SEMA3B-AS1	-2.46418	1.42156e-103
FFAR2	-2.46392	1.0922e-62
CCDC183	-2.46344	5.97407e-155
MAPK15	-2.46097	4.29129e-74
NLRP6	-2.45948	3.17284e-102
ECSCR	-2.45918	1.1396e-261
ADAMTSL4-AS1	-2.45908	2.74868e-191
HYAL1	-2.45742	2.42568e-179
BEST1	-2.45532	<1,00E-300
LINC00893	-2.45487	2.12645e-165
IRAK3	-2.45328	2.24822e-186
POM121L9P	-2.45325	2.32364e-179
GNA14	-2.45316	1.04201e-136
ARHGEF10	-2.45112	<1,00E-300
CCDC85A	-2.45105	6.75614e-132
IMPG1	-2.4505	6.57173e-161
HNF1B	-2.44912	1.43241e-58
SNRK-AS1	-2.44897	3.34096e-87
HPN-AS1	-2.44809	1.2276e-58
DAAM2	-2.447	4.92134e-230
FRMPD2B	-2.4467	1.09474e-21
GABRR2	-2.44411	4.19784e-155
GXYLT1P4	-2.44391	7.16026e-56
RPL21P135	-2.44277	3.58567e-50
FAT4	-2.44181	6.92931e-184
COL6A5	-2.43974	1.99594e-82
PWAR6	-2.4355	1.2474e-186
CCDC114	-2.43471	1.42951e-49
RN7SKP70	-2.43386	1.82714e-62
LENG8	-2.43127	<1,00E-300
FPR2	-2.43048	1.02384e-76
DPP9-AS1	-2.42928	5.70011e-177
EQTN	-2.42769	1.42991e-61
FABP1	-2.42747	1.75936e-24
C19orf35	-2.42704	1.7668e-120
GPRASP1	-2.42652	1.20796e-161
TCF3P1	-2.42641	6.67195e-60
NAMA	-2.42481	6.01241e-54
SLN	-2.42165	2.35522e-48
GUCY1A2	-2.42007	3.26227e-158
KIAA1456	-2.4198	3.89766e-98
SELENBP1	-2.4189	9.06827e-121
FAM180B	-2.41842	3.58866e-53
DUOX1	-2.41762	4.73054e-111
HLX-AS1	-2.41728	5.9257e-50
HES7	-2.41591	1.34784e-58
RBMS3	-2.41553	2.71043e-265
RNASE2	-2.41457	1.56814e-77
VWF	-2.4141	7.9391e-222
HELT	-2.41157	1.66309e-29
NPDC1	-2.40886	5.25075e-241
GIMAP1	-2.40868	1.92978e-216
SYPL2	-2.40646	6.6387e-141
SYT15	-2.4057	8.61492e-127
NPY6R	-2.40507	4.04975e-70
FGD2	-2.40264	1.19906e-177
MAGI2-AS3	-2.40131	3.05193e-248
C1orf167	-2.39966	1.30896e-125
PTCRA	-2.3994	5.75441e-108
LINC01197	-2.39824	2.79191e-159
TTC16	-2.39795	3.85875e-63
MMP19	-2.39788	2.41611e-130
MOCS1	-2.39692	5.87558e-270
COX6A2	-2.39664	7.11588e-41
THBS1	-2.39599	1.75254e-100
ADGRB3	-2.3926	2.30707e-78
LDHAP2	-2.39231	3.28819e-122
HYPK	-2.39119	9.02553e-197
LGALS12	-2.39067	3.65632e-99
TNFAIP8L3	-2.39038	1.51778e-220
C10orf105	-2.38881	4.44713e-93
PLIN4	-2.38654	1.89703e-123
CD93	-2.38527	1.54338e-214
KLF7-IT1	-2.38386	6.23628e-73
SCGB1A1	-2.38374	7.39111e-25
RXRG	-2.38369	1.52271e-79
KCNH6	-2.38048	2.73188e-48
NT5CP1	-2.37988	2.44025e-59
C2CD4B	-2.37919	3.11433e-45
TEX26-AS1	-2.3779	1.60866e-52
SYT4	-2.37729	2.71938e-30
AKAP2	-2.37693	4.22576e-190
C17orf47	-2.37649	9.87829e-84
FHOD1	-2.3745	<1,00E-300
OSR1	-2.3739	1.30284e-115
MYL4	-2.3738	1.36375e-104
RTKN2	-2.37289	1.40292e-89
COL13A1	-2.37243	2.90795e-155
USP53	-2.37171	7.86126e-240
MAG	-2.37058	3.71097e-36
LMOD3	-2.37056	4.98992e-156
ATHL1	-2.36785	2.94992e-147
NKTR	-2.36777	<1,00E-300
RN7SL473P	-2.36771	1.02298e-34
GAPDHP27	-2.36497	1.43104e-33
DNAH10	-2.36283	1.10147e-45
ZNF728	-2.36242	2.50651e-53
CTSG	-2.36224	2.63199e-51
RBMS2	-2.36112	<1,00E-300
FAM65B	-2.36091	1.77058e-131
GKN1	-2.3601	1.75436e-21
LINC01108	-2.35762	7.81168e-28
ANGPT1	-2.3563	9.49242e-124
CPB1	-2.3537	6.90199e-28
SPTA1	-2.35226	6.73799e-39
LINC00894	-2.35217	6.20061e-144
TREML1	-2.35074	1.83666e-105
NR4A3	-2.35008	6.44957e-58
TNFSF14	-2.34968	1.13098e-95
RBPMS	-2.34845	<1,00E-300
CCDC180	-2.34717	5.83439e-117
NR2F2-AS1	-2.34629	1.06293e-164
ORM1	-2.3459	3.55566e-35
DPEP2	-2.34484	1.03737e-153
CYP8B1	-2.34461	3.82319e-74
TCEAL2	-2.3443	1.05867e-62
PHACTR3	-2.34424	5.51654e-72
JAM2	-2.34311	2.09777e-184
KCNT2	-2.34274	1.99797e-131
IHH	-2.34258	3.58673e-65
XPNPEP2	-2.34164	5.92596e-80
TMEM257	-2.34037	3.31536e-31
AMD1P1	-2.33979	1.07817e-47
AMT	-2.33968	3.86337e-200
CC2D2B	-2.33962	1.91305e-101
SFTPA1	-2.33936	1.11812e-28
KDR	-2.33934	3.93585e-246
ACRC	-2.3356	5.66344e-173
PTGDR	-2.33431	1.70414e-119
PTGER1	-2.33423	2.63013e-77
LINC00840	-2.33378	1.82701e-58
GAB3	-2.33219	3.14021e-282
RBM44	-2.33055	1.48407e-171
ZDHHC20P1	-2.33033	2.70537e-63
SAMD4A	-2.32973	9.74474e-125
BCRP3	-2.32907	1.28337e-139
LINC01352	-2.32882	6.9151e-46
TMEM125	-2.32635	2.45367e-112
APOA5	-2.3262	4.48328e-29
PPP1R8P1	-2.32605	1.18609e-47
LINC00482	-2.32539	3.52587e-92
SGOL1-AS1	-2.32343	4.94418e-37
PLCB2	-2.32192	1.21791e-209
SRPX	-2.3209	7.58708e-114
CAPN9	-2.32069	7.35403e-69
LY6G6E	-2.32013	2.88283e-24
SNX18P12	-2.31961	4.17082e-79
RPL13AP17	-2.31791	6.88113e-30
RGL4	-2.31688	1.27108e-112
HLX	-2.31662	1.24574e-277
FAM198A	-2.31637	6.15604e-125
KCTD16	-2.31571	2.53705e-86
IFITM2	-2.31524	2.35903e-194
MASP2	-2.31388	9.62515e-127
IQSEC3	-2.31288	3.17776e-84
TPSD1	-2.3115	4.17779e-52
BMPER	-2.31099	3.15303e-66
CDHR4	-2.31074	6.81369e-26
SETP17	-2.31041	3.79398e-103
TXK	-2.31017	1.62888e-153
LINGO3	-2.30999	1.47628e-82
LTBP4	-2.30816	7.51381e-145
TTLL10-AS1	-2.30605	5.03636e-40
ITPR1-AS1	-2.30549	2.17631e-151
PWAR5	-2.30453	1.05985e-88
MYOZ1	-2.30374	6.50199e-90
PTGDS	-2.30258	1.15454e-81
TTTY10	-2.30236	8.66155e-31
FCF1P5	-2.30187	4.77229e-36
FRMPD2	-2.30035	2.18533e-25
MTND4P23	-2.2994	6.50997e-51
CXorf36	-2.29885	1.86737e-209
HLA-V	-2.29828	2.24457e-70
C8A	-2.296	1.87453e-32
CRP	-2.29597	1.16465e-27
PCDH12	-2.29474	7.91712e-215
C6orf3	-2.2946	3.54319e-189
LRRC4B	-2.29456	2.14255e-95
LINC01107	-2.29248	4.57118e-39
PALD1	-2.29197	9.2769e-216
KRT18P15	-2.2918	1.90326e-56
POM121L7	-2.29171	5.45964e-64
CEP164P1	-2.29058	7.50565e-106
TMEM72-AS1	-2.29024	2.38283e-92
SPARCL1	-2.29022	1.38968e-156
ARRDC2	-2.28898	1.80282e-230
LIPN	-2.28858	3.97516e-53
PDE1B	-2.28839	3.64268e-210
GPRIN3	-2.28808	3.25871e-124
CCDC13	-2.28774	4.56066e-95
PARP15	-2.28723	2.63625e-141
HNRNPU-AS1	-2.28473	1.5388e-165
SLC2A3P2	-2.28382	1.01644e-56
ERG	-2.28338	5.67004e-245
PP2D1	-2.28211	5.36092e-106
FPR1	-2.28132	3.31013e-96
LRRN4CL	-2.28119	1.39703e-107
SHC3	-2.28016	7.49176e-121
PODN	-2.27973	1.36382e-146
RPL21P44	-2.27888	3.19767e-62
LINC00641	-2.27793	8.56859e-208
PHKA2-AS1	-2.27777	1.9755e-127
HOXA5	-2.27776	1.07028e-240
LINC01125	-2.27753	3.66876e-240
ST7-AS2	-2.27708	1.76128e-27
RN7SL145P	-2.2767	1.03612e-117
LMO3	-2.27475	3.32913e-57
MAATS1	-2.26899	3.0451e-69
CXCL2	-2.26783	8.01328e-52
ADAMTS1	-2.2672	2.12783e-121
ADH4	-2.26709	9.30262e-42
PARVG	-2.26693	5.87364e-190
RPL31P52	-2.26367	6.71167e-53
EBLN2	-2.26265	7.00689e-183
FGD5	-2.26235	3.41032e-232
MOG	-2.26208	4.62992e-26
GALNT16	-2.26132	4.64984e-73
LINC01359	-2.26023	7.97698e-124
FAM95B1	-2.25833	1.09046e-86
RAPGEF4	-2.25662	2.69113e-166
LMCD1	-2.25496	1.59061e-202
CTBP1-AS	-2.25352	1.99748e-227
MARCO	-2.25287	3.58367e-62
TSPAN19	-2.25248	5.45079e-21
TMSB4XP4	-2.25195	2.75233e-201
PKMP3	-2.2519	4.40817e-125
ARHGAP29	-2.25184	3.04697e-143
CELF2	-2.25154	2.26114e-201
XIST	-2.25153	5.73512e-13
KDELC1P1	-2.25047	1.2062e-29
HSPB2	-2.2504	3.00838e-175
NPIPB5	-2.25015	1.28778e-238
CDC42P5	-2.2501	2.624e-43
CACNA1C	-2.24968	2.14923e-173
RUNX1T1	-2.24935	1.23936e-144
PPP1R32	-2.24887	4.80041e-97
HOPX	-2.24377	1.16489e-90
MIR497HG	-2.24211	5.49812e-298
EPOR	-2.2408	1.52111e-274
ALOX15B	-2.23794	4.01988e-41
SNHG22	-2.23677	1.94846e-107
MEIS1	-2.23583	4.74608e-187
BTBD19	-2.23514	5.66614e-214
LINC00570	-2.2334	5.61746e-39
GNG11	-2.23332	3.25182e-159
FAM189A1	-2.23209	3.91631e-80
BMS1P11	-2.23163	1.40654e-39
FGF2	-2.22993	3.96615e-96
OSCAR	-2.2299	2.62355e-143
LHFP	-2.22853	3.67355e-268
GPA33	-2.22778	9.20397e-53
CST5	-2.22749	5.61935e-50
AQP9	-2.22744	1.21132e-88
MASP1	-2.22666	4.85322e-75
TTC21A	-2.22401	9.60456e-148
FAM209A	-2.22343	2.05888e-153
CYR61	-2.22288	5.20758e-93
LTC4S	-2.22272	5.88183e-150
SPACA6P	-2.22083	4.55591e-216
CLEC4E	-2.21854	8.71088e-76
ABCC13	-2.21803	1.62232e-39
C11orf91	-2.21799	7.30621e-50
CAMK2N1	-2.21685	1.29745e-111
AQP8	-2.21596	3.75133e-62
HCP5B	-2.21578	8.46843e-48
TBC1D26	-2.21438	1.57066e-49
KRT8P47	-2.21425	1.38395e-41
TTLL10	-2.21298	6.87359e-42
VSTM1	-2.21281	2.56929e-48
BMP5	-2.21226	3.90441e-63
HSD3B2	-2.212	1.8312e-28
VIPR2	-2.21175	2.19412e-47
TTR	-2.21151	1.17398e-20
TMEM236	-2.21148	3.15307e-114
RN7SL600P	-2.21086	1.69301e-34
ATP5HP4	-2.21021	1.04307e-92
ZSWIM8-AS1	-2.21014	1.6738e-137
ENPP7P10	-2.20984	3.68848e-41
PRSS42	-2.20844	9.72085e-51
SIGLEC11	-2.20823	4.26229e-80
KIAA1683	-2.20776	2.19629e-66
HPSE2	-2.20688	3.70775e-57
REG1A	-2.2058	4.12334e-17
OR10AB1P	-2.20571	3.79391e-44
HSFY2	-2.20552	5.52817e-25
C1orf228	-2.2046	1.37752e-102
CABP4	-2.20415	2.47935e-113
NKD2	-2.2017	2.51464e-147
MT1XP1	-2.20153	4.41419e-29
ITGB2-AS1	-2.20129	1.26276e-96
IMPDH1P10	-2.20044	3.76221e-78
PLA2G4F	-2.19885	1.2599e-40
SNED1	-2.19881	3.37975e-185
ZNF331	-2.19749	2.36054e-175
LINC00619	-2.19745	1.10833e-42
GOLGA8R	-2.19724	7.53658e-159
SLC25A34	-2.19614	3.81983e-167
KCNB1	-2.19509	1.0868e-52
SFTPA2	-2.19493	1.27706e-25
ERVFRD-1	-2.19489	7.73835e-64
TMEM88	-2.19476	4.84009e-160
ITIH5	-2.19465	1.23662e-78
CDCA4P1	-2.194	3.62982e-79
PGM5P2	-2.19169	2.07642e-171
LILRB2	-2.19162	1.37104e-123
SRL	-2.19034	6.01212e-92
FOXA2	-2.19034	4.17246e-54
RSPH10B	-2.19003	2.37218e-39
SH2D1B	-2.1884	2.10582e-76
ADORA2BP1	-2.187	5.02407e-56
NRGN	-2.18697	3.62795e-100
ARHGEF17	-2.18454	5.93028e-305
RN7SL8P	-2.18379	3.38246e-24
SLC39A8	-2.18337	3.87611e-128
ICAM2	-2.18331	8.51147e-187
HMGN1P3	-2.18291	1.67131e-46
GYPE	-2.18272	2.43679e-95
PITPNM2	-2.1826	2.02431e-220
SHC2	-2.18243	3.72866e-165
CRIPAK	-2.18184	1.76438e-235
MAMLD1	-2.18165	1.11026e-162
POU6F1	-2.18151	<1,00E-300
OR7E115P	-2.18074	2.21901e-32
AMICA1	-2.17993	5.93139e-142
CTRL	-2.17923	2.66416e-128
ALDH1A2	-2.17714	2.60536e-80
ASB11	-2.17682	1.54169e-46
CCDC78	-2.17651	2.45651e-48
ITM2BP1	-2.17641	1.69766e-34
GATA6	-2.17558	6.51245e-172
C7orf34	-2.1738	2.80397e-39
ARHGAP20	-2.17269	9.78395e-131
HSPB8	-2.17267	3.46144e-102
KIF17	-2.17251	1.49999e-197
DNHD1	-2.17215	3.74605e-230
CCR10	-2.17173	9.31152e-126
SMTNL2	-2.17168	5.7276e-65
FLNC	-2.17114	4.46938e-81
PDZD3	-2.17112	1.62117e-51
C20orf202	-2.17088	1.30653e-127
HYAL2	-2.17057	2.36504e-256
PCDH17	-2.16963	8.592e-96
TXNIP	-2.16868	2.30229e-149
HCG9	-2.16835	6.91426e-38
RBMXL2	-2.16824	3.59463e-37
FOLR3	-2.16619	1.86162e-34
VSIG2	-2.16553	9.90849e-65
SPATC1	-2.16279	1.18869e-60
ARAP3	-2.16113	2.74377e-254
CAMK2A	-2.16106	6.3844e-86
MICAL1	-2.1605	1.51867e-222
ARHGAP9	-2.16042	4.12742e-143
JAZF1-AS1	-2.16032	4.48355e-76
RPL34P18	-2.15786	2.60993e-89
FERP1	-2.15783	1.08756e-128
CRISPLD2	-2.15564	3.38551e-119
FADS3	-2.1544	2.10211e-178
VSIG4	-2.15405	9.95548e-73
ETF1P2	-2.15396	2.34961e-52
SASH1	-2.15396	5.93015e-245
GOLGA8K	-2.15326	7.64055e-106
ARGLU1	-2.15173	1.90309e-269
TRABD2B	-2.15081	1.08047e-99
HPGD	-2.14981	6.1226e-77
ZNF638-IT1	-2.14972	7.07403e-102
ARID5A	-2.14837	4.15275e-112
GRAPL	-2.14764	8.40303e-94
SUMO4	-2.14697	6.82085e-60
C1QTNF4	-2.14666	1.08117e-85
SSPO	-2.1448	6.93412e-84
SGCG	-2.14461	1.12205e-47
ZNF33BP1	-2.14452	1.61453e-56
MTHFD2P1	-2.14448	5.81599e-25
UBQLNL	-2.14436	1.68841e-111
GCNT1P1	-2.14414	3.81544e-33
TRPC6	-2.14403	1.11339e-111
LINC01506	-2.14268	1.98417e-51
CMAHP	-2.14237	2.00381e-134
DLL4	-2.14058	1.00481e-127
WNT9B	-2.13995	3.65935e-44
ARRB1	-2.13856	2.30403e-187
TBX3	-2.13811	1.30233e-170
MAP3K12	-2.13638	<1,00E-300
DHH	-2.13606	9.01878e-86
MSH4	-2.13596	3.02381e-64
NTNG2	-2.13572	9.69959e-117
KNDC1	-2.13548	4.57261e-56
KIR2DL3	-2.13535	5.24253e-58
RAP1AP	-2.13516	9.27276e-75
HCG4P3	-2.13434	2.70754e-130
C10orf67	-2.13414	2.05144e-55
CSPG4P13	-2.13394	2.8174e-50
PNPLA7	-2.13342	5.26021e-100
SLC12A1	-2.1332	8.01133e-29
SYNE3	-2.13301	2.35616e-186
CPLX1	-2.13161	1.85146e-97
SCARF2	-2.13065	7.28819e-181
HSD11B1	-2.13023	4.03951e-99
CDH23	-2.12835	7.86959e-99
LINC00102	-2.12775	5.286e-35
IP6K3	-2.12708	2.51331e-46
GOLGA6L5P	-2.12609	4.60283e-190
MAMDC2-AS1	-2.12528	1.39299e-136
IL3RA	-2.12436	5.839e-166
DACT3	-2.12317	2.02256e-119
EGFL8	-2.12291	8.55171e-161
GIPR	-2.12264	2.22842e-85
CEACAMP3	-2.12261	6.63742e-21
CIDEC	-2.12095	1.5669e-36
CPO	-2.12057	3.76744e-75
FMR1-IT1	-2.11934	2.75971e-39
ACCS	-2.11928	2.46432e-189
GYPC	-2.11865	4.95659e-174
KLRC4	-2.11788	4.81638e-52
RPL7AP15	-2.11713	4.56989e-36
RXFP1	-2.11704	7.96746e-72
CD36	-2.11699	4.13023e-101
LEPR	-2.11537	1.05861e-115
KRT16P2	-2.11499	2.15706e-25
CCDC173	-2.11341	1.30969e-44
RECK	-2.11295	4.3971e-255
C5orf64	-2.11264	2.30161e-46
ADRB2	-2.11197	3.96242e-112
RPS14P8	-2.11139	9.03258e-34
KLHL30	-2.11122	1.65507e-80
RPS2P44	-2.10989	1.38475e-21
MRC1	-2.1089	2.1821e-76
RSPH10B2	-2.10844	3.10756e-24
ACACB	-2.1079	3.96429e-212
LRRC18	-2.10743	3.91768e-39
SPOCD1	-2.1069	3.19201e-69
STARD13	-2.10532	1.5353e-202
RANBP3L	-2.10402	1.6466e-62
ALS2CR12	-2.10385	1.69528e-83
CALCA	-2.10293	1.43612e-26
C5orf56	-2.10281	3.56066e-164
ATP8A2P2	-2.10186	6.68908e-46
ZDHHC19	-2.10111	6.80643e-36
DNM1P46	-2.10004	1.61799e-81
ASB14	-2.09933	1.04126e-249
PAPSS2	-2.09912	1.39521e-130
RLIMP1	-2.09873	1.43673e-24
CUBN	-2.09838	6.46232e-169
RNPC3	-2.09801	3.61124e-299
GAPDHP33	-2.09714	6.69342e-50
DISP1	-2.09688	1.39291e-192
CALCRL	-2.09651	4.39706e-141
SLC34A2	-2.09592	4.99609e-39
NEK5	-2.09587	4.0726e-57
SLC9C2	-2.09583	6.34313e-30
EPPIN	-2.09526	6.35154e-18
ADRA1D	-2.09507	1.09838e-54
NBPF13P	-2.09417	2.83423e-32
MYBPHL	-2.09214	5.71283e-36
ATP8A1	-2.09101	8.41473e-126
ZNF366	-2.08996	4.69478e-124
PRDM6	-2.08993	7.18335e-164
CFAP69	-2.0887	2.1564e-109
SULT1C4	-2.0885	5.50171e-79
PRADC1P1	-2.0881	3.34297e-57
C6orf49	-2.08737	4.39465e-115
NXPH3	-2.08378	1.20559e-82
GABBR1	-2.08317	6.26423e-181
CNRIP1	-2.08209	8.93272e-206
RN7SKP287	-2.08205	4.21913e-44
NDNF	-2.08167	1.86004e-71
PIEZO2	-2.08121	4.20867e-90
TSSC2	-2.08086	2.76542e-109
RTEL1-TNFRSF6B	-2.08029	2.43722e-180
UBAP1L	-2.07964	2.92027e-212
OVGP1	-2.0793	2.50749e-118
FAM193B	-2.07835	4.12369e-235
NLRP3	-2.07566	3.81629e-87
TBXA2R	-2.07349	1.33183e-194
SMCO3	-2.07317	5.6275e-93
CFLAR	-2.07288	<1,00E-300
SULT1A2	-2.07276	1.55417e-74
RP1	-2.07209	7.00626e-30
ATP13A4	-2.07201	3.29514e-61
DNAI2	-2.07198	3.17456e-24
FLI1	-2.07144	8.13417e-183
NAV3	-2.07101	5.59596e-113
HMP19	-2.07097	2.26554e-48
SLC25A37	-2.06983	9.26174e-155
TLE2	-2.0697	8.64967e-144
RBMS3-AS2	-2.06965	6.79896e-23
DCDC2B	-2.06869	2.08314e-28
ALPK3	-2.06772	4.31593e-114
HSD3BP4	-2.0676	1.86222e-31
FGF10-AS1	-2.06692	1.13127e-28
HTR5BP	-2.06614	3.418e-32
TTC34	-2.06385	7.51138e-87
TLR2	-2.06329	2.53436e-139
NAPSA	-2.06289	2.53342e-33
LINC01314	-2.06249	1.10732e-56
CYP2A7	-2.06218	2.2938e-29
RPS5P2	-2.06116	5.73163e-38
FOLR1	-2.05988	3.22404e-48
FCGR2C	-2.05965	7.24299e-106
NKAPL	-2.05954	9.33532e-119
DUTP6	-2.05948	1.4228e-110
HSD17B6	-2.05941	7.64494e-91
SNX22	-2.05837	5.64111e-119
ASIC3	-2.05809	2.72454e-131
MEOX2-AS1	-2.05612	6.04548e-57
PCDHGA3	-2.05595	6.66488e-89
MIR222HG	-2.05365	3.92371e-96
SHISA3	-2.05345	7.5759e-38
STXBP6	-2.05321	1.93811e-74
WSB1	-2.05288	5.80664e-284
HNRNPA3P2	-2.0525	1.51713e-25
DND1	-2.05177	3.59192e-70
SCN2B	-2.0495	4.21462e-60
FGF22	-2.04797	4.73366e-68
ZEB2	-2.04727	4.66485e-207
SPON1	-2.04713	6.32471e-109
MYO1F	-2.04611	1.77778e-171
PACERR	-2.04566	9.27388e-43
DUX4L26	-2.04539	1.18493e-40
SELP	-2.0451	2.33238e-97
FAM13C	-2.04508	9.01988e-123
PREX1	-2.04326	7.69637e-192
TMED10P2	-2.04268	8.63008e-51
MIR133A1HG	-2.04242	6.02881e-57
FLJ46284	-2.04185	1.33084e-137
GOLGA8N	-2.04144	4.95584e-215
CFAP43	-2.04114	4.55568e-32
DOCK6	-2.04103	1.07601e-197
OR7E94P	-2.0398	9.55668e-36
FILIP1	-2.03977	8.49742e-117
CXCR2	-2.03897	4.55991e-56
PALM2	-2.03781	6.30874e-57
TNFRSF14	-2.03628	1.57365e-213
SLC26A10	-2.03624	2.91534e-111
FAM180A	-2.03586	2.47435e-79
SCEL	-2.03499	6.56932e-55
RN7SL368P	-2.03496	2.13969e-30
TSC22D3	-2.03495	1.78957e-106
PTPN21	-2.03427	1.85175e-233
LINC00261	-2.03401	1.33872e-35
GAPDHP42	-2.03284	1.06136e-43
KCNS2	-2.03262	2.48235e-51
FES	-2.0313	5.16119e-237
PMP22	-2.03099	5.574e-217
F8	-2.03099	2.60576e-104
TEKT2	-2.03017	6.68788e-29
ANKRD29	-2.02956	1.0099e-109
KIAA1462	-2.02823	1.37251e-142
HSD52	-2.02766	1.92959e-32
CARS-AS1	-2.02712	2.4986e-45
POU5F2	-2.02613	1.06524e-47
LINC01272	-2.02612	1.74543e-114
AP4B1-AS1	-2.02599	7.68238e-119
RPGR	-2.02508	4.61304e-243
SLC1A1	-2.02366	2.61582e-96
RPS12P20	-2.02355	2.31651e-38
CALCOCO1	-2.02308	3.62798e-288
PKD1P1	-2.02258	3.27705e-57
RND1	-2.02252	1.35591e-36
SLC6A1	-2.02233	1.30008e-104
LINC01267	-2.02174	1.94244e-23
SLC8A3	-2.02155	1.00063e-72
C22orf15	-2.01798	1.37267e-33
DPYS	-2.01614	1.62199e-46
SNX29P2	-2.01573	2.78912e-109
EIF4EP1	-2.01517	4.50774e-96
HLA-F-AS1	-2.01489	1.85485e-132
NFKBID	-2.01381	4.89009e-131
AQP4	-2.01285	2.29873e-37
HMGCLL1	-2.01278	6.79514e-58
TFP1	-2.01043	6.64407e-72
GAS2L2	-2.00979	7.69244e-24
MIR22HG	-2.00973	1.5975e-122
PRR33	-2.00858	1.26851e-74
CASKIN2	-2.00847	4.46914e-211
CD33	-2.00762	1.73513e-129
NEIL1	-2.0074	1.14855e-150
WTIP	-2.00507	3.45593e-151
RNASE4	-2.00415	6.42132e-175
CLK1	-2.00361	3.3944e-200
CXCL3	-2.00211	7.53411e-52
CD34	-2.0019	7.86371e-152
SLC25A18	-2.00111	3.35687e-109
C4orf22	-1.99879	5.68277e-17
CCDC39	-1.99843	3.75733e-107
RN7SKP23	-1.99842	8.41737e-115
SH3BP5	-1.99831	6.92908e-212
RGS9	-1.99827	6.13384e-102
GLYCTK-AS1	-1.9982	5.95335e-71
PKDCC	-1.99772	4.74269e-81
CLEC12A	-1.99761	1.82093e-74
MACF1	-1.99757	2.35323e-187
LINC01187	-1.99612	2.71258e-25
CDHR3	-1.995	1.94638e-38
HHIP-AS1	-1.98902	2.39509e-55
TGFBR2	-1.98685	1.66466e-200
GPBAR1	-1.98629	9.27563e-116
HAS1	-1.98528	1.37382e-27
MEF2C-AS1	-1.98277	2.01811e-82
SIGLEC5	-1.98272	4.64093e-62
TRH	-1.98136	1.40978e-27
ARHGAP44	-1.98041	7.15654e-144
PKD1L3	-1.98036	1.52355e-70
ANKRD10-IT1	-1.97983	6.51711e-132
LINC00924	-1.97974	1.51495e-71
TCIRG1	-1.97913	5.65048e-190
DOK3	-1.97868	8.35647e-130
MAGOH2P	-1.97715	8.33276e-128
LINC00672	-1.97563	7.74465e-124
FMNL1	-1.97562	1.69075e-171
NKX2-1-AS1	-1.97494	2.27119e-46
CDH12P1	-1.97493	3.50854e-48
PRDM16	-1.97431	7.13585e-77
ANKRD20A2	-1.97423	4.5928e-40
C5orf45	-1.97382	2.19171e-243
RFX6	-1.97276	1.80734e-24
DIO3	-1.97255	2.78351e-47
C14orf132	-1.97188	1.65189e-110
HSPA7	-1.97174	5.04288e-69
PRMT1P1	-1.97055	1.70002e-51
HEXDC-IT1	-1.9705	5.48631e-114
MAP3K8	-1.96996	1.09428e-174
ZNF662	-1.96995	7.42401e-105
LIF	-1.96957	3.64346e-35
C1orf141	-1.96819	2.82957e-13
SCN4B	-1.9681	2.71841e-60
CHRD	-1.9681	5.88945e-113
ALDH3B1	-1.96782	3.6176e-92
BMX	-1.96765	7.83971e-78
CDCA4P4	-1.96732	7.25476e-64
HYI-AS1	-1.96718	8.93697e-30
PDE6C	-1.96712	3.46256e-123
ERBB4	-1.96659	1.24103e-46
LRRC48	-1.96604	4.21887e-68
KLRK1	-1.9639	5.35256e-74
P2RX6	-1.96229	4.12669e-78
RCVRN	-1.96194	6.79465e-62
CDH12P3	-1.96139	5.00952e-47
PPP1R12B	-1.96013	4.84717e-124
PKD1P5	-1.9601	7.96405e-43
NBEAL2	-1.95986	3.7704e-211
KCNIP1	-1.95877	1.34994e-56
FAM65C	-1.95794	1.89046e-74
NR2E3	-1.95764	5.00677e-98
CCDC69	-1.95763	4.52113e-163
MMRN2	-1.95751	1.17599e-147
AFAP1L1	-1.95723	8.80907e-162
CACNA2D3-AS1	-1.95478	2.50028e-16
CCL2	-1.95466	3.4815e-36
FKSG63	-1.95413	1.68362e-53
RRAD	-1.95407	1.0578e-60
TBX21	-1.95361	3.18397e-81
SMTNL1	-1.95316	2.52057e-60
COX7A1	-1.95216	3.12353e-117
PTCSC3	-1.95156	4.08933e-25
ZCCHC5	-1.95153	6.21387e-44
TNPO1P1	-1.95136	1.82507e-28
FERMT2	-1.95135	4.83901e-192
FRMD3	-1.951	2.77454e-139
RPS2P7	-1.95057	5.32673e-111
LINC00854	-1.95052	1.18509e-168
RASSF1	-1.9505	1.02148e-282
MAMDC4	-1.94993	1.92181e-108
PFN1P6	-1.94913	1.12611e-93
CYP21A2	-1.94889	3.7455e-72
ZNF582-AS1	-1.94867	2.07828e-110
RAB28P5	-1.94866	7.61894e-84
RPL7P18	-1.94836	4.75021e-22
RPLP1P11	-1.94742	4.42197e-58
CAHM	-1.94649	1.63337e-154
ATP6V0CP3	-1.94619	8.94831e-49
HDAC1P1	-1.94613	1.90623e-21
MSS51	-1.94607	2.01122e-204
TOX2	-1.9458	1.16635e-115
DNAH7	-1.94565	2.78288e-39
ENPP7P11	-1.94529	7.38137e-34
CR1	-1.94436	8.09399e-57
MFRP	-1.94407	1.63292e-57
LRRC2	-1.94347	1.79524e-76
ALS2CL	-1.94315	6.51442e-107
C1QTNF2	-1.94253	3.0548e-97
SYNM	-1.94124	6.00428e-137
TRIM10	-1.94059	4.00008e-25
TEKT4	-1.93948	1.97421e-21
PDZRN3-AS1	-1.93926	6.48836e-25
VNN3	-1.93865	4.26713e-37
FAM167B	-1.93838	9.51768e-97
PHBP9	-1.93833	1.4147e-148
MRVI1	-1.93707	6.34877e-135
LIFR	-1.93639	3.50913e-97
DYSF	-1.93592	5.84933e-137
DBH	-1.93588	2.30861e-71
C1orf162	-1.93575	1.65685e-129
LINC00315	-1.93574	2.41873e-66
MST1L	-1.93477	1.11831e-59
SPEF1	-1.93374	5.85353e-28
FGF18	-1.93365	1.18994e-69
RASL10A	-1.93324	8.63312e-107
PPP1R17	-1.93283	1.70836e-23
RASSF2	-1.93091	2.48138e-123
CPED1	-1.92986	2.14688e-86
DPYSL2	-1.92949	1.87051e-229
TENM1	-1.92846	6.31122e-48
PEAK1	-1.92726	1.14049e-243
RN7SL381P	-1.92718	4.54294e-54
NPNT	-1.92555	1.18411e-114
TM6SF1	-1.92462	1.63246e-123
NLRP2P	-1.92364	2.3147e-41
TMEM14E	-1.9215	4.1527e-19
FGF17	-1.92089	1.19122e-51
CSNK1G2P1	-1.92032	3.62269e-28
ZMYND15	-1.9196	1.56292e-140
CKMT2	-1.9193	6.41601e-86
SLC3A1	-1.91921	5.2569e-76
ASMTL-AS1	-1.91872	1.04362e-93
OR5BT1P	-1.91662	4.95169e-27
LILRA2	-1.91633	8.45248e-69
TFEC	-1.91593	5.82626e-90
DRC7	-1.9159	1.21885e-22
KCNT1	-1.91576	9.64067e-53
NRBP2	-1.9147	5.633e-199
PDLIM2	-1.91382	1.96477e-253
PDXDC2P	-1.91365	4.5197e-189
TBC1D3D	-1.91328	4.20571e-11
GALNT9	-1.91308	1.67652e-28
PKIG	-1.91264	4.28471e-121
REM1	-1.91078	1.38947e-69
SLC6A20	-1.91064	9.65062e-30
GOLGA8IP	-1.91031	6.08187e-54
MS4A2	-1.9102	4.15684e-65
CAB39L	-1.90981	4.169e-109
DMPK	-1.90956	2.93323e-197
CORO2B	-1.90914	1.15852e-85
CTAGE3P	-1.90883	6.75253e-54
UVSSA	-1.90711	9.36866e-245
CASQ1	-1.90624	3.31552e-85
KLHDC1	-1.90618	2.30055e-193
ADGRL2	-1.90477	2.43687e-125
VASN	-1.90466	7.19597e-102
RPL18AP7	-1.90464	1.17688e-69
FRY	-1.90452	1.16921e-157
MARC2	-1.90451	<1,00E-300
PLN	-1.90294	1.62883e-58
OR1L8	-1.9015	3.28919e-44
RNF224	-1.90125	9.39886e-55
ABCC6P1	-1.90091	4.88233e-69
PRICKLE2	-1.90051	1.29224e-157
RPL37P23	-1.89976	4.66934e-38
SLC9A5	-1.8995	4.62182e-161
MLKL	-1.89892	2.53005e-146
SERPING1	-1.89805	2.45898e-163
DUOXA1	-1.89731	1.64364e-61
C10orf142	-1.89722	6.84019e-47
KARSP2	-1.89663	4.66182e-30
ADGRE3	-1.89547	4.49512e-54
WFDC13	-1.8952	2.03822e-27
C8orf34-AS1	-1.89395	4.97789e-34
KRT18P7	-1.89353	3.55915e-62
MYH10	-1.89131	1.11438e-133
DUSP27	-1.88994	1.6687e-32
PCDHGA2	-1.88971	7.36251e-93
ZNF385D	-1.88895	2.15598e-57
S100Z	-1.88844	1.60144e-75
SSBP3-AS1	-1.88733	1.03473e-111
GOLGA6L3	-1.88714	7.54876e-56
MAOB	-1.887	6.21181e-80
MTND4P15	-1.88646	1.53125e-37
LINC00106	-1.88411	8.12909e-72
RARA-AS1	-1.88303	1.8986e-220
OR52B3P	-1.88271	2.37489e-28
GUSBP11	-1.88242	1.35939e-163
TMOD1	-1.8823	2.65746e-63
MRGPRF	-1.882	1.97877e-95
APOD	-1.88162	5.41181e-44
GFRA1	-1.88125	1.10216e-50
PHYHIP	-1.88041	5.23898e-60
PNISR	-1.88007	2.12454e-229
ANKDD1A	-1.87948	4.42336e-135
MMP24	-1.87927	1.41587e-70
PRTG	-1.87927	2.19425e-52
FCN2	-1.87896	4.23654e-26
NES	-1.87844	1.17364e-114
IL16	-1.87816	4.32155e-133
UBXN11	-1.87786	7.3248e-174
RBPMS-AS1	-1.87661	2.63955e-78
SH3GL2	-1.87614	1.11275e-32
VTN	-1.87597	7.53802e-73
SIRPB2	-1.87518	7.30505e-87
KCNQ3	-1.87505	7.74052e-53
SIGLEC1	-1.87426	6.45941e-70
C20orf203	-1.87331	1.00316e-44
MSLNL	-1.87298	5.34932e-26
MYCBP2-AS1	-1.87261	8.35794e-72
ME3	-1.87221	3.03186e-119
GPRIN2	-1.87188	1.3237e-69
SENCR	-1.87183	2.06186e-123
RPL23AP64	-1.87107	5.8396e-80
PNPLA2	-1.87053	7.97798e-281
ERICH6B	-1.8705	2.83329e-123
ASGR2	-1.8704	4.43428e-76
RN7SL417P	-1.86975	1.33606e-28
RRN3P1	-1.86939	8.01674e-158
PEG3	-1.86815	1.26591e-71
ZNF83	-1.86772	4.20729e-135
PZP	-1.86639	2.33363e-26
AK4P4	-1.86536	9.60794e-28
PLA2G5	-1.86529	5.30099e-99
CBFA2T3	-1.86522	3.93626e-106
UTF1	-1.86422	6.85491e-26
N4BP2L1	-1.86414	1.45323e-122
RHD	-1.86367	1.14273e-52
KRT72	-1.8632	1.68872e-23
FAM184A	-1.86315	9.29538e-80
TTLL7-IT1	-1.86275	2.12372e-27
AVPR2	-1.86232	1.99905e-58
ENPP7P12	-1.86197	3.3809e-44
C5AR1	-1.8611	2.76495e-111
RGS7BP	-1.85911	1.79414e-55
SNORA70	-1.85868	1.62773e-20
RPL23AP81	-1.85823	2.7894e-43
SLC2A4	-1.85662	4.6149e-81
SLC25A14P1	-1.85471	1.17831e-28
BRD2-IT1	-1.85402	1.7033e-42
MS4A8	-1.85375	1.12263e-14
CCDC144A	-1.85358	1.73644e-31
FGF9	-1.85348	3.32385e-48
BRICD5	-1.85342	1.6447e-126
CACTIN-AS1	-1.85187	1.35813e-140
HERC2P2	-1.85122	6.05547e-114
CFAP221	-1.84942	3.09938e-43
TNFSF12-TNFSF13	-1.84776	8.035e-31
GIMAP6	-1.84762	1.43959e-117
SELE	-1.84626	2.36802e-23
TDRD9	-1.84575	5.91633e-43
MYRIP	-1.84509	5.87376e-52
UPK3B	-1.84444	1.30241e-38
NLRP9P	-1.84444	1.35921e-19
FNDC9	-1.84391	1.79595e-34
RHOT1P1	-1.84385	2.67433e-26
CCDC168	-1.84281	3.56071e-51
GJC2	-1.84262	6.25841e-115
GP2	-1.84236	1.12619e-08
EDRF1-AS1	-1.84125	3.53673e-91
PHLDB1	-1.83856	8.35651e-209
ATF4P1	-1.83715	1.66399e-67
NME9	-1.83609	1.32034e-54
SLC5A10	-1.83399	9.74683e-76
SIRPB1	-1.83397	9.00659e-74
ACSL1	-1.83373	1.01948e-131
CNGA3	-1.8336	5.87921e-22
TNRC18P1	-1.83289	8.13986e-71
MYLK4	-1.83242	4.93534e-80
C15orf52	-1.83238	5.14836e-96
ZEB1	-1.83212	8.10804e-172
APBB3	-1.83035	4.00275e-202
LINC01480	-1.8297	1.38085e-76
CYP4F35P	-1.8297	1.0036e-52
NUP210L	-1.82934	5.24151e-35
COL4A4	-1.8288	1.17673e-70
OR2A1	-1.82852	1.32582e-46
APBB1	-1.8275	1.93692e-166
TAS2R50	-1.82706	5.72214e-27
RASA4DP	-1.82678	9.88339e-50
DUSP8P5	-1.82556	1.06883e-182
ZCCHC24	-1.82372	1.76488e-172
CYP7A1	-1.82357	4.08903e-37
RHBDF1	-1.82273	4.06244e-182
ATF4P2	-1.82213	3.60165e-65
GGTLC3	-1.82196	4.71109e-27
FLJ26850	-1.82144	1.64588e-32
SLC24A5	-1.82019	2.18074e-15
SLC14A1	-1.81815	2.89124e-36
TSSK3	-1.81781	1.69556e-107
CADM2	-1.81728	1.49193e-29
C9orf152	-1.81709	1.62559e-36
GNMT	-1.81704	1.12298e-70
PI4KAP1	-1.8167	6.42528e-63
DDX18P1	-1.81645	2.88147e-63
ADIPOQ	-1.81605	8.28195e-12
ZNF471	-1.81503	8.90664e-83
RN7SL809P	-1.8146	3.1609e-36
ZAP70	-1.81252	4.3425e-63
GAB2	-1.8112	2.25955e-136
CARD8	-1.80947	1.22677e-255
KLRF1	-1.80937	1.1389e-56
HEYL	-1.80871	1.97979e-130
C1orf87	-1.80805	3.96219e-15
NPM1P26	-1.80793	4.28121e-60
PTGIS	-1.80713	2.7755e-62
ZNF534	-1.80688	1.15578e-32
ULK4P1	-1.80681	1.42642e-49
NAALAD2	-1.80681	1.02224e-69
NPAS4	-1.80655	1.11094e-46
RBM6	-1.80648	8.34544e-249
FKBP5	-1.80636	2.12412e-78
ZDHHC11B	-1.8061	2.39882e-54
TUBA4B	-1.80565	1.74056e-15
S1PR4	-1.80516	1.48299e-87
SPATA13	-1.8047	6.17638e-182
CCDC36	-1.80469	5.30821e-94
CFAP52	-1.80451	2.212e-19
RHOB	-1.80446	1.08061e-93
WWC2	-1.80378	3.03528e-166
LMO2	-1.80268	2.18651e-103
IL6	-1.80256	1.11685e-24
ARHGEF38	-1.80096	4.00175e-43
PLIN1	-1.80038	2.51882e-72
PRCD	-1.79999	3.78118e-86
GUSBP9	-1.79824	1.40657e-81
SORBS2	-1.79751	1.74571e-85
SFTPD	-1.79633	2.3616e-25
BDH2P1	-1.79584	1.88977e-48
KLF3-AS1	-1.79522	1.31863e-86
HERC2P3	-1.79452	6.69599e-59
PGAM1P5	-1.79395	4.305e-47
IL21R-AS1	-1.79381	1.27975e-56
GPRC5A	-1.79304	3.55549e-62
ATP5A1P3	-1.79249	1.32898e-53
RASA4B	-1.79106	6.80848e-80
[truncated: 2,073 more rows]

## Sheet: Table S10.
Table S10. List of commonly up-regulated genes in tested cohorts.					*log2 FC- log2 fold change; q-value.- p-value adjusted for multiple testing
[truncated: 1,135 more rows]

[truncated: 4 more sheets: Table S11., Table S12., Table S13., Table S14.]
